# Supplementary material for: An evolutionary approach to recover genes predominantly expressed in the testes of the zebrafish, chicken and mouse
Source: BMC Evol Biol. 2019 Jul 3;19:137. doi: 10.1186/s12862-019-1462-8 (PMC6609395; doi:10.1186/s12862-019-1462-8)
Supplement: Supplementary file 1 — Table S1. Columns B to I: fly genes List of the 379 Drosophila genes with male reproductive phenotype when mutated (A-F) and their paralogs (G-I). Columns J to BL: mouse genes. The mouse orthologs of the 379 fly genes are listed (columns J-M) and for each of them their expression in adult mice organs (according to Unigene EST profile) is provided (for calculation of their relative testis/ovary expression: columns BG-BL). (XLSX 691 kb) [file 12862_2019_1462_MOESM1_ESM.xlsx]

## Sheet: (Table 2)
FRUITFLY									MOUSE
379 GENES					THEIR PARALOGUES				614 CO-ORTHOLOGS				EXPRESSION IN ORGANS OF ADULT MICE (EST PROFILE IN UNIGENE)
Gender affeted in mutant	Symbol	Name	Ensembl Gene ID	Ensembl Tree	Symbol	Ensembl Gene ID	Is the paralogue in the list?	Mouse orthologue ?	Symbol	Name	Ensembl Gene ID	Unigene ID	adipose tissue	adrenal gland	bladder	blood	bone	bone marrow	brain	connective tissue	dorsal root ganglion	epididymis	eye	fertilized ovum	heart	inner ear	intestine	joint	kidney	liver	lung	lymph node	mammary gland	molar	muscle	nasopharynx	olfactory mucosa	ovary	oviduct	pancreas	pineal gland	pituitary gland	prostate	salivary gland	skin	spinal cord	spleen	stomach	sympathetic ganglion
FM	abd-A	abdominal A	FBgn0000014	ENSGT00760000118945	Ubx	FBgn0003944	NO	YES	Hoxc8	homeobox C8	ENSMUSG00000001657	Mm.6167	649	0	0	0	0	0	0	0	164	0	5	0	0	0	0	0	16	0	0	0	6	0	0	0	0	0	0	0	0	0	0	0	0	161	0	0	0
FM	abd-A								Hoxd8	homeobox D8	ENSMUSG00000027102	Mm.280673	649	6558	0	0	0	0	0	0	82	644	5	0	0	0	0	0	89	0	0	0	0	0	0	0	0	0	261	0	0	0	0	0	8	323	0	0	0
FM	abd-A								Hoxb8	homeobox B8	ENSMUSG00000056648	Mm.4822	0	0	0	0	0	0	2	0	164	0	0	0	0	0	0	0	0	0	0	0	0	0	0	0	0	0	0	0	0	0	0	0	0	0	0	0	0
FM	abd-A								Hoxc6	homeobox C6	ENSMUSG00000001661	Mm.438633	0	0	0	0	0	0	0	0	0	0	0	0	0	0	0	0	0	0	10	0	0	0	0	0	0	0	0	0	0	0	0	0	0	0	0	0	0
M	Abd-B	Abdominal B	FBgn0000015	ENSGT00760000118834					Hoxa10	homeobox A10	ENSMUSG00000000938	Mm.5	0	0	0	0	0	7	0	302	0	0	5	0	0	0	57	117	113	0	0	0	9	0	36	0	0	0	522	0	0	0	0	0	16	40	0	62	0
M	Abd-B								Hoxc13	homeobox C13	ENSMUSG00000001655	Mm.207062	0	0	0	0	0	0	0	0	0	0	0	0	0	0	0	0	0	0	0	0	0	0	0	0	0	0	0	0	0	0	0	0	33	0	0	0	0
M	Abd-B								Hoxc11	homeobox C11	ENSMUSG00000001656	Mm.37692	0	0	0	0	0	0	0	50	0	0	0	0	0	0	0	0	0	0	0	0	0	0	110	0	0	0	0	0	0	0	0	0	0	0	0	0	0
M	Abd-B								Hoxd13	homeobox D13	ENSMUSG00000001819	Mm.57227	0	0	61	0	0	0	0	0	0	0	0	0	0	0	34	0	0	0	0	0	0	0	0	0	0	0	0	0	0	0	33	0	16	0	0	0	0
M	Abd-B								Hoxd12	homeobox D12	ENSMUSG00000001823	Mm.57124	0	0	0	0	0	7	0	0	0	0	0	0	0	0	0	0	0	0	0	0	0	0	0	0	0	0	0	0	0	0	0	0	0	0	0	0	0
M	Abd-B								Hoxb9	homeobox B9	ENSMUSG00000020875	Mm.258271	0	0	0	0	0	0	0	0	0	0	0	0	0	0	23	0	32	0	0	0	0	0	0	0	0	0	261	0	0	0	0	0	0	0	0	0	0
M	Abd-B								hoxc10	homeobox C10	ENSMUSG00000022484	Mm.31665	0	0	0	0	0	22	0	0	0	0	0	0	0	0	0	58	8	0	0	0	0	0	184	0	0	0	0	0	0	0	0	0	0	121	0	0	0
M	Abd-B								Hoxc9	homeobox C9	ENSMUSG00000036139	Mm.4765	0	0	0	0	0	0	0	0	0	0	0	0	0	0	0	0	0	0	0	0	3	0	36	0	0	18	0	0	0	0	0	0	0	0	0	0	0
M	Abd-B								Hoxa13	homeobox A13	ENSMUSG00000038203	Mm.377086 (without EST profile)
M	Abd-B								Hoxa11	homeobox A11	ENSMUSG00000038210	Mm.26954	0	0	0	0	0	0	0	0	0	0	0	0	0	0	69	0	0	0	0	0	0	0	36	0	0	0	0	0	0	0	0	0	0	0	0	0	0
M	Abd-B								Hoxa9	homeobox A9	ENSMUSG00000038227	Mm.4694	0	0	61	0	0	0	0	0	0	0	0	0	0	0	11	117	97	0	20	0	0	0	0	0	0	0	0	0	0	0	0	0	0	0	0	0	0
M	Abd-B								Hoxd11	homeobox D11	ENSMUSG00000042499	Mm.207763	0	0	0	0	0	0	0	0	0	0	0	0	0	0	23	0	24	0	0	0	0	0	0	0	0	0	522	0	0	0	0	0	0	80	0	0	0
M	Abd-B								Hoxd9	homeobox D9	ENSMUSG00000043342	Mm.26544	0	0	0	0	0	0	0	0	0	0	0	0	0	0	0	0	32	0	30	0	6	0	0	0	0	18	522	0	0	0	0	0	0	80	0	0	0
M	Abd-B								Hoxb13	homeobox B13	ENSMUSG00000049604	Mm.57221	0	0	368	0	0	0	0	0	0	0	0	0	18	0	322	0	0	0	0	0	0	0	0	0	0	0	0	0	0	0	67	0	0	0	0	31	0
M	Abd-B								Hoxc12	homeobox C12	ENSMUSG00000050328	Mm.221179 (without EST profile)
M	Abd-B								Hoxd10	homeobox D10	ENSMUSG00000050368	Mm.24420	0	0	0	0	0	0	0	100	0	0	0	0	0	0	11	0	89	0	10	0	3	0	0	0	0	0	0	0	0	0	0	0	0	242	0	0	0
M	Ack	Activated Cdc42 kinase	FBgn0028484	ENSGT00760000118799	Egfr	FBgn0003731	YES	YES	Tnk2	tyrosine kinase, non-receptor, 2	ENSMUSG00000022791	Mm.251115	0	0	307	0	0	0	113	50	164	0	97	71	18	213	80	0	0	35	90	0	178	0	0	0	0	54	0	37	0	55	0	51	25	0	32	31	100
M	Ack				hop	FBgn0004864	YES	YES	Tnk1	tyrosine kinase, non-receptor, 1	ENSMUSG00000001583	Mm.358793	0	0	61	0	0	0	0	0	0	0	0	0	0	0	11	0	8	0	10	0	42	0	0	125	0	0	0	0	0	55	0	0	0	0	0	31	0
M	Ack				shark	FBgn0015295	NO	YES
FM	alien	alien	FBgn0013746	ENSGT00530000063301					Cops2	COP9 (constitutive photomorphogenic) homolog, subunit 2 (Arabidopsis thaliana)	ENSMUSG00000027206	Mm.3596	0	385	0	298	0	80	23	151	329	0	91	179	18	80	11	0	275	116	200	340	171	849	110	0	0	164	0	28	512	166	101	0	84	40	64	31	0
FM	ALiX	ALG-2 interacting protein X	FBgn0086346	ENSGT00780000121909	mop	FBgn0036448	NO	YES	Pdcd6ip	programmed cell death 6 interacting protein	ENSMUSG00000032504	Mm.29816	0	0	245	178	440	212	82	50	0	322	140	0	91	106	138	0	161	134	290	340	343	0	184	251	0	127	0	216	0	166	67	154	327	40	32	125	0
M	alphaCOP	Coat Protein (coatomer) alpha	FBgn0025725	ENSGT00840000129919					Copa	coatomer protein complex subunit alpha	ENSMUSG00000026553	Mm.30041	0	385	61	59	176	315	199	50	411	0	178	251	73	240	184	58	194	161	320	136	217	0	110	502	0	255	0	338	0	608	338	309	50	121	54	0	100
M	alphaTub84B	alpha-Tubulin at 84B	FBgn0003884	ENSGT00760000119060	alphaTub85E	FBgn0003886	YES	YES	Tuba3b	tubulin, alpha 3B	ENSMUSG00000067338	Mm.270295	0	0	0	0	0	0	0	0	0	0	0	0	0	0	0	0	0	0	0	0	0	0	0	0	0	109	0	0	0	0	0	0	0	0	0	0	0
M	alphaTub84B				alphaTub67C	FBgn0087040	NO	NO	Tuba3a	tubulin, alpha 3A	ENSMUSG00000067702	Mm.287784	0	0	0	0	0	0	0	0	0	0	0	71	0	0	0	0	0	0	0	0	0	0	0	0	0	91	0	0	0	0	0	0	0	0	0	0	0
M	alphaTub85E	alpha-Tubulin at 85E	FBgn0003886	ENSGT00760000119060	alphaTub84B	FBgn0003884	YES	YES	Tuba1c	tubulin, alpha 1C	ENSMUSG00000043091	Mm.88212	649	0	0	119	440	88	10	0	0	0	43	35	146	186	92	294	97	179	180	0	207	0	257	754	0	109	0	150	0	55	135	154	42	0	43	31	0
M	alphaTub85E				alphaTub67C	FBgn0087040	NO	NO
M	aly	always early	FBgn0004372	ENSGT00390000003188					Lin9	lin-9 homolog (C. elegans)	ENSMUSG00000058729	Mm.275044	0	0	122	0	0	22	10	0	0	0	26	0	0	0	0	0	32	26	80	136	32	283	0	0	0	0	0	0	0	0	0	0	16	0	10	0	0
M	ana1	anastral spindle 1	FBgn0262167	voir feuille Gènes sans arbre Ensembl
M	ana2	anastral spindle 2	FBgn0027513	voir feuille Gènes sans arbre Ensembl
M	ana3	anastral spindle 3	FBgn0266111	voir feuille Gènes sans arbre Ensembl
M	Ance	Angiotensin converting enzyme	FBgn0012037	ENSGT00520000055576					Ace2	angiotensin I converting enzyme (peptidyl-dipeptidase A) 2	ENSMUSG00000015405	Mm.13451	0	0	61	0	0	0	10	0	0	322	5	0	0	0	126	0	169	0	10	0	3	0	0	0	0	18	0	28	0	0	0	0	109	0	0	0	0
M	Ance								Ace	angiotensin I converting enzyme (peptidyl-dipeptidase A) 1	ENSMUSG00000020681	Mm.754	0	0	0	0	29	0	6	0	0	0	10	0	0	0	69	0	89	0	380	0	207	0	0	0	0	0	0	0	256	0	0	0	33	0	21	0	0
M	Ance								Ace3	angiotensin I converting enzyme (peptidyl-dipeptidase A) 3	ENSMUSG00000101605	Mm.296699	0	0	0	0	0	0	0	0	0	0	0	0	0	0	0	0	0	0	0	0	0	0	0	0	0	0	0	0	0	0	0	0	0	0	0	0	0
M	Ance								Tmem27	transmembrane protein 27	ENSMUSG00000015401	Mm.143766	0	0	0	59	0	0	2	0	0	0	26	0	0	0	0	0	1399	17	0	0	0	0	36	0	0	0	0	216	0	0	0	0	8	0	378	0	0
M	Apc	APC-like	FBgn0015589	ENSGT00530000063749	Apc2	FBgn0026598	YES	YES	Apc	adenomatosis polyposis coli	ENSMUSG00000005871	Mm.384171	649	0	61	0	0	242	124	0	0	0	129	287	91	26	34	0	8	0	20	204	52	0	184	251	0	127	522	225	0	166	33	0	16	40	0	0	100
M	Apc								Apc2	adenomatosis polyposis coli 2	ENSMUSG00000020135	Mm.57247	0	0	0	0	0	0	473	0	0	0	80	0	0	0	0	0	0	0	0	0	0	0	0	0	0	0	0	0	0	0	0	0	0	0	0	0	0
FM	Apc2	Adenomatous polyposis coli tumor suppressor homolog 2	FBgn0026598	ENSGT00530000063749	Apc	FBgn0015589	YES	YES
FM	aPKC	atypical protein kinase C	FBgn0261854	ENSGT00820000126964	Pkn	FBgn0020621	NO	YES	Prkcz	protein kinase C, zeta	ENSMUSG00000029053	Mm.28561	0	0	122	178	0	0	521	0	82	0	48	0	0	0	126	176	64	17	10	0	0	0	73	125	296	54	0	18	0	166	0	0	0	0	0	62	100
FM	aPKC				Pkc53E	FBgn0003091	NO	YES	Prkci	protein kinase C, iota	ENSMUSG00000037643	Mm.291554	0	385	122	59	0	110	52	0	82	0	118	71	0	0	69	0	16	0	170	0	138	0	0	125	0	18	784	122	0	0	33	0	42	121	32	0	0
FM	aPKC				inaC	FBgn0004784	NO	YES
M	Arf51F	ADP ribosylation factor at 51F	FBgn0013750	ENSGT00780000121855					Arf6	ADP-ribosylation factor 6	ENSMUSG00000044147	Mm.27308	0	0	122	0	0	14	27	50	0	322	21	35	36	53	414	0	24	26	170	272	158	0	0	0	0	0	0	9	0	0	0	0	16	80	259	377	0
FM	arm	armadillo	FBgn0000117	ENSGT00730000110821					Ctnnb1	catenin (cadherin associated protein), beta 1	ENSMUSG00000006932	Mm.291928	0	3858	921	178	792	784	504	353	1153	967	922	574	293	560	218	0	242	35	611	136	725	3113	515	879	0	1111	522	564	1024	553	203	0	361	848	151	157	300
M	asl	asterless	FBgn0261004	voir feuille Gènes sans arbre Ensembl
FM	asp	abnormal spindle	FBgn0000140	ENSGT00560000077332					Aspm	asp (abnormal spindle)-like, microcephaly associated (Drosophila)	ENSMUSG00000033952	Mm.168523	0	0	0	0	0	44	12	0	0	0	48	179	36	0	0	0	0	0	70	136	23	0	0	0	0	255	0	47	0	0	33	0	0	0	43	0	0
FM	asun	asunder	FBgn0020407	ENSGT00390000002793					Asun	asunder, spermatogenesis regulator	ENSMUSG00000040250	Mm.271774	0	0	0	119	0	14	25	0	0	0	43	0	0	26	11	0	48	44	30	0	105	0	73	125	0	36	0	28	0	0	33	0	92	40	32	0	0
FM	aub	aubergine	FBgn0000146	ENSGT00760000119148	piwi	FBgn0004872	YES	NO
FM	aub				AGO3	FBgn0250816	NO	YES
FM	aub				AGO1	FBgn0262739	NO	NO
M	aux	auxillin	FBgn0037218	ENSGT00760000119113	Pten	FBgn0026379	NO	YES	Dnajc6	DnaJ heat shock protein family (Hsp40) member C6	ENSMUSG00000028528	Mm.76494	0	0	0	0	0	0	185	0	329	0	102	0	0	26	0	0	32	0	0	0	0	0	0	125	0	0	0	18	0	221	0	0	0	121	0	0	0
M	aux								Gak	cyclin G associated kinase	ENSMUSG00000062234	Mm.276647	0	0	307	59	293	168	473	605	247	0	107	71	128	0	23	58	137	62	70	0	125	0	0	502	0	18	0	75	0	110	67	0	327	121	108	0	0
M	Baldspot	Baldspot	FBgn0260960	ENSGT00760000119122	bond	FBgn0260942	YES	YES	Elovl3	elongation of very long chain fatty acids (FEN1/Elo2, SUR4/Elo3, yeast)-like 3	ENSMUSG00000038754	Mm.21806	0	0	0	0	0	0	0	0	0	0	0	0	0	0	0	0	0	188	0	0	6	0	0	0	0	0	0	0	0	0	0	0	25	0	0	0	0
M	Baldspot								Elovl6	ELOVL family member 6, elongation of long chain fatty acids (yeast)	ENSMUSG00000041220	Mm.314113	649	0	184	0	0	29	48	0	164	967	80	0	0	26	11	0	97	35	80	204	89	0	0	0	0	36	0	56	0	0	33	51	159	0	21	0	0
FM	ball	ballchen	FBgn0027889	ENSGT00760000119040	gish	FBgn0250823	YES	YES	Vrk3	vaccinia related kinase 3	ENSMUSG00000002205	Mm.28816	0	0	0	417	29	102	27	151	0	0	53	0	54	133	11	294	121	44	150	68	98	0	0	0	296	36	0	0	0	110	0	103	92	0	97	31	0
FM	ball				dco	FBgn0002413	NO	YES	Vrk1	Vaccinia related kinase 1	ENSMUSG00000021115	Mm.2981	0	0	0	59	0	58	23	0	0	0	59	0	0	26	0	0	0	8	40	68	42	283	0	125	0	54	0	141	0	55	33	0	16	40	32	31	0
FM	ball								Vrk2	Vaccinia related kinase 2	ENSMUSG00000064090	Mm.285351	0	0	0	0	0	14	8	0	0	0	21	0	0	53	34	0	8	26	10	0	16	0	0	0	0	0	0	0	0	0	0	0	16	40	86	94	0
FM	bam	bag of marbles	FBgn0000158	voir feuille Gènes sans arbre Ensembl
FM	bel	Belle	FBgn0263231	ENSGT00770000120531	Ddx1	FBgn0015075	YES	YES	Ddx3x	DEAD/H (Asp-Glu-Ala-Asp/His) box polypeptide 3, X-linked	ENSMUSG00000000787	Mm.289662	1948	0	184	357	146	836	155	151	741	0	372	1148	91	400	103	0	242	71	300	204	468	566	110	377	0	1020	0	216	512	221	67	0	243	201	270	157	700
FM	bel								D1Pas1	DNA segment, Chr 1, Pasteur Institute 1 [	ENSMUSG00000039224	Mm.108054	0	0	0	0	0	0	0	0	0	0	0	0	0	0	0	0	0	0	0	0	0	0	0	0	0	0	0	0	0	0	0	0	0	0	0	0	0
FM	bel								Ddx3y	DEAD (Asp-Glu-Ala-Asp) box polypeptide 3, Y-linked	ENSMUSG00000069045	Mm.302938	0	385	0	59	0	22	25	0	0	0	21	0	128	106	34	0	16	26	50	408	6	566	0	125	0	0	0	47	0	110	33	0	16	80	75	31	100
M	beta-Spec	beta Spectrin	FBgn0250788	ENSGT00760000118813	kst	FBgn0004167	NO	NO	Sptbn4	spectrin beta, non-erythrocytic 4	ENSMUSG00000011751	Mm.459123	0	0	0	0	0	0	18	0	0	0	10	0	0	0	0	0	0	0	0	0	19	0	0	0	0	0	0	0	0	0	0	0	0	40	0	0	0
M	beta-Spec				alpha-Spec	FBgn0250789	NO	YES	Sptbn1	spectrin beta, non-erythrocytic 1	ENSMUSG00000020315	Mm.123110	0	385	122	0	293	799	305	50	329	322	242	179	384	133	126	0	242	71	230	0	155	0	110	377	0	72	522	84	0	221	67	103	100	80	97	0	400
M	beta-Spec				Actn	FBgn0000667	NO	YES	Sptb	spectrin beta, erythrocytic	ENSMUSG00000021061	Mm.32881	0	0	0	0	0	0	109	0	0	0	53	0	109	0	0	0	0	53	10	0	16	0	0	0	0	0	0	0	256	0	0	0	0	40	0	0	0
M	beta-Spec								Sptbn2	spectrin beta, non-erythrocytic 2	ENSMUSG00000067889	Mm.329668	0	0	122	0	0	0	1074	100	0	0	70	0	0	26	34	0	8	8	50	0	26	0	0	0	296	36	0	112	0	0	0	103	25	161	0	0	0
M	betaTub85D	ß1 tubulin	FBgn0003889	ENSGT00760000119061	betaTub60D	FBgn0003887	NO	YES
M	betaTub85D				betaTub56D	FBgn0003887	NO	YES
FM	bgcn	benign gonial cell neoplasm	FBgn0004581	ENSGT00760000119189	mle	FBgn0002774	YES	YES	Ythdc2	YTH domain containing 2	ENSMUSG00000034653	Mm.244482	0	0	0	0	0	29	14	0	0	0	21	35	91	26	0	0	0	8	20	68	13	0	0	0	0	0	0	0	0	0	0	51	0	0	21	0	0
FM	bgcn				spn-E	FBgn0003483	YES	YES
M	BHD	Birt-Hogg-Dube homolog	FBgn0261111	ENSGT00390000009864					Flcn	folliculin	ENSMUSG00000032633	Mm.339640	0	0	0	0	176	7	71	0	0	322	86	251	109	106	23	0	64	26	160	68	56	0	147	0	0	127	0	28	0	0	0	51	184	80	32	62	0
M	blanks	blanks	FBgn0035608	ENSGT00530000069015
M	bol	boule	FBgn0011206	ENSGT00530000063480					Dazl	deleted in azoospermia-like	ENSMUSG00000010592	Mm.280641	0	0	0	0	0	0	10	0	0	0	0	2367	0	0	0	0	0	0	0	0	0	0	0	0	0	7346	0	0	0	0	0	0	0	0	0	0	0
M	bol								Boll	bol, boule-like (Drosophila)	ENSMUSG00000025977	Mm.483408	0	0	0	0	0	0	0	0	0	0	0	0	0	0	0	0	0	0	0	0	0	0	0	0	0	0	0	0	0	0	0	0	0	0	10	0	0
M	bond	james bond	FBgn0260942	ENSGT00760000119122	Baldspot	FBgn0260960	YES	YES	Elovl1	elongation of very long chain fatty acids (FEN1/Elo2, SUR4/Elo3, yeast)-like 1	ENSMUSG00000006390	Mm.282096	0	0	61	178	88	176	21	151	0	322	37	35	18	613	172	58	105	35	110	0	131	0	0	0	0	36	0	0	0	0	0	257	159	0	140	472	0
M	bond								Elovl7	ELOVL family member 7, elongation of long chain fatty acids (yeast)	ENSMUSG00000021696	Mm.286127	0	0	0	0	0	0	27	0	0	0	21	71	0	26	34	0	121	35	10	0	39	0	0	0	0	145	0	9	0	0	0	0	67	242	0	62	0
M	bor	belphegor	FBgn0040237	ENSGT00730000111059					Atad3a	ATPase family, AAA domain containing 3A	ENSMUSG00000029036	Mm.241152	0	0	122	0	58	124	79	100	82	0	53	71	274	53	23	58	137	125	220	0	145	0	73	125	0	18	261	103	0	55	0	51	75	80	194	188	500
M	bru	brunelleschi	FBgn0261787	ENSGT00390000006486					Trappc9	trafficking protein particle complex 9	ENSMUSG00000047921	Mm.158902	0	0	61	59	117	14	50	0	0	322	75	35	146	133	57	0	105	8	70	0	59	0	36	251	0	127	0	28	0	110	0	51	159	0	54	31	0
M	BubR1	Bub1-related kinase	FBgn0263855	ENSGT00520000055622					Bub1	BUB1, mitotic checkpoint serine/threonine kinase	ENSMUSG00000027379	Mm.2185	0	0	0	0	58	139	12	0	0	0	48	0	54	53	0	0	48	0	30	136	26	283	0	0	0	127	0	47	0	110	0	0	50	0	43	0	0
M	BubR1								Bub1b	BUB1B, mitotic checkpoint serine/threonine kinase	ENSMUSG00000040084	Mm.29133	0	0	61	119	58	80	16	0	0	0	91	251	18	0	11	0	24	0	40	272	36	0	0	0	0	619	0	47	0	110	0	0	8	0	21	0	0
M	Bug22	Basal body up regulated gene 22 ortholog	FBgn0032248	ENSGT00390000004554					Cfap20	cilia and flagella associated protein 20	ENSMUSG00000031796	Mm.2080	0	0	61	0	0	58	33	0	82	0	43	0	0	0	23	0	8	26	20	136	89	0	36	0	0	18	0	9	0	0	0	51	16	40	140	0	0
M	can	cannonball	FBgn0011569	ENSGT00840000129765					Taf5	TAF5 RNA polymerase II, TATA box binding protein (TBP)-associated factor	ENSMUSG00000025049	Mm.301522	0	0	61	0	0	0	10	0	0	0	10	35	0	26	23	0	0	0	10	0	13	0	0	125	0	127	0	94	0	0	0	0	0	0	0	0	0
M	Cap-D3	Chromosome associated protein D3	FBgn0051989	voir feuille Gènes sans arbre Ensembl
M	Cap-H2	Chromosome associated protein H2	FBgn0037831	voir feuille Gènes sans arbre Ensembl
M	car	carnation	FBgn0000257	ENSGT00530000063488					Vps33a	vacuolar protein sorting 33A (yeast)	ENSMUSG00000029434	Mm.41372	0	0	0	0	88	117	86	353	82	0	64	0	0	53	23	58	56	35	40	0	29	0	36	0	0	18	0	18	256	0	0	0	67	121	10	0	0
FM	cathD	cathD	FBgn0029093	ENSGT00760000118929					Napsa	napsin A aspartic peptidase	ENSMUSG00000002204	Mm.383181	0	0	0	59	0	322	2	0	0	0	0	0	18	0	11	0	1982	116	90	340	29	0	0	0	0	0	0	9	0	0	0	0	100	0	400	0	0
FM	cathD								Ctsd	cathepsin D	ENSMUSG00000007891	Mm.231395	1298	0	675	894	1673	2178	227	1464	164	0	329	71	586	293	564	884	736	592	551	0	838	0	773	1257	0	145	0	282	1024	442	271	1496	529	80	486	62	100
FM	cathD								Ren1	renin 1 structural	ENSMUSG00000070645	Mm.220955	0	0	307	0	0	0	2	0	0	0	0	0	0	0	0	0	307	17	0	0	0	0	0	0	0	0	0	0	0	0	33	9440	0	0	0	31	0
FM	cathD								RP23-145I16.3		ENSMUSG00000110040	no Unigene ID
FM	cathD								Bace1	beta-site APP cleaving enzyme 1	ENSMUSG00000032086	Mm.24044	0	385	184	0	146	7	149	100	82	0	97	0	0	26	23	0	89	17	40	0	19	0	0	0	592	36	0	84	0	55	0	0	151	525	0	0	500
FM	cathD								Bace2	beta-site APP-cleaving enzyme	ENSMUSG00000040605	Mm.97885	0	0	245	0	0	0	14	0	0	0	32	0	73	640	57	235	0	0	0	0	13	0	110	0	0	72	261	28	256	55	0	0	369	121	75	31	0
M	cbx	crossbronx	FBgn0011241	ENSGT00390000010125					Aktip	thymoma viral proto-oncogene 1 interacting protein	ENSMUSG00000031667	Mm.324588	0	0	61	119	0	66	122	0	0	0	70	215	0	80	80	0	89	0	110	204	69	0	0	125	0	36	0	47	0	55	33	0	25	201	10	220	100
M	Cby	Chibby	FBgn0067317	voir feuille Gènes sans arbre Ensembl
M	Cdc37	Cdc37	FBgn0011573	ENSGT00390000013443					Cdc37	cell division cycle 37	ENSMUSG00000019471	Mm.32331	0	0	61	59	0	73	136	252	0	0	167	0	36	160	57	412	97	17	140	204	164	0	220	251	0	36	0	160	0	55	0	51	33	40	238	157	300
M	Cdc37								Cdc37l1	cell division cycle 37-like 1	ENSMUSG00000024780	no Unigene ID
FM	Cdc42	Cdc42	FBgn0010341	ENSGT00760000118978	Rac1	FBgn0010333	NO	YES	Cdc42	cell division cycle 42	ENSMUSG00000006699	Mm.1022	0	385	491	476	763	572	290	757	1647	0	377	466	568	853	310	530	1165	287	641	680	650	1132	552	502	0	382	261	508	256	1106	440	103	336	727	789	535	1001
FM	Cdc42				Rac2	FBgn0014011	NO	YES
FM	Cdk1	Cyclin-dependent kinase 1	FBgn0004106	ENSGT00830000128256					Cdk1	cyclin-dependent kinase 1	ENSMUSG00000019942	Mm.281367	0	0	0	238	29	29	16	151	82	0	53	0	109	106	23	412	16	26	80	204	125	566	0	0	0	54	0	37	0	55	135	0	58	40	43	62	0
M	Cep135	Centrosomal protein 135kDa	FBgn0036480	ENSGT00530000063949					Cep135	centrosomal protein 135	ENSMUSG00000036403	Mm.332452	0	0	122	0	0	7	6	0	0	0	32	0	0	0	0	0	0	0	0	0	9	0	147	0	0	0	0	65	0	55	0	0	16	80	0	0	0
M	Cep135								Tsga10	testis specific 10	ENSMUSG00000060771	Mm.332756	0	0	0	0	0	51	14	0	0	0	21	0	18	0	23	0	0	0	0	0	6	0	73	0	0	0	0	0	0	0	0	0	50	0	32	0	100
M	cep290	CG13889	FBgn0035168	voir feuille Gènes sans arbre Ensembl
M	CG12404	CG12404	FBgn0032465	ENSGT00510000046817					Yipf5	Yip1 domain family, member 5	ENSMUSG00000024487	Mm.270382	0	0	307	119	88	190	172	757	82	322	86	287	91	53	69	0	64	62	80	0	125	1132	0	125	0	91	0	84	0	387	33	103	92	161	151	31	200
M	CG12404								Yipf7	Yip1 domain family, member 7	ENSMUSG00000029158	Mm.154776	0	0	0	0	0	0	0	0	0	0	0	0	146	0	0	0	0	0	0	0	0	0	73	0	0	0	0	0	0	0	0	0	0	0	0	0	0
FM	chb	chromosome bows	FBgn0021760	ENSGT00390000001762					Clasp2	CLIP associating protein 2	ENSMUSG00000033392	Mm.222272	0	0	0	0	0	102	82	0	82	0	124	0	0	26	0	0	0	17	50	204	19	283	0	0	0	18	261	18	0	0	0	0	8	242	10	0	300
FM	chb								Clasp1	CLIP associating protein 1	ENSMUSG00000064302	Mm.138740	0	0	122	0	205	95	174	0	164	0	194	0	73	0	34	0	0	17	30	0	36	0	0	0	0	54	0	28	0	0	101	154	42	201	54	0	200
FM	Chc	Clathrin heavy chain	FBgn0000319	ENSGT00400000022107					Cltc	clathrin, heavy polypeptide (Hc)	ENSMUSG00000047126	Mm.254588	0	771	184	238	264	256	214	100	164	322	345	0	183	320	149	0	226	71	190	136	260	1132	147	125	0	91	0	433	256	276	169	51	100	0	173	62	300
FM	chic	chickadee	FBgn0000308	ENSGT00730000112841
FM	chico	chico	FBgn0024248	ENSGT00530000063420					Irs2	insulin receptor substrate 2	ENSMUSG00000038894	Mm.407207	0	0	0	119	0	14	10	0	0	0	0	0	0	26	0	0	0	0	0	0	23	0	0	0	0	0	0	18	0	0	0	0	8	0	0	0	0
FM	chico								Irs3	insulin receptor substrate 3	ENSMUSG00000047182	Mm.24486	0	0	0	0	0	7	6	0	0	0	5	0	0	0	0	0	0	0	0	0	9	0	0	0	0	0	0	0	0	0	0	0	0	0	0	0	0
FM	chico								Irs4	insulin receptor substrate 4	ENSMUSG00000054667	Mm.261591	0	0	0	0	0	0	14	0	0	0	5	0	0	0	0	0	0	0	0	0	0	0	0	0	0	0	0	9	0	55	0	0	0	0	0	0	0
FM	chico								Irs1	insulin receptor substrate 1	ENSMUSG00000055980	Mm.4952	0	0	61	0	117	22	56	0	0	0	80	0	109	26	0	0	0	17	100	0	112	0	0	125	0	18	0	94	256	0	0	51	0	0	0	0	0
M	CHORD	CHORD	FBgn0029503	ENSGT00390000005180					Chordc1	cysteine and histidine-rich domain (CHORD)-containing, zinc-binding protein 1	ENSMUSG00000001774	no Unigene ID
M	CHORD								Itgb1bp2	integrin beta 1 binding protein 2	ENSMUSG00000031312	Mm.46232	0	0	0	0	0	0	6	0	0	0	0	0	91	0	0	294	0	0	20	0	3	0	73	0	0	0	0	0	0	0	0	0	0	0	0	0	0
FM	clu	Clueless	FBgn0034087	ENSGT00390000012485					Cluh	clustered mitochondria (cluA/CLU1) homolog	ENSMUSG00000020741	Mm.214574	0	0	245	0	352	44	98	50	0	0	97	0	238	0	92	58	145	143	140	68	95	0	36	0	0	36	0	112	0	110	0	206	176	40	54	125	0
M	cmet	CENP-meta	FBgn0040232	ENSGT00840000129683	Klp3A	FBgn0011606	YES	YES	Cenpe	centromere protein E	ENSMUSG00000045328	Mm.161470	0	0	0	0	0	88	21	0	0	0	91	143	0	53	0	0	24	26	20	272	26	0	0	125	0	455	0	0	0	0	0	0	0	121	0	0	0
M	cmet				Klp67A	FBgn0004379	NO	YES
M	cmet				Khc	FBgn0001308	NO	YES
FM	cnn	centrosomin	FBgn0013765	voir feuille Gènes sans arbre Ensembl
M	Cog7	Cog7	FBgn0051040	ENSGT00390000001260					Cog7	component of oligomeric golgi complex 7	ENSMUSG00000034951	Mm.442015	0	0	0	0	0	7	12	0	0	0	0	35	0	133	0	0	8	0	0	0	26	0	0	0	0	0	0	0	0	0	33	51	151	0	248	31	0
M	Cog7
M	comr	cookie monster	FBgn0034667	voir feuille Gènes sans arbre Ensembl
M	Cp110	centriolar coiled coil protein 110kDa	FBgn0031191	voir feuille Gènes sans arbre Ensembl
FM	CSN1b	COP9 signalosome subunit 1b	FBgn0027057	ENSGT00510000046608					Gps1:	G protein pathway suppressor 1	ENSMUSG00000025156	Mm.30195	0	0	61	0	0	44	56	0	82	0	43	71	73	80	0	58	40	26	70	0	89	0	36	125	0	72	0	18	0	55	0	154	67	80	108	0	0
FM	CSN3	COP9 signalosome subunit 3	FBgn0027055	ENSGT00490000043408					Cops3	COP9 (constitutive photomorphogenic) homolog, subunit 3 (Arabidopsis thaliana)	ENSMUSG00000019373	Mm.40	0	0	122	238	88	88	27	50	82	322	97	0	54	133	23	0	80	53	130	136	82	283	0	251	0	109	261	103	256	498	169	0	42	0	0	31	0
FM	CSN4	COP9 signalosome subunit 4	FBgn0027054	ENSGT00730000111161					Cops4	COP9 (constitutive photomorphogenic) homolog, subunit 4 (Arabidopsis thaliana)	ENSMUSG00000035297	Mm.957	0	0	61	59	58	300	111	50	164	0	97	71	54	133	46	0	121	8	150	68	168	283	110	0	0	72	0	75	512	442	237	51	42	121	86	125	0
FM	CSN5	COP9 signalosome subunit 5	FBgn0027053	ENSGT00550000074850					Cops5	COP9 (constitutive photomorphogenic) homolog, subunit 5 (Arabidopsis thaliana)	ENSMUSG00000025917	Mm.402384	0	0	184	298	117	58	109	151	82	322	80	0	164	80	80	117	64	80	60	204	164	0	110	0	0	145	261	122	256	110	271	51	16	80	335	94	0
FM	CSN6	COP9 signalosome subunit 6	FBgn0028837	ENSGT00530000063075					Cops6	COP9 (constitutive photomorphogenic) homolog, subunit 6 (Arabidopsis thaliana)	ENSMUSG00000019494	Mm.3981	0	0	0	0	88	51	111	0	0	0	59	0	219	53	34	58	24	53	80	136	56	0	294	0	0	72	0	56	768	0	33	206	33	40	75	31	0
FM	CSN7	COP9 signalosome subunit 7	FBgn0028836	ENSGT00390000013069					Cops7b	COP9 (constitutive photomorphogenic) homolog, subunit 7b (Arabidopsis thaliana)	ENSMUSG00000026240	Mm.12973	0	0	0	0	0	51	39	0	0	0	59	35	0	26	11	58	24	62	30	68	36	0	0	0	296	0	0	18	0	0	0	51	50	0	0	0	0
FM	CSN7								Cops7a	COP9 (constitutive photomorphogenic) homolog, subunit 7a (Arabidopsis thaliana)	ENSMUSG00000030127	Mm.244536	0	0	61	59	0	22	69	0	0	0	107	0	18	26	161	0	121	71	100	0	138	0	257	0	0	72	0	28	0	0	67	103	84	40	97	346	0
FM	csul	capsuléen	FBgn0015925	ENSGT00390000001141					Prmt5	protein arginine N-methyltransferase 5	ENSMUSG00000023110	Mm.196585	0	0	61	238	234	198	292	353	329	0	86	0	366	106	57	58	97	44	70	0	95	283	110	251	0	72	261	150	0	332	0	103	176	40	140	0	0
FM	CtBP	C-terminal binding protein	FBgn0020496	ENSGT00530000063021					Ctbp2	C-terminal binding protein 2	ENSMUSG00000030970	Mm.246240	649	771	184	0	88	58	16	0	0	0	145	322	18	80	80	176	105	17	180	68	749	0	0	0	0	127	0	9	256	55	33	51	33	40	10	31	0
FM	CtBP								Ctbp1	C-terminal binding protein 1	ENSMUSG00000037373	Mm.7286	0	0	0	59	234	117	149	100	0	0	129	0	109	160	138	0	97	26	100	68	158	0	73	251	0	18	0	75	0	0	0	154	117	0	129	62	0
FM	ctp	cut up	FBgn0011760	ENSGT00390000000378					Dynll2	dynein light chain LC8-type 2	ENSMUSG00000020483	Mm.246436	0	0	0	59	117	7	208	100	329	0	107	107	54	0	264	0	64	71	40	0	131	0	0	125	0	0	0	9	0	0	0	103	33	201	10	157	1301
FM	cue	cueball	FBgn0011204	ENSGT00840000131967
FM	Cul2	Cullin 2	FBgn0032956	ENSGT00760000119212	Cul3	FBgn0261268	YES	YES	Cul2	cullin 2	ENSMUSG00000024231	Mm.291707	0	0	0	59	0	51	27	0	164	0	37	0	36	53	0	0	56	17	60	136	52	0	0	0	0	18	0	18	0	0	33	0	42	0	10	31	0
FM	Cul2				Cul5	FBgn0039632	NO	YES
FM	Cul2				Cul4	FBgn0033260	NO	YES
FM	Cul2				Cul1	FBgn0015509	NO	YES
FM	Cul3	Cullin 3	FBgn0261268	ENSGT00760000119212	Cul2	FBgn0032956	YES	YES	Cul3	cullin 3	ENSMUSG00000004364	Mm.12665	0	385	0	238	29	271	39	0	0	0	118	35	54	0	23	0	32	17	100	0	95	0	110	125	0	54	0	112	256	166	67	51	42	0	216	0	400
FM	Cul3				Cul5	FBgn0039632	NO	YES
FM	Cul3				Cul4	FBgn0033260	NO	YES
FM	Cul3				Cul1	FBgn0015509	NO	YES
FM	CycA	Cyclin A	FBgn0000404	ENSGT00760000118939	CycB	FBgn0000405	YES	YES	Ccna2	cyclin A2	ENSMUSG00000027715	Mm.4189	0	0	61	119	88	44	37	50	82	0	107	322	73	133	483	0	32	44	90	0	174	283	36	377	0	36	0	9	0	166	0	0	201	121	54	440	0
FM	CycA				CycE	FBgn0010382	NO	YES	Ccna1	cyclin A1	ENSMUSG00000027793	Mm.4815	0	0	0	0	0	0	10	0	0	0	0	0	0	0	0	0	0	0	0	0	0	0	0	0	0	0	0	0	0	0	0	0	0	0	0	31	0
FM	CycB	Cyclin B	FBgn0000405	ENSGT00760000118939	CycA	FBgn0000404	YES	YES	Ccnb2	cyclin B2	ENSMUSG00000032218	Mm.22592	0	0	0	0	29	176	2	0	0	0	37	0	18	53	11	0	0	17	60	272	82	0	0	0	0	0	0	18	0	0	0	51	16	0	0	62	0
FM	CycB				CycE	FBgn0010382	NO	YES	Ccnb1	cyclin B1	ENSMUSG00000041431	Mm.260114	0	0	61	0	58	51	12	0	0	0	53	2044	73	106	11	0	105	53	60	408	69	1132	36	0	0	1257	0	160	0	55	33	51	33	0	173	31	0
M	CycH	Cyclin H	FBgn0022936	ENSGT00390000008634					Ccnh	cyclin H	ENSMUSG00000021548	Mm.18474	0	0	0	0	0	36	46	50	0	0	48	35	18	26	11	58	48	80	10	204	42	283	36	0	0	0	0	47	0	0	33	0	50	40	32	31	100
M	Cyt-c-d	Cytochrome c distal	FBgn0086907	ENSGT00390000009405
FM	Dad	Daughters against dpp	FBgn0020493	ENSGT00760000119091	Mad	FBgn0011648	YES	YES	Smad7	SMAD family member 7	ENSMUSG00000025880	Mm.34407	0	0	122	0	58	14	14	0	0	0	10	0	0	0	23	0	8	8	10	0	26	0	0	125	0	0	0	0	0	0	0	0	16	0	43	31	0
FM	Dad				Med	FBgn0011655	YES	YES
FM	Dad								Smad6	SMAD family member 6	ENSMUSG00000036867	Mm.325757	0	0	122	0	58	14	14	0	0	0	10	0	0	0	23	0	8	8	10	0	26	0	0	125	0	0	0	0	0	0	0	0	16	0	43	31	0
FM	dally	division abnormally delayed	FBgn0263930	ENSGT00550000074430	dlp	FBgn0041604	NO	YES	Gpc5	glypican 5	ENSMUSG00000022112	Mm.320791	0	0	0	0	0	0	33	0	0	0	10	0	0	0	0	0	0	0	0	0	0	0	0	0	0	0	0	0	0	0	0	0	0	0	0	31	0
FM	dally								Gpc3	glypican 3	ENSMUSG00000055653	Mm.22515	0	0	0	0	557	0	14	0	0	0	64	0	183	186	0	58	186	17	50	0	6	283	0	0	0	72	0	150	256	110	67	0	0	0	0	0	100
M	Dark	Death-associated APAF1-related killer	FBgn0263864	voir feuille Gènes sans arbre Ensembl
FM	Dcp-1	Death caspase 1	FBgn0010501	ENSGT00760000118912	Drice	FBgn0019972	YES	YES	Casp7	caspase 7	ENSMUSG00000025076	Mm.35687	0	0	245	0	0	36	10	50	0	0	32	0	18	26	126	0	40	17	40	0	59	0	36	0	0	0	0	0	256	0	33	51	16	80	43	0	0
FM	Dcp-1				Dredd	FBgn0020381	YES	YES
FM	Dcp-1				Dronc	FBgn0026404	YES	YES
FM	Dcp-1				Decay	FBgn0028381	NO	YES
FM	Dcp-1								Casp6	caspase 6	ENSMUSG00000027997	Mm.281379	0	0	245	0	146	51	29	0	82	0	26	0	73	0	103	58	64	35	170	136	122	0	36	0	0	109	522	65	0	0	67	0	25	40	162	661	0
FM	Dcp-1								Casp3	caspase 3	ENSMUSG00000031628	Mm.34405	0	0	0	0	0	0	14	0	82	0	5	0	0	53	23	58	8	0	70	68	52	0	0	0	0	0	261	9	0	55	33	0	8	40	43	0	0
M	Dcr-2	Dicer-2	FBgn0034246	ENSGT00510000046789	Dcr-1	FBgn0039016	NO	NO	Dicer1	dicer 1, ribonuclease type III	ENSMUSG00000041415	Mm.21135	0	385	122	119	0	0	79	0	0	0	129	107	0	0	0	0	8	26	90	0	52	283	73	0	0	364	0	56	0	110	33	0	33	0	32	0	0
M	DCTN1-p150/Glued (CG9206)	Dynactin subunit 1	FBgn0001108	ENSGT00760000119173	TBCB	FBgn0034451	NO	YES	Dctn1	dynactin 1	ENSMUSG00000031865	Mm.6919	0	0	0	119	58	22	180	0	0	0	221	0	36	293	34	0	72	17	50	0	122	0	110	251	0	36	0	56	0	55	0	51	252	121	64	0	100
FM	Ddx1	ATP-dependent RNA helicase Ddx1	FBgn0015075	ENSGT00770000120531	bel	FBgn0263231	YES	YES	Ddx1	DEAD (Asp-Glu-Ala-Asp) box polypeptide 1	ENSMUSG00000037149	Mm.251255	0	0	61	119	58	154	103	151	164	322	145	0	91	80	11	0	97	26	130	68	92	0	0	628	0	91	0	84	0	166	101	103	159	80	43	62	100
FM	Det	Deterin	FBgn0264291	ENSGT00510000047537					Birc5	baculoviral IAP repeat-containing 5	ENSMUSG00000017716	Mm.8552	0	0	0	0	0	7	23	100	82	0	53	143	91	53	103	58	48	26	30	68	75	0	73	0	0	145	0	37	0	55	0	0	0	0	194	62	0
FM	Dhc64C	Dynein heavy chain 64C	FBgn0261797	ENSGT00760000118964	Dnah3 (CG17150)	FBgn0035581	YES	YES	Dync1h1	dynein cytoplasmic 1 heavy chain 1	ENSMUSG00000018707	Mm.181430	649	385	122	0	352	51	340	100	82	0	318	0	164	213	34	176	64	17	110	68	148	0	294	628	2370	36	0	329	256	110	0	257	92	80	0	31	200
FM	Dhc64C				kl-2	FBgn0001313	YES	YES
FM	Dhc64C				kl-3	FBgn0267432	YES	YES
FM	Dhc64C				kl-5	FBgn0267433	YES	NO
FM	dia	diaphanous	FBgn0011202	ENSGT00760000118986					Diap3	diaphanous homolog 3 (Drosophila)	ENSMUSG00000022021	Mm.440585	0	0	0	0	0	7	4	0	0	0	21	71	36	0	0	0	0	0	0	0	49	0	36	0	0	0	0	28	0	0	0	0	8	121	32	0	0
FM	dia								Diap1	diaphanous homolog 1 (Drosophila)	ENSMUSG00000024456	Mm.195916	0	0	0	59	0	66	37	0	0	0	48	71	0	26	34	58	80	26	50	0	82	0	73	0	0	109	0	56	0	0	0	206	33	0	97	0	0
FM	dia								Diap2	diaphanous homolog 2 (Drosophila)	ENSMUSG00000034480	Mm.10763	0	0	0	119	0	36	10	0	0	0	0	0	36	0	11	0	16	8	20	204	13	0	110	0	0	0	0	9	0	0	0	51	25	0	0	0	0
FM	Diap1	Death-associated inhibitor of apoptosis 1	FBgn0260635	ENSGT00500000044782					Naip1	NLR family, apoptosis inhibitory protein 1	ENSMUSG00000021640	Mm.6898	0	0	0	0	0	0	0	0	0	0	0	0	0	0	23	0	0	0	0	0	0	0	0	0	0	18	0	0	0	0	0	0	0	0	0	0	0
FM	Diap1								Nlrc4	NLR family, CARD domain containing 4	ENSMUSG00000039193	Mm.311884	0	0	61	0	0	0	0	0	0	0	0	35	0	0	11	0	0	0	0	0	3	0	0	0	0	0	0	0	0	0	0	0	8	0	119	0	0
FM	Diap1								Naip5	NLR family, apoptosis inhibitory protein 5	ENSMUSG00000071203	Mm.290476	0	0	61	0	0	0	2	0	0	0	0	0	0	0	0	0	0	0	0	0	0	0	0	0	0	0	0	0	0	0	0	0	25	0	0	0	0
FM	Diap1								Naip6	NLR family, apoptosis inhibitory protein 6	ENSMUSG00000078942	Mm.218759	0	0	61	0	0	0	0	0	0	0	0	0	0	0	23	0	0	0	0	136	0	0	0	0	0	0	0	0	0	0	33	0	0	0	0	0	0
FM	Diap1								Naip2	NLR family, apoptosis inhibitory protein 2	ENSMUSG00000078945	Mm.89961	0	0	0	0	0	14	0	0	0	0	0	0	0	0	0	0	0	17	0	0	16	0	0	0	0	0	0	0	0	0	0	0	8	0	0	0	0
M	Dic61B	Dynein intermediate chain at 61B	FBgn0263988	ENSGT00730000110228	sw	FBgn0003654	YES	YES	Wdr78	WD repeat domain 78	ENSMUSG00000035126	Mm.374877	0	0	0	0	0	7	18	0	0	0	32	0	0	0	0	0	8	0	10	0	3	0	0	0	0	0	0	18	0	55	0	51	0	0	0	0	0
FM	didum	dilute class unconventional myosin	FBgn0261397	ENSGT00840000129687	jar	FBgn0011225	YES	YES					0	0	61	0	0	0	23	0	82	0	16	538	0	0	69	0	40	0	30	0	42	0	0	0	0	127	0	18	0	0	0	0	0	0	0	0	0
FM	didum				ck	FBgn0000317	NO	YES					0	0	0	0	0	0	12	0	0	0	0	0	0	0	46	0	0	0	80	0	62	0	0	0	0	18	0	18	0	0	101	51	0	0	0	0	0
FM	didum				Myo28B1	FBgn0040299	NO	YES					0	0	0	0	88	66	143	0	164	0	151	0	36	0	23	0	32	71	20	136	39	0	0	125	0	109	0	9	0	0	0	0	58	0	54	0	0
M	dila	dilatory	FBgn0033447	ENSGT00390000001758					Cep131	centrosomal protein 131	ENSMUSG00000039781	Mm.2556	0	0	0	0	0	0	27	0	82	0	16	0	0	0	0	0	0	0	10	0	19	0	0	0	0	0	0	0	0	0	0	0	16	0	0	0	0
M	dj	don juan	FBgn0019828	ENSGT00730000113585
FM	Dl	Delta	FBgn0000463	ENSGT00810000125346	N	FBgn0004647	YES	YES	Dll1	delta-like 1 (Drosophila)	ENSMUSG00000014773	Mm.4875	0	0	0	0	0	0	37	0	247	0	48	0	0	26	0	0	24	0	30	68	13	0	0	0	0	0	0	28	0	0	0	0	0	40	0	0	0
FM	Dl				Ser	FBgn0004197	YES	YES
FM	Dl				crb	FBgn0259685	NO	YES	Dll4	delta-like 4 (Drosophila)	ENSMUSG00000027314	Mm.143719	0	0	184	0	0	0	25	0	82	0	32	0	128	0	11	58	113	8	130	0	46	0	0	0	0	0	261	28	0	0	0	0	42	0	54	0	0
M	Dlc90F	Dynein light chain 90F	FBgn0024432	ENSGT00390000013998					Dynlt1c	dynein light chain Tctex-type 1C	ENSMUSG00000000579	Mm.457381	0	0	0	0	0	0	8	0	0	0	16	0	0	0	0	0	0	8	10	0	29	0	0	0	0	0	0	9	0	0	33	0	0	0	10	0	100
M	Dlc90F								Dynlt1a	dynein light chain Tctex-type 1A	ENSMUSG00000092074	Mm.428775	0	0	0	0	0	0	16	50	82	0	0	0	0	0	11	0	8	17	10	136	19	0	0	0	0	18	0	103	256	221	67	0	0	161	0	62	100
M	Dlc90F								Dynlt1f	dynein light chain Tctex-type 1F	ENSMUSG00000095677	Mm.458102	0	0	0	0	0	14	18	0	0	0	37	0	0	26	34	0	0	17	10	0	32	0	36	125	0	18	0	150	0	55	101	0	0	0	10	62	0
M	Dlc90F								Dynlt1b	dynein light chain Tctex-type 1B	ENSMUSG00000096255	Mm.457987	0	0	0	0	0	0	4	50	0	0	26	0	18	0	46	235	8	8	10	68	39	283	36	0	0	18	0	9	0	55	101	0	0	0	0	31	0
M	dmrt11E	doublesex-Mab related 11E	FBgn0030477	ENSGT00550000074486	dsx	FBgn0000504	YES		Dmrt2	doublesex and mab-3 related transcription factor 2	ENSMUSG00000048138	Mm.275572	1948	0	0	0	0	0	0	0	0	322	0	0	0	0	0	58	0	0	0	0	16	0	0	0	0	0	0	0	0	0	0	0	0	0	0	0	0
M	Dnah3 (CG17150)	CG17150	FBgn0035581	ENSGT00760000118964	Dhc64C	FBgn0261797	YES	YES	Dnah3	dynein, axonemal, heavy chain 3	ENSMUSG00000052273	Mm.490012	0	0	0	0	0	0	0	0	0	0	0	0	0	0	0	0	0	0	20	0	0	0	0	0	0	0	0	0	0	0	0	0	0	0	0	0	0
M	Dnah3 (CG17150)				kl-2	FBgn0001313	YES
M	Dnah3 (CG17150)				kl-3	FBgn0267432	YES
M	Dnah3 (CG17150)				kl-5	FBgn0267433	YES
M	Dnai2	dynein, axonemal, intermediate chain 2/CG6053	FBgn0036195	ENSGT00840000129862					Dnaic2	dynein, axonemal, intermediate chain 2	ENSMUSG00000034706	Mm.212764	0	0	0	0	0	0	10	0	0	0	5	0	0	0	0	0	0	0	0	0	9	0	0	0	592	0	0	0	0	55	0	0	0	121	0	0	0
FM	Doa	Darkener of apricot	FBgn0265998	ENSGT00580000081366					Clk4	CDC-like kinase 4	ENSMUSG00000020385	Mm.239354	0	0	0	0	58	29	46	0	247	0	59	35	36	133	0	117	129	8	80	0	85	849	36	0	0	54	0	103	0	276	67	0	33	0	183	0	0
FM	Doa								Clk1	CDC-like kinase 1	ENSMUSG00000026034	Mm.1761	0	1929	245	0	234	425	65	50	329	0	275	861	36	106	34	0	89	98	60	340	155	1132	73	628	0	218	0	235	0	498	135	0	92	161	324	251	200
FM	Doa								Clk3	CDC-like kinase 3	ENSMUSG00000032316	Mm.25720	0	0	61	59	58	88	119	201	0	0	86	71	274	53	126	176	72	0	120	0	158	0	110	125	0	91	0	150	256	110	0	103	235	0	54	0	700
FM	Doa								Clk2	CDC-like kinase 2	ENSMUSG00000068917	Mm.288098	0	0	61	59	0	58	46	0	0	0	32	35	0	0	23	0	32	0	20	68	46	0	0	125	0	0	261	18	256	0	67	154	67	0	54	0	0
FM	dom	domino	FBgn0020306	ENSGT00530000063427					Ep400	E1A binding protein p400	ENSMUSG00000029505	Mm.270487	0	385	61	59	0	22	151	50	247	322	226	430	54	0	34	235	113	35	50	68	52	0	0	125	0	236	0	37	256	221	169	103	33	40	43	0	300
FM	dom								Srcap	Snf2-related CREBBP activator protein	ENSMUSG00000053877	Mm.428042	0	0	61	0	0	0	21	0	164	0	53	0	0	26	11	0	16	44	20	0	39	0	0	0	0	36	261	28	0	0	0	51	8	0	21	0	0
FM	dom								Gm42715	predicted gene 42715	ENSMUSG00000107023	no Unigene ID
FM	dor	Deep orange	FBgn0000482	ENSGT00390000015233					Vps18	vacuolar protein sorting 18 (yeast)	ENSMUSG00000034216	Mm.294761	649	0	122	178	0	220	90	0	247	0	59	0	0	26	11	0	16	35	40	0	26	0	147	0	0	54	0	9	0	55	0	0	218	282	21	0	0
FM	dpp	decapentaplegic	FBgn0000490	ENSGT00760000118883	gbb	FBgn0024234	YES	YES	Bmp4	bone morphogenetic protein 4	ENSMUSG00000021835	Mm.6813	0	0	61	0	117	14	0	0	0	0	5	0	0	26	46	0	0	0	0	0	0	0	0	0	0	0	0	0	0	0	33	51	0	0	0	0	0
FM	dpp								Bmp2	bone morphogenetic protein 2	ENSMUSG00000027358	Mm.103205	0	0	61	0	0	0	6	0	0	0	16	0	0	0	23	0	8	26	0	0	3	0	0	0	0	0	0	0	0	0	33	0	33	0	32	0	0
M	Dpy-30L2	Dpy-30-like 2	FBgn0035491	ENSGT00390000008808					Dpy30	dpy-30, histone methyltransferase complex regulatory subunit	ENSMUSG00000024067	Mm.28536	0	0	0	0	0	29	42	0	0	0	26	287	73	0	57	0	16	17	60	0	42	0	0	0	0	18	0	112	0	55	169	0	16	0	64	188	0
M	Dr	Drop	FBgn0000492	ENSGT00840000129671					Msx1	msh homeobox 1	ENSMUSG00000048450	Mm.256509	0	0	0	0	0	14	6	151	0	0	5	0	0	26	11	117	0	0	30	0	3	0	36	0	0	0	1307	0	512	0	0	51	8	0	21	0	0
									Msx3	msh homeobox 3	ENSMUSG00000025469	Mm.4816	0	0	0	0	0	0	2	0	0	0	0	0	0	0	0	0	0	0	0	0	0	0	0	0	0	0	0	0	0	0	0	0	0	0	0	0	0
									Msx2	msh homeobox 2	ENSMUSG00000021469	no Unigene ID
FM	Dredd	Death related ced-3/Nedd2-like caspase	FBgn0020381	ENSGT00760000118912	Dronc	FBgn0026404	YES	YES	Casp14	Caspase 14	ENSMUSG00000005355	Mm.20940	0	0	0	0	0	0	0	0	0	0	0	0	0	0	11	0	0	0	0	0	3	0	0	0	0	0	0	0	0	0	0	0	142	40	0	0	0
FM	Dredd				Dcp-1	FBgn0010501	YES	YES	Casp12	caspase 12	ENSMUSG00000025887	Mm.42163	0	385	122	0	0	0	4	50	0	0	21	0	18	0	23	0	8	8	60	0	46	0	36	0	0	18	261	0	0	55	0	0	0	40	0	0	0
FM	Dredd				Drice	FBgn0019972	YES	YES
FM	Dredd				Decay	FBgn0028381	NO	YES
FM	Dredd								Casp1	caspase 1	ENSMUSG00000025888	Mm.1051	0	0	0	238	58	58	2	0	0	0	0	0	0	0	126	0	0	0	80	136	56	0	0	0	0	0	0	0	0	0	0	51	16	0	43	0	0
FM	Dredd								Casp4	caspase 4, apoptosis-related cysteine peptidase	ENSMUSG00000033538	Mm.1569	0	0	0	0	0	183	0	0	0	0	0	0	0	0	23	0	0	35	20	0	46	0	0	0	0	0	0	0	0	55	33	0	0	0	281	0	0
FM	Dredd								Casp9	Caspase 9	ENSMUSG00000028914	Mm.88829	0	0	61	0	146	0	23	0	0	0	21	0	0	133	23	0	64	0	120	68	42	0	0	0	0	0	0	9	0	0	0	0	176	40	64	31	0
FM	Dredd								Casp8	caspase 8	ENSMUSG00000026029	Mm.336851	0	0	0	298	58	168	0	50	0	0	0	0	0	133	23	58	80	44	10	0	16	0	0	0	0	0	0	9	0	0	0	0	184	0	389	0	200
FM	Dredd								Casp2	caspase 2	ENSMUSG00000029863	Mm.3921	0	0	122	357	0	22	65	353	247	0	80	466	146	667	23	0	194	0	400	68	122	0	73	125	0	91	522	216	0	0	67	0	302	0	270	188	0
FM	Dredd								Casp16-ps	caspase 16, apoptosis-related cysteine peptidase, pseudogene	ENSMUSG00000067882	no Unigene ID
FM	Drice	Death related ICE-like caspase	FBgn0019972	ENSGT00760000118912	Dcp-1	FBgn0010501	YES	YES
FM	Drice				Dredd	FBgn0020381	YES	YES
FM	Drice				Dronc	FBgn0026404	YES	YES
FM	Drice				Decay	FBgn0028381	NO	YES
FM	Dronc	Death regulator Nedd2-like caspase	FBgn0026404	ENSGT00760000118912	Dredd	FBgn0020381	YES	YES
FM	Dronc				Dcp-1	FBgn0010501	YES	YES
FM	Dronc				Drice	FBgn0019972	YES	YES
FM	Dronc				Decay	FBgn0028381	NO	YES
M	Drp1	Dynamin related protein 1	FBgn0026479	ENSGT00840000129895					Dnm1l	dynamin 1-like	ENSMUSG00000022789	Mm.218820	0	385	245	298	88	124	206	50	576	0	194	71	219	0	34	471	72	35	200	0	135	283	110	125	0	145	0	141	0	0	33	0	184	363	108	31	0
FM	Dsor1	Downstream of raf1	FBgn0010269	ENSGT00760000119199	lic	FBgn0261524	NO	YES	Map2k1	mitogen-activated protein kinase kinase 1	ENSMUSG00000004936	Mm.248907	0	0	61	59	29	36	189	504	164	0	124	179	256	213	69	58	64	0	100	272	79	0	36	125	0	309	0	47	0	0	33	103	100	0	194	31	300
FM	Dsor1				hep	FBgn0010303	NO	YES	Map2k2	mitogen-activated protein kinase kinase 2	ENSMUSG00000035027	Mm.275436	1298	0	122	59	29	95	113	0	82	0	75	35	73	160	149	117	97	224	310	0	168	0	73	125	0	127	522	131	0	110	33	103	126	242	162	62	100
FM	dsx	doublesex	FBgn0000504	ENSGT00550000074486	dmrt11E	FBgn0030477	YES		Dmrtb1	DMRT-like family B with proline-rich C-terminal, 1	ENSMUSG00000028610	Mm.141324	0	0	0	0	0	0	4	0	0	0	0	35	0	0	0	0	0	0	0	0	0	0	0	0	0	0	0	0	0	110	0	0	0	0	0	0	0
M	east	enhanced adult sensory threshold	FBgn0261954	voir feuille Gènes sans arbre Ensembl
FM	EcR	Ecdysone receptor	FBgn0000546	ENSGT00840000129681					Nr1h3	nuclear receptor subfamily 1, group H, member 3	ENSMUSG00000002108	Mm.22690	0	0	0	0	29	22	4	0	0	0	0	0	0	0	34	294	80	170	20	0	23	0	0	0	0	0	0	0	0	55	0	0	0	0	21	31	0
FM	EcR								Nr1h4	nuclear receptor subfamily 1, group H, member 4	ENSMUSG00000047638	Mm.3095	0	0	0	0	0	7	0	0	0	0	0	0	0	0	69	0	242	98	0	0	0	0	0	0	0	0	0	18	0	0	0	0	0	0	43	0	0
FM	EcR								Nr1h5	nuclear receptor subfamily 1, group H, member 5	ENSMUSG00000048938	Mm.331269	0	0	0	0	0	0	0	0	0	0	5	0	0	0	0	0	0	0	0	0	0	0	0	0	0	0	0	18	0	0	0	0	0	0	0	0	0
FM	EcR								Nr1h2	nuclear receptor subfamily 1, group H, member 2	ENSMUSG00000060601	Mm.968	0	0	61	0	0	51	44	0	0	322	70	71	54	106	115	117	40	44	280	68	148	0	0	377	0	91	0	18	256	0	0	257	227	80	129	62	200
FM	eff	effete	FBgn0011217	ENSGT00760000119012					Ube2d3	ubiquitin-conjugating enzyme E2D 3	ENSMUSG00000078578	Mm.49884	0	0	122	238	469	689	88	151	0	0	145	1291	513	266	138	176	242	89	360	136	359	849	36	502	0	747	0	94	256	166	135	154	193	242	205	62	200
FM	eff								Ube2d2a	ubiquitin-conjugating enzyme E2D 2A	ENSMUSG00000091896	Mm.180052	0	385	122	59	0	95	75	0	494	0	70	825	201	240	69	0	72	53	190	68	158	283	147	0	0	291	0	169	0	0	0	51	176	201	238	94	200
FM	eff								Ube2d4	ubiquitin-conjugating enzyme E2D 4	ENSMUSG00000061490	linked to Mm.441500 (Ube2d2b)
FM	eff								Ube2dnl1	ubiquitin-conjugating enzyme E2D N-terminal like 1	ENSMUSG00000050435	Mm.302216	0	0	0	0	0	0	0	0	0	0	0	0	0	0	0	0	0	0	0	0	0	0	0	0	0	0	0	0	0	0	0	0	0	0	0	0	0
FM	eff								Ube2d1	ubiquitin-conjugating enzyme E2D 1	ENSMUSG00000019927	Mm.270530	0	0	0	0	29	29	27	50	82	322	43	0	36	0	57	0	32	0	30	340	39	0	147	0	0	0	261	18	0	0	33	0	33	282	54	31	0
FM	eff								Ube2dnl2	ubiquitin-conjugating enzyme E2D N-terminal like 2	ENSMUSG00000047079	Mm.50414 (without EST profile)
FM	eff								Ube2d2b	ubiquitin-conjugating enzyme E2D 2B	ENSMUSG00000063447	Mm.441500	0	0	0	0	0	0	0	0	0	0	0	0	0	0	0	0	0	0	0	0	0	0	0	0	0	0	0	0	0	0	0	0	0	0	0	0	0
FM	Egfr	Epidermal growth factor receptor (synonyms: DER and torpedo)	FBgn0003731	ENSGT00760000118799	Ack	FBgn0028484	YES	YES	Erbb3	v-erb-b2 erythroblastic leukemia viral oncogene homolog 3 (avian)	ENSMUSG00000018166	Mm.373043	0	0	122	0	29	0	4	0	0	0	5	0	0	53	80	0	16	26	100	68	194	283	73	0	0	0	0	9	0	0	33	103	75	0	0	0	0
FM	Egfr				hop	FBgn0004864	YES	YES
FM	Egfr				shark	FBgn0015295	NO	YES
FM	Egfr								Egfr	epidermal growth factor receptor	ENSMUSG00000020122	Mm.8534	0	0	0	0	0	14	8	50	0	0	21	35	18	0	11	0	40	179	20	0	36	0	0	0	0	72	0	37	0	0	0	0	50	0	10	0	0
FM	Egfr								Erbb4	erb-b2 receptor tyrosine kinase 4	ENSMUSG00000062209	Mm.442420	0	0	0	0	0	0	4	0	0	0	0	0	0	0	0	0	16	0	0	0	0	0	0	0	0	0	0	0	0	55	0	0	0	0	0	0	0
FM	Egfr								Erbb2	v-erb-b2 erythroblastic leukemia viral oncogene homolog 2, neuro/glioblastoma derived oncogene homolog (avian)	ENSMUSG00000062312	Mm.290822	0	0	0	0	0	0	21	0	82	0	21	0	36	53	57	0	64	26	30	0	164	0	0	0	0	18	0	0	0	0	0	0	33	0	0	125	0
FM	eIF-4E	Eukaryotic initiation factor 4E	FBgn0015218	ENSGT00520000055549	eIF4E-3	FBgn0265089	YES	YES	Eif4e	eukaryotic translation initiation factor 4E	ENSMUSG00000028156	Mm.3941	0	0	307	238	205	176	61	302	82	0	118	179	329	133	34	0	161	71	190	68	145	1132	220	377	0	164	0	150	512	608	33	51	117	0	216	0	0
M	eIF-4E				4EHP	FBgn0053100	NO	YES
M	eIF-4E								Eif4e1b	eukaryotic translation initiation factor 4E family member 1B	ENSMUSG00000074895	Mm.42582	0	0	0	0	0	0	0	0	0	0	0	0	0	0	0	0	0	0	0	0	0	0	0	0	0	1403	0	0	0	0	0	0	0	0	0	0	0
M	eIF4E-3	eukaryotic translation initiation factor 4E-3	FBgn0265089	ENSGT00520000055549	eIF-4E	FBgn0015218	YES	YES
M	eIF4E-3				4EHP	FBgn0053100	NO	YES
M	eIF4G	eukaryotic translation initiation factor 4G	FBgn0023213	ENSGT00530000063038	eIF4G2	FBgn0260634	YES	YES	Eif4g3	eukaryotic translation initiation factor 4 gamma, 3	ENSMUSG00000028760	Mm.268903	0	0	122	119	0	139	176	0	0	0	307	143	146	0	34	353	97	35	40	136	98	283	36	125	0	109	261	216	256	110	33	51	25	40	140	0	100
M	eIF4G								Eif4g1	eukaryotic translation initiation factor 4, gamma 1	ENSMUSG00000045983	Mm.260256	649	0	61	59	176	198	239	0	82	322	264	179	146	213	92	58	161	71	380	0	405	0	184	251	0	72	0	150	0	55	0	154	100	40	54	0	0
M	eIF4G2	eukaryotic translation initiation factor 4G2	FBgn0260634	ENSGT00530000063038	eIF4G	FBgn0023213	YES	YES
M	Elf	Ef1alpha-like factor	FBgn0020443	ENSGT00620000087924					Gspt1	G1 to S phase transition 1	ENSMUSG00000062203	Mm.325827	0	0	0	298	176	234	94	100	0	0	145	107	146	106	11	353	161	62	150	136	194	566	0	125	0	127	0	225	0	221	101	154	134	40	227	62	600
M	Elf								Gspt2	G1 to S phase transition 2	ENSMUSG00000071723	Mm.20826	0	0	0	0	0	0	18	50	0	0	0	251	36	0	0	0	0	0	0	0	0	0	0	0	0	18	0	0	0	0	0	0	0	40	0	0	100
M	EndoG	Endonuclease G	FBgn0033690	ENSGT00530000063772					Endog	endonuclease G	ENSMUSG00000015337	Mm.474473	0	0	0	0	0	29	8	0	0	0	21	0	54	0	34	0	40	44	0	0	6	0	0	0	0	18	0	9	0	0	0	0	8	0	0	0	0
M	ERR	estrogen-related receptor	FBgn0035849	ENSGT00760000118887	Hr39	FBgn0261239	NO	NO	Esrrb	estrogen related receptor, beta	ENSMUSG00000021255	Mm.235550	0	0	0	0	0	0	12	0	0	0	86	0	183	0	0	0	40	0	0	0	0	0	0	0	0	72	0	0	0	0	0	0	0	80	10	0	0
M	ERR				ftz-f1	FBgn0001078	NO	YES	Esrra	estrogen related receptor, alpha	ENSMUSG00000024955	Mm.386776	649	0	0	0	29	29	10	0	0	0	26	0	0	53	138	0	89	26	0	0	56	0	0	0	0	0	0	0	0	0	0	51	0	0	54	62	0
M	ERR								Esrrg	estrogen-related receptor gamma	ENSMUSG00000026610	Mm.89989	0	0	0	0	0	0	50	0	0	0	32	0	73	0	0	0	48	0	10	0	3	0	0	0	0	18	0	0	0	0	0	0	25	121	0	0	0
M	esg	escargot	FBgn0001981	ENSGT00390000011027					Snai3	snail family zinc finger 3	ENSMUSG00000006587	Mm.103673	0	0	0	0	0	0	0	0	0	0	0	0	0	0	0	0	0	0	0	0	0	0	0	0	0	0	0	0	0	0	0	0	33	0	21	0	0
M	esg								Snai2	snail family zinc finger 2	ENSMUSG00000022676	Mm.4272	0	0	0	0	0	0	0	50	0	0	0	0	0	0	0	0	16	0	20	0	0	566	73	0	0	0	0	28	0	0	0	0	8	0	21	0	0
M	esg								Snai1	snail family zinc finger 1	ENSMUSG00000042821	Mm.2093	649	0	0	0	0	7	4	50	0	0	0	0	0	53	11	0	0	0	150	68	49	0	0	125	0	18	0	0	0	0	0	103	0	0	21	0	0
FM	ex	Expanded	FBgn0004583	ENSGT00840000129875					Frmd6	FERM domain containing 6	ENSMUSG00000048285	Mm.2962	649	0	0	0	176	124	33	555	82	0	124	0	18	133	46	58	16	0	110	272	105	0	220	125	0	36	261	9	0	0	0	0	151	0	0	0	0
M	Exo84	Exo84 ortholog	FBgn0266668	ENSGT00390000015936					Exoc8	exocyst complex component 8	ENSMUSG00000074030	Mm.347360	0	0	0	0	0	14	42	0	0	0	43	0	0	0	0	0	0	0	10	0	9	0	36	0	0	18	261	9	0	55	0	51	8	40	0	0	0
FM	eya	Eyes absent	FBgn0000320	ENSGT00390000008860					Eya4	eyes absent 4 homolog (Drosophila)	ENSMUSG00000010461	Mm.332128	0	0	0	0	0	0	2	0	0	0	5	0	36	80	0	0	16	0	0	136	3	0	0	251	0	0	0	0	0	0	0	0	0	0	0	0	0
FM	eya								Eya2	eyes absent 2 homolog (Drosophila)	ENSMUSG00000017897	Mm.282719	0	0	0	0	0	14	6	0	0	0	43	0	0	26	0	0	0	0	60	0	69	0	0	377	0	0	0	0	256	0	33	206	0	0	0	31	0
FM	eya								Eya1	eyes absent 1 homolog (Drosophila)	ENSMUSG00000025932	Mm.250185	0	0	0	0	0	0	2	0	0	0	26	35	0	133	0	0	0	8	20	0	0	0	0	0	0	0	0	0	0	0	0	0	16	0	0	0	300
FM	eya								Eya3	EYA transcriptional coactivator and phosphatase 3	ENSMUSG00000028886	Mm.227733	0	0	0	0	0	29	50	100	329	0	102	0	36	0	23	0	0	0	110	0	52	0	0	0	0	72	0	28	0	166	0	0	16	0	43	0	200
M	Fadd	Fas-associated death domain ortholog	FBgn0038928	voir feuille Gènes sans arbre Ensembl
M	fan	farinelli	FBgn0028379	ENSGT00390000006947
FM	fbl	Fumble	FBgn0011205	ENSGT00390000020719					Pank1	pantothenate kinase 1	ENSMUSG00000033610	Mm.24742	0	0	0	0	58	22	14	0	0	0	26	0	73	0	11	0	218	143	30	0	62	0	36	0	0	36	0	9	0	0	0	0	16	0	0	0	0
FM	fbl								Pank2	pantothenate kinase 2	ENSMUSG00000037514	Mm.101264	0	0	0	0	88	36	37	0	0	0	53	0	36	26	34	0	24	0	60	68	56	0	0	125	0	18	0	28	0	0	0	51	50	0	151	0	0
FM	fbl								Pank3	pantothenate kinase 3	ENSMUSG00000018846	Mm.255044	0	0	245	0	117	22	94	100	0	0	140	0	73	0	34	0	48	26	90	0	221	0	73	0	0	18	0	94	0	110	0	51	117	40	64	0	100
M	feo	fascetto	FBgn0030241	ENSGT00390000009453					Prc1	protein regulator of cytokinesis 1	ENSMUSG00000038943	Mm.227274	1298	0	0	59	88	80	42	0	82	322	183	1363	54	133	23	0	64	44	60	136	102	0	36	0	0	692	261	141	0	55	135	0	75	121	108	0	0
M	fest (CG9975)	CG9975, isoform A	FBgn0034435	voir feuille Gènes sans arbre Ensembl
FM	Fmr1	Fmr1	FBgn0028734	ENSGT00390000017033					Fmr1	fragile X mental retardation syndrome 1	ENSMUSG00000000838	Mm.3451	0	385	122	59	0	29	46	0	0	0	124	0	36	0	11	0	40	0	80	136	92	0	0	0	0	54	0	0	0	0	0	103	25	80	97	94	0
FM	Fmr1								Fxr2	fragile X mental retardation, autosomal homolog 2	ENSMUSG00000018765	Mm.41930	0	0	0	0	29	22	46	50	0	0	53	0	0	133	23	0	16	26	90	136	89	0	0	0	0	127	261	56	0	0	0	0	58	80	43	0	300
FM	Fmr1								Fxr1	fragile X mental retardation gene 1, autosomal homolog	ENSMUSG00000027680	Mm.259021	0	0	61	298	0	51	54	100	0	0	86	358	18	80	34	58	202	8	110	68	75	0	0	251	0	218	0	56	0	221	0	0	50	80	86	31	300
M	fog	folded gastrulation	FBgn0000719	voir feuille Gènes sans arbre Ensembl
FM	foxo	forkhead box, sub-group O	FBgn0038197	ENSGT00790000123003					Foxo4	Forkhead box O4	ENSMUSG00000042903	Mm.240299	0	0	0	0	58	0	4	50	0	0	5	0	0	0	11	0	0	0	40	0	29	0	36	0	0	0	0	0	0	0	0	51	0	0	64	0	0
FM	foxo								Foxo1	forkhead box O1	ENSMUSG00000044167	Mm.29891	0	385	61	59	29	102	50	0	0	0	91	251	0	53	23	0	24	80	140	0	128	0	0	0	0	401	784	65	512	55	33	51	75	121	140	0	0
FM	foxo								Foxo3	forkhead box O3	ENSMUSG00000048756	Mm.338613	0	0	0	0	0	0	16	0	0	0	21	179	0	0	57	0	0	8	0	0	0	0	0	0	0	18	0	9	0	0	0	0	84	0	43	0	0
FM	foxo								Foxo6	Forkhead box O6	ENSMUSG00000052135	Mm.277090	0	0	0	0	0	0	4	0	0	0	10	0	54	0	11	0	0	0	0	0	3	0	0	0	0	0	0	0	0	0	0	0	0	0	0	0	0
M	fwd	four wheel drive	FBgn0004373	ENSGT00550000074892					Pi4kb	phosphatidylinositol 4-kinase, catalytic, beta polypeptide	ENSMUSG00000038861	Mm.217222	0	0	0	0	0	0	10	0	0	0	32	0	18	240	0	58	24	8	0	136	19	283	73	0	0	0	0	18	0	0	0	0	25	0	0	0	100
M	fws	four way stop	FBgn0024689	ENSGT00390000004586					Cog5	component of oligomeric golgi complex 5	ENSMUSG00000035933	Mm.173068	0	771	0	0	0	88	29	0	0	0	10	35	0	0	0	0	16	26	20	68	16	0	0	0	0	36	0	0	0	55	0	51	8	80	32	0	0
M	fzo	fuzzy onions	FBgn0011596	ENSGT00390000013727					Mfn1	Mitofusin 1	ENSMUSG00000027668	Mm.290414	0	0	0	0	29	29	50	50	0	0	86	35	109	53	0	0	97	44	30	0	82	0	220	125	0	91	0	9	0	0	0	51	8	40	10	31	0
M	fzo								Mfn2	mitofusin 2	ENSMUSG00000029020	Mm.154312	0	0	307	298	176	73	311	353	247	322	91	0	329	186	138	294	161	35	130	0	72	0	110	125	0	54	261	122	256	0	0	103	227	444	0	251	100
M	g	garnet	FBgn0001087	ENSGT00550000075067					Ap3d1	adaptor-related protein complex 3, delta 1 subunit	ENSMUSG00000020198	Mm.209294	0	0	0	0	0	22	170	0	0	0	183	0	54	0	34	0	40	26	60	68	141	566	110	125	0	36	0	37	256	166	67	206	235	0	43	0	0
M	gammaCOP	Coat Protein	FBgn0028968	ENSGT00550000074823	nmd	FBgn0005322	YES		Copg2	coatomer protein complex, subunit gamma 2	ENSMUSG00000025607	Mm.381860	0	0	184	59	29	14	39	0	0	0	26	0	18	0	57	0	16	0	40	0	16	0	0	0	0	18	0	0	0	166	67	0	117	40	21	314	100
M	gammaCOP								Copg1	coatomer protein complex, subunit gamma 1	ENSMUSG00000030058	Mm.258785	0	0	307	655	499	278	511	706	576	0	199	35	219	693	80	943	226	116	240	136	178	0	73	251	0	200	0	254	0	276	101	206	479	161	562	125	100
M	gammaTub23C	gamma-Tubulin at 23C	FBgn0260639	ENSGT00530000063251	gammaTub37C	FBgn0010097	NO	YES	Tubg1	tubulin, gamma 1	ENSMUSG00000035198	Mm.479145	0	0	0	119	58	7	122	252	0	0	59	143	146	26	23	58	56	44	150	204	36	0	147	0	0	36	0	37	0	110	0	0	50	40	54	0	100
M	gammaTub23C								Tubg2	tubulin, gamma 2	ENSMUSG00000045007	Mm.142348	0	0	0	178	0	7	69	0	0	0	10	71	0	0	0	0	0	8	0	0	13	0	0	0	0	36	0	9	0	0	33	0	8	0	0	0	0
FM	gbb	glass bottom boat	FBgn0024234	ENSGT00760000118883	dpp	FBgn0000490	YES	YES	Bmp8b	bone morphogenetic protein 8b	ENSMUSG00000002384	Mm.439764	0	0	0	0	0	0	4	0	0	0	0	0	0	0	11	0	0	0	0	0	0	0	0	0	0	0	0	0	0	0	0	0	0	0	0	0	0
FM	gbb								Bmp7	bone morphogenetic protein 7	ENSMUSG00000008999	Mm.595	0	385	0	0	0	22	14	0	164	0	43	0	73	26	80	0	16	8	40	0	3	0	0	0	0	0	0	18	0	0	33	0	0	0	0	31	0
FM	gbb								Bmp5	bone morphogenetic protein 5	ENSMUSG00000032179	Mm.428950	0	0	0	0	0	0	6	0	0	0	0	896	0	0	11	0	24	17	20	0	3	283	0	0	0	218	0	0	0	0	0	0	0	0	0	0	400
FM	gbb								Bmp8a	bone morphogenetic protein 8a	ENSMUSG00000032726	Mm.439749	0	0	0	0	0	0	0	0	0	0	0	0	0	80	34	0	8	0	0	0	0	0	0	0	0	0	0	0	0	0	0	51	0	0	0	0	0
FM	gbb								Bmp6	bone morphogenetic protein 6	ENSMUSG00000039004	Mm.385759	0	0	0	0	0	0	6	0	0	0	10	107	0	26	0	0	56	0	20	0	9	0	0	125	0	109	0	0	0	0	0	0	0	80	0	0	0
M	ghi	ghiberti	FBgn0266124	voir feuille Gènes sans arbre Ensembl
M	gish	gilgamesh	FBgn0250823	ENSGT00760000119040	ball	FBgn0027889	YES	YES	Csnk1g3	casein kinase 1, gamma 3	ENSMUSG00000073563	Mm.368668	649	0	61	59	0	14	37	50	82	0	43	35	18	26	0	0	8	98	30	0	32	0	0	0	0	218	0	0	0	55	33	0	58	0	32	0	0
M	gish								Csnk1g2	casein kinase 1, gamma 2	ENSMUSG00000003345	Mm.29873	0	0	0	0	234	66	35	0	0	0	53	107	36	53	564	0	89	26	190	0	161	0	36	251	0	36	0	94	0	0	0	51	25	0	10	220	0
M	gish								Csnk1g1	casein kinase 1, gamma 1	ENSMUSG00000032384	Mm.325816	0	0	184	59	0	14	58	0	82	0	48	0	0	26	11	0	0	0	70	0	19	0	0	0	0	18	0	122	0	55	0	0	25	0	21	0	100
FM	Grip128	Grip128	FBgn0026433	ENSGT00590000083977
FM	Grip75	Grip75	FBgn0026431	ENSGT00840000129807	Grip91	FBgn0001612	NO	YES	Tubgcp4	tubulin, gamma complex associated protein 4	ENSMUSG00000027263	Mm.383499	0	0	61	59	29	102	105	252	411	0	80	0	18	80	0	58	8	26	80	272	59	0	0	0	0	36	0	47	0	332	33	0	92	80	97	31	0
FM	Grip75				Grip84	FBgn0026430	NO	YES
M	gudu	gudu	FBgn0031905	ENSGT00730000110852					Armc3	armadillo repeat containing 3	ENSMUSG00000037683	Mm.276696	0	0	0	0	0	0	6	0	0	0	0	0	0	0	0	0	0	0	0	0	0	0	0	125	0	0	0	0	0	0	0	0	0	0	0	0	0
M	gudu								Armc4	armadillo repeat containing 4	ENSMUSG00000061802	Mm.107918	0	0	0	0	0	0	0	0	0	0	0	0	0	0	0	0	0	0	0	0	0	0	0	125	0	0	0	0	0	0	0	0	0	0	0	0	0
M	HEATR2 (CG31320)	repeat-containing protein 2 homolog	FBgn0051320	ENSGT00390000005666					Dnaaf5	dynein, axonemal assembly factor 5	ENSMUSG00000025857	Mm.5547	0	0	0	0	58	7	12	0	0	0	53	71	18	0	0	0	16	17	80	0	46	0	36	0	0	127	0	0	0	0	0	0	33	40	0	0	200
FM	heph	hephaestus	FBgn0011224	ENSGT00550000074508	sm	FBgn0003435	NO	YES	Ptbp1	polypyrimidine tract binding protein 1	ENSMUSG00000006498	Mm.265610	649	1157	491	417	1643	476	283	403	1894	322	512	1327	623	1681	771	471	509	359	841	204	514	0	36	251	0	947	3137	263	512	55	33	309	1009	565	1060	598	200
FM	heph								Ptbp2	polypyrimidine tract binding protein 2	ENSMUSG00000028134	Mm.29966	0	0	736	0	58	36	145	50	494	644	80	645	109	106	0	0	16	0	110	0	36	283	0	251	4444	91	0	131	0	0	33	0	92	161	97	125	100
FM	heph								Ptbp3	polypyrimidine tract binding protein 3	ENSMUSG00000028382	Mm.331640	0	385	122	119	176	476	46	50	247	322	80	358	164	266	115	0	186	170	210	272	191	566	110	251	296	164	784	216	0	110	33	0	210	40	324	0	200
FM	hid	head involution defective	FBgn0003997	voir feuille Gènes sans arbre Ensembl
M	His2Av	Histone H2A variant	FBgn0001197	ENSGT00710000106735					H2afz	H2A histone family, member Z	ENSMUSG00000037894	Mm.117541	0	0	0	0	58	704	113	0	0	0	269	0	146	26	46	0	145	71	150	136	197	0	73	125	0	18	0	207	0	166	1084	103	50	0	194	125	0
M	His2Av								H2afv	H2A histone family, member V	ENSMUSG00000041126	Mm.27624	0	0	0	0	0	14	44	0	0	0	80	0	164	53	161	0	40	17	30	0	82	0	147	0	0	0	0	65	0	0	33	0	25	121	32	0	0
M	hmw	hemingway	FBgn0038607	voir feuille Gènes sans arbre Ensembl
FM	hop	hopscotch	FBgn0004864	ENSGT00760000118799	Ack	FBgn0028484	YES	YES	Jak2	Janus kinase 2	ENSMUSG00000024789	Mm.275839	0	0	0	119	29	88	31	0	0	0	97	0	0	26	11	0	0	0	40	340	19	0	36	0	0	145	261	0	0	0	67	51	0	0	64	0	0
FM	hop				Egfr	FBgn0003731	YES	YES
FM	hop				shark	FBgn0015295	NO	YES
FM	hop								Jak1	Janus kinase 1	ENSMUSG00000028530	Mm.289657	0	0	245	536	499	410	96	151	164	322	156	466	164	26	34	117	153	98	160	204	234	0	220	0	0	236	0	169	0	110	101	0	235	282	238	0	0
FM	hop								Jak3	Janus kinase 3	ENSMUSG00000031805	Mm.249645	0	385	0	0	0	418	6	50	0	0	5	0	54	213	0	0	0	0	50	0	42	0	0	0	0	36	0	0	0	55	0	103	50	0	259	0	0
FM	hop								Tyk2	tyrosine kinase 2	ENSMUSG00000032175	Mm.20249	0	0	0	59	176	66	39	0	0	0	16	0	0	0	0	176	24	17	140	68	23	0	36	0	0	0	0	56	0	110	0	0	75	0	86	0	0
M	how	held out wings	FBgn0264491	ENSGT00550000074434	nsr	FBgn0034740	YES	YES	Qk	quaking	ENSMUSG00000062078	Mm.393248	0	385	245	0	88	161	168	50	247	0	194	215	146	106	11	0	32	53	210	0	105	1415	110	0	0	54	0	84	0	110	101	51	134	201	173	0	200
M	how				qkr58E-3	FBgn0022984	NO	YES				Mm.384135	0	0	0	0	0	0	0	0	0	0	0	0	0	0	0	0	0	0	0	0	3	0	0	0	0	0	0	0	0	0	0	51	0	0	0	0	0
M	how				qkr58E-2	FBgn0022985	NO	YES
M	how				qkr58E-1	FBgn0022986	NO	YES
M	how				qkr54B	FBgn0022987	NO	YES
M	Hsp60C	Hsp60C	FBgn0031728	ENSGT00390000005727	Hsp60B	FBgn0011244	NO	YES	Hspd1	heat shock protein 1 (chaperonin)	ENSMUSG00000025980	Mm.1777	0	1157	61	178	381	124	88	100	329	0	86	251	403	53	287	766	493	269	330	0	204	849	73	0	0	109	0	207	0	166	33	0	168	80	140	220	400
FM	Hsp83	Heat shock protein 83	FBgn0001233	ENSGT00840000129758	Trap1	FBgn0026761	NO	YES
M	HtrA2	HTRA2-related serine protease	FBgn0038233	ENSGT00510000046315					Htra1	HtrA serine peptidase 1	ENSMUSG00000006205	Mm.30156	0	0	0	0	58	14	92	50	0	0	64	0	73	26	23	176	64	0	50	68	79	0	368	0	0	54	0	56	0	110	0	103	33	40	0	0	0
M	HtrA2								Htra3	HtrA serine peptidase 3	ENSMUSG00000029096	Mm.274255	0	0	122	59	58	0	16	0	0	0	26	0	73	53	34	0	8	0	30	0	36	0	36	0	0	18	0	37	512	0	0	0	50	0	0	31	0
M	HtrA2								Htra4	HtrA serine peptidase 4	ENSMUSG00000037406	Mm.334452	0	0	61	0	58	0	0	0	0	0	0	0	0	0	0	58	0	0	0	0	6	0	0	0	0	91	0	0	0	0	0	0	0	0	0	0	0
M	HtrA2								Htra2	HtrA serine peptidase 2	ENSMUSG00000068329	Mm.21880	649	0	184	298	528	44	63	0	0	0	43	0	73	80	46	353	56	26	240	204	62	0	0	125	0	36	261	56	0	55	0	0	109	40	108	0	400
FM	hts	Hu-li tai shao	FBgn0263391	ENSGT00390000016462					Add1	adducin 1 (beta)	ENSMUSG00000029106	Mm.104155	0	0	0	0	0	0	258	0	164	0	53	0	0	0	0	0	0	44	0	0	3	0	0	0	296	0	0	0	0	55	0	0	8	80	10	0	100
FM	hts								Add2	adducin 2 (beta)	ENSMUSG00000030000	Mm.104155	0	0	0	0	0	0	258	0	164	0	53	0	0	0	0	0	0	44	0	0	3	0	0	0	296	0	0	0	0	55	0	0	8	80	10	0	100
FM	hts								Add3	adducin 3 (gamma)	ENSMUSG00000025026	Mm.426080	0	0	368	59	58	146	69	0	164	322	156	107	219	213	34	0	161	17	260	272	164	0	110	125	0	91	261	131	512	221	33	0	151	161	194	157	100
FM	hyd	Hyperplastic discs	FBgn0002431	ENSGT00840000129735					Ubr5	ubiquitin protein ligase E3 component n-recognin 5	ENSMUSG00000037487	Mm.476840	0	385	0	59	117	146	113	0	0	0	312	71	36	80	11	0	72	44	80	68	105	0	0	251	0	36	0	338	256	55	67	0	75	80	162	0	200
FM	ida	imaginal discs arrested	FBgn0041147	ENSGT00390000018674					Anapc5	anaphase-promoting complex subunit 5	ENSMUSG00000029472	Mm.332667	0	0	429	536	587	528	307	252	741	0	307	71	348	400	34	353	396	260	280	68	356	566	36	628	0	164	1045	235	0	221	33	309	277	363	216	377	801
M	ifc	infertile crescent	FBgn0001941	ENSGT00390000013448					Degs2	delta(4)-desaturase, sphingolipid 2	ENSMUSG00000021263	Mm.207605	1298	0	122	0	0	0	10	0	0	0	16	0	0	0	241	0	97	0	0	0	13	0	0	0	0	0	0	0	0	0	0	0	0	0	0	251	0
M	ifc								Degs1	delta(4)-desaturase, sphingolipid 1	ENSMUSG00000038633	Mm.29648	0	0	61	298	176	344	48	201	0	0	59	609	36	186	34	0	178	26	140	68	138	566	0	125	1185	291	0	103	256	166	67	0	134	0	151	94	300
M	ifc								9130409l23Rik	RIKEN cDNA 9130409I23 gene	ENSMUSG00000038768	Mm.355174	0	0	0	0	0	0	0	0	0	0	0	71	0	0	23	0	0	8	0	0	0	0	0	0	0	18	0	0	0	0	0	0	8	0	0	31	0
FM	Incenp	Inner centromere protein	FBgn0260991	ENSGT00730000111073					Incenp	inner centromere protein	ENSMUSG00000024660	Mm.29755	649	0	0	0	234	117	92	50	0	0	113	251	73	0	11	353	113	8	210	204	19	0	0	0	0	91	0	56	256	166	0	0	50	0	54	31	0
FM	InR	Insulin-like receptor	FBgn0013984	ENSGT00760000118818					Igf1r	insulin-like growth factor I receptor	ENSMUSG00000005533	Mm.275742	1298	0	184	0	88	110	96	403	0	0	199	71	109	80	23	0	48	26	60	0	46	283	0	0	0	164	0	376	0	166	33	0	75	282	0	94	0
FM	InR								Insr	insulin receptor	ENSMUSG00000005534	Mm.268003	0	771	61	59	29	7	33	50	164	644	75	0	73	0	34	0	97	44	60	0	79	0	0	0	0	36	0	18	0	55	33	51	33	0	54	0	0
FM	InR								Insrr	insulin receptor-related receptor	ENSMUSG00000005640	Mm.42041	0	0	0	0	0	0	0	0	0	0	0	0	0	0	0	0	40	0	0	0	0	0	0	0	0	0	0	75	0	0	0	0	0	0	0	0	0
M	ix	intersex	FBgn0001276	ENSGT00390000007540					Med29	mediator complex subunit 29	ENSMUSG00000003444	Mm.41647	0	0	0	0	0	0	14	0	0	0	16	0	0	0	0	117	16	8	20	0	6	0	36	0	296	0	0	0	256	55	0	0	25	0	10	0	0
FM	jar	jaguar	FBgn0011225	ENSGT00840000129687	didum	FBgn0261397	YES	YES	Myo6	myosin VI	ENSMUSG00000033577	Mm.4040	0	0	429	59	0	7	48	0	0	0	97	0	0	53	103	0	145	53	30	0	85	283	0	377	2962	72	1307	0	0	110	33	51	25	80	32	0	0
FM	jar				ck	FBgn0000317	NO	YES
FM	jar				Myo28B1	FBgn0040299	NO	YES
FM	JhI-1	Juvenile hormone-inducible protein 1	FBgn0028426	ENSGT00730000111191					Elac2	elaC homolog 2 (E. coli)	ENSMUSG00000020549	Mm.157711	0	0	0	59	0	73	58	252	0	322	32	0	0	26	11	176	24	0	90	68	49	0	110	125	0	91	0	75	0	0	0	103	126	0	162	0	0
M	JYalpha	JYalpha	FBgn0267363	ENSGT00840000129739
M	kl-2	male fertility factor kl2	FBgn0001313	ENSGT00760000118964	Dhc64C	FBgn0261797	YES	YES	Dnah2	dynein, axonemal, heavy chain 2	ENSMUSG00000005237	Mm.247478	0	0	0	0	0	0	8	0	164	0	0	0	36	0	0	0	0	0	0	0	3	0	0	0	0	36	0	0	0	0	0	51	16	0	32	0	0
M	kl-2				Dnah3 (CG17150)	FBgn0035581	YES	YES
M	kl-2				kl-3	FBgn0267432	YES	YES
M	kl-2				kl-5	FBgn0267433	YES	NO
M	kl-3	male fertility factor kl3	FBgn0267432	ENSGT00760000118964	Dhc64C	FBgn0261797	YES	YES	Dnah5	dynein, axonemal, heavy chain 5	ENSMUSG00000022262	Mm.248464	0	0	0	0	0	0	0	0	0	0	0	0	0	0	0	0	16	0	30	0	0	0	0	251	0	18	522	0	0	0	0	0	0	0	21	0	0
M	kl-3				Dnah3 (CG17150)	FBgn0035581	YES	YES
M	kl-3				kl-2	FBgn0001313	YES	YES
M	kl-3				kl-5	FBgn0267433	YES	NO
M	kl-5	male fertility factor kl5	FBgn0267433	ENSGT00760000118964	Dhc64C	FBgn0261797	YES	YES
M	kl-5				Dnah3 (CG17150)	FBgn0035581	YES	YES
M	kl-5				kl-2	FBgn0001313	YES	YES
M	kl-5				kl-3	FBgn0267432	YES	YES
M	klhl10	kelch like family member 10	FBgn0040038	ENSGT00760000118931	kel	FBgn0001301	NO	YES	Klhl10	kelch-like 10	ENSMUSG00000001558	Mm.34168	0	0	0	0	0	0	0	0	0	0	0	0	0	0	0	0	0	0	0	0	0	0	0	0	0	0	0	0	0	0	0	0	0	0	0	0	0
M	Klp3A	Kinesin-like protein at 3A	FBgn0011606	ENSGT00840000129683	cmet	FBgn0040232	YES	YES	Kif4	kinesin family member 4	ENSMUSG00000034311	Mm.383091	0	385	0	0	0	29	29	0	0	0	134	35	36	26	0	0	0	0	50	0	6	0	0	0	0	127	0	0	0	0	33	0	0	40	173	0	0
M	Klp3A				Klp67A	FBgn0004379	NO	YES
M	Klp3A				Khc	FBgn0001308	NO	YES
M	Klp61F	Kinesin-like protein at 61F	FBgn0004378	ENSGT00840000129680	neb	FBgn0004374	YES	YES	Kif11	kinesin family member 11	ENSMUSG00000012443	Mm.42203	0	0	0	178	29	66	25	0	0	0	156	71	54	53	11	0	40	17	40	272	29	566	0	0	0	109	0	65	0	0	0	0	42	0	54	0	0
FM	Lam	Lamin	FBgn0002525	ENSGT00830000128282	LamC	FBgn0010397	NO	YES	Lmnb1	lamin B1	ENSMUSG00000024590	Mm.4105	0	0	61	59	29	7	27	0	82	0	129	35	18	26	92	0	16	0	60	68	52	0	0	0	0	0	0	47	0	0	0	0	50	0	0	0	0
FM	Lam								Lmna	Lamin A	ENSMUSG00000028063	Mm.243014	0	0	491	178	1966	968	94	1060	82	322	53	287	384	80	414	2063	137	62	340	68	353	0	515	377	0	91	261	160	0	221	67	309	479	121	389	440	100
FM	Lam								Lmnb2	lamin B2	ENSMUSG00000062075	Mm.7362	0	0	0	59	58	73	37	100	82	0	48	35	73	160	34	0	16	17	70	0	42	283	0	125	0	0	0	0	0	55	0	0	100	0	0	31	200
FM	Lam								Lmntd1	lamin tail domain containing 1	ENSMUSG00000054966	Mm.441497	0	0	0	0	0	0	6	0	0	0	0	0	36	0	0	0	0	0	0	0	0	0	0	0	0	0	0	0	0	0	67	0	0	0	0	0	0
FM	Lar	Leukocyte-antigen-related-like	FBgn0000464	ENSGT00760000118900					Ptprf	protein tyrosine phosphatase, receptor type, F	ENSMUSG00000033295	Mm.29855	0	0	184	0	117	7	283	0	164	322	258	143	0	213	345	0	64	89	190	204	283	0	36	754	0	54	0	1044	0	221	0	309	100	161	21	188	0
M	larp	La related protein	FBgn0261618	ENSGT00390000000523					Larp1	La ribonucleoprotein domain family, member 1	ENSMUSG00000037331	Mm.248843	649	0	61	0	58	36	86	50	0	1612	86	0	73	26	126	0	0	53	90	272	98	0	184	125	0	36	0	169	256	110	0	51	92	121	183	0	0
M	Lasp	Lasp	FBgn0063485	ENSGT00530000062924					Neb	nebulin	ENSMUSG00000026950	Mm.389247	0	0	0	238	0	7	4	0	0	0	16	0	0	0	0	0	0	0	10	0	6	0	1067	0	0	0	0	9	0	0	305	51	16	0	0	0	0
M	Lasp								Lasp1	LIM and SH3 protein 1	ENSMUSG00000038366	Mm.271967	1298	0	614	0	1027	256	748	959	411	322	237	0	146	26	472	412	380	152	340	68	273	0	0	251	2074	0	261	254	0	276	135	206	445	282	97	377	300
M	Lasp								Nrap	nebulin-related anchoring protein	ENSMUSG00000049134	Mm.386769	0	0	0	0	29	0	2	0	0	0	0	0	54	0	11	0	0	0	0	0	0	0	257	0	0	109	0	0	0	0	0	0	0	0	0	0	0
M	Lasp								Nebl	nebulette	ENSMUSG00000053702	Mm.120298	0	0	0	0	0	0	25	0	0	0	0	0	18	106	0	0	0	0	40	0	3	0	0	0	0	0	0	0	0	110	0	51	16	40	0	0	0
M	lds	lodestar	FBgn0002542	ENSGT00830000128384					Ttf2	transcription termination factor, RNA polymerase II	ENSMUSG00000033222	Mm.270961	0	0	0	0	29	36	18	0	164	0	86	0	0	0	0	0	16	8	30	68	6	0	0	125	0	18	0	75	0	0	0	0	67	0	0	0	0
FM	Lis-1	Lissencephaly-1	FBgn0015754	ENSGT00810000125363	Poc1	FBgn0036354	YES	YES	Pafah1b1	platelet-activating factor acetylhydrolase, isoform 1b, subunit 1	ENSMUSG00000020745	Mm.397111	0	0	184	417	117	161	220	201	164	0	210	35	91	53	92	0	80	0	70	68	161	566	0	125	0	291	0	188	0	0	67	0	193	363	54	157	901
FM	Lis-1				wds	FBgn0040066	NO	YES
FM	Lis-1				kat80	FBgn0040207	NO	YES
M	lobo	lost boys	FBgn0083946	ENSGT00390000004913					Drc7	dynein regulatory complex subunit 7	ENSMUSG00000031786	Mm.277112	0	0	0	0	0	0	2	0	0	0	5	0	0	0	0	0	0	0	0	0	0	0	0	251	0	0	0	0	0	0	0	0	0	0	0	0	0
FM	loco	locomotion defects	FBgn0020278	ENSGT00760000119142					Rgs12	regulator of G-protein signalling 12	ENSMUSG00000029101	Mm.196208	0	771	61	59	29	14	151	0	0	0	107	35	274	26	0	58	32	44	110	136	23	0	0	125	0	72	261	18	0	55	33	0	184	0	86	31	0
FM	loco								Rgs10	regulator of G-protein signalling 10	ENSMUSG00000030844	Mm.18635	0	0	122	59	0	146	54	0	164	0	26	0	18	0	69	0	0	0	10	68	6	0	0	0	0	109	0	0	0	0	0	0	16	0	32	0	0
FM	loco								Rgs14	regulator of G-protein signalling 14	ENSMUSG00000052087	Mm.1426	0	0	0	0	0	14	37	0	0	0	0	0	0	106	0	58	16	0	0	0	6	0	0	0	0	0	0	0	0	0	0	0	25	0	0	0	0
FM	loqs	loquacious	FBgn0032515	ENSGT00830000128290	stau	FBgn0003520	NO	YES	Prkra	protein kinase, interferon inducible double stranded RNA dependent activator	ENSMUSG00000002731	Mm.277250	0	0	61	59	0	80	23	50	0	0	32	0	0	26	34	0	32	44	50	0	39	0	73	0	0	0	0	28	0	55	0	0	25	80	0	62	0
FM	loqs								Tarbp2	TAR (HIV) RNA binding protein 2	ENSMUSG00000023051	Mm.291485	0	0	122	0	0	51	33	50	0	0	48	0	36	106	34	0	8	26	70	68	52	0	0	125	0	91	0	28	0	166	67	0	50	0	43	31	0
FM	Mad	Mothers against dpp	FBgn0011648	ENSGT00760000119091	Dad	FBgn0020493	YES	YES	Smad5	SMAD family member 5	ENSMUSG00000021540	Mm.272920	0	0	122	178	29	36	113	0	0	322	183	35	36	0	11	0	80	107	100	204	92	1415	36	0	0	72	261	75	0	55	33	0	58	80	86	0	0
FM	Mad				Med	FBgn0011655	YES	YES	Smad9	SMAD family member 9	ENSMUSG00000027796	Mm.244353	0	0	0	0	0	7	6	0	82	0	0	0	0	0	11	0	0	0	0	0	0	0	0	0	0	18	0	0	0	0	0	0	0	0	0	0	0
FM	Mad								Smad1	SMAD family member 1	ENSMUSG00000031681	Mm.223717	0	0	122	0	205	51	77	50	82	322	37	143	36	106	46	58	56	17	30	0	59	0	73	0	0	91	1045	94	0	55	33	0	67	201	64	62	100
FM	mael	maelstrom	FBgn0016034	voir feuille Gènes sans arbre Ensembl
M	magu	magu	FBgn0262169	ENSGT00390000018436					Smoc1	SPARC related modular calcium binding 1	ENSMUSG00000021136	Mm.273295	0	0	0	59	176	14	42	0	0	0	37	0	73	26	0	0	8	89	30	0	82	0	0	0	0	36	522	94	0	55	67	0	33	40	10	0	0
M	magu								Smoc2	SPARC related modular calcium binding 2	ENSMUSG00000023886	Mm.30162	0	385	798	0	675	0	4	0	82	322	43	71	54	0	69	0	16	35	80	68	65	0	73	125	0	218	1307	65	0	0	135	103	84	80	32	31	600
FM	MAN1	MAN1	FBgn0034962	ENSGT00530000063791					Lemd2	LEM domain containing 2	ENSMUSG00000044857	Mm.29689	0	0	122	0	29	36	42	50	0	0	53	0	18	26	11	176	48	17	90	0	32	0	110	0	0	0	0	18	0	0	0	51	25	0	21	94	0
FM	MAN1								Lemd3	LEM domain containing 3	ENSMUSG00000048661	Mm.339371	0	0	0	0	0	88	21	0	0	0	53	0	0	0	0	0	0	8	10	136	16	0	0	125	0	0	0	0	0	55	0	0	8	0	54	0	0
FM	Med	Medea	FBgn0011655	ENSGT00760000119091	Dad	FBgn0020493	YES	YES	Smad4	SMAD family member 4	ENSMUSG00000024515	Mm.100399	0	1929	122	0	58	110	46	0	82	0	102	71	54	26	34	0	40	53	70	272	122	0	36	0	0	91	0	28	0	221	33	103	126	201	54	0	100
FM	Med				Mad	FBgn0011648	YES	YES
FM	mei-P26	meiotic P26	FBgn0026206	ENSGT00550000074377	brat	FBgn0010300	NO	NO	Tim56	tripartite motif-containing 56	ENSMUSG00000043279	Mm.100647	0	0	0	0	0	0	2	0	0	0	0	0	0	0	0	0	0	8	10	0	42	0	0	0	0	0	0	9	0	0	0	0	0	0	0	0	0
FM	mei-S332	meiotic from via Salaria 332	FBgn0002715	voir feuille Gènes sans arbre Ensembl
FM	Mer	Merlin	FBgn0086384	ENSGT00830000128251	Moe	FBgn0011661	YES	NO	Nf2	neurofibromatosis 2	ENSMUSG00000009073	Mm.297109	0	0	0	178	234	29	248	151	0	0	178	71	73	80	34	117	137	80	100	68	112	0	36	125	0	36	522	75	0	0	0	0	369	323	32	62	0
FM	mfr	misfire	FBgn0266757	ENSGT00550000074414					Fer1l4	fer-1-like 4 (C. elegans)	ENSMUSG00000013338	Mm.159241	0	0	122	178	0	0	0	0	0	0	0	0	54	0	23	0	0	0	0	0	19	0	0	0	0	0	0	0	0	0	0	0	0	0	0	0	0
FM	mfr								Fer1l6	fer-1-like 6 (C. elegans)	ENSMUSG00000037106	Mm.309441	0	0	0	0	0	0	0	0	0	0	0	0	0	0	11	0	0	0	0	0	0	0	0	0	0	0	0	9	0	0	0	0	16	0	0	31	0
FM	mfr								Otof	otoferlin	ENSMUSG00000062372	Mm.244502	0	0	0	0	0	0	161	0	0	0	0	0	0	80	0	0	0	0	0	0	0	0	0	0	0	0	0	0	0	0	0	0	0	0	0	0	0
FM	mfr								Fer1l5	fer-1-like 5	ENSMUSG00000037432	no Unigene ID
FM	mfr								Dysf	dysferlin	ENSMUSG00000033788	Mm.220982	0	0	0	0	293	0	8	0	164	0	0	0	0	0	11	0	8	17	30	0	26	0	184	0	0	18	0	0	0	0	0	51	0	0	10	0	0
FM	mfr								Myof	myoferlin	ENSMUSG00000048612	Mm.34674	0	0	307	0	176	161	6	0	0	0	21	0	0	0	0	0	0	0	130	0	102	0	184	125	0	18	0	47	0	0	0	0	67	0	43	0	0
M	mfrn	mitoferrin	FBgn0039561	ENSGT00550000074721					Slc25a37	solute carrier family 25, member 37	ENSMUSG00000034248	Mm.293635	0	0	245	0	29	29	31	0	0	644	64	0	18	0	11	0	16	71	20	68	56	0	36	125	0	36	0	9	0	166	0	0	168	0	86	31	100
M	mfrn								Slc25a28	solute carrier family 25, member 28	ENSMUSG00000040414	Mm.23827	0	0	0	59	0	36	12	0	0	0	26	0	36	0	23	0	16	8	30	0	59	0	0	0	0	0	0	47	0	0	33	0	8	0	0	94	0
M	mfrn								Gm16867	predicted gene, 16867	ENSMUSG00000093954	Mm.291443	0	0	0	0	0	0	6	0	0	0	21	0	0	0	0	0	0	0	0	0	0	0	0	0	0	0	0	9	0	0	0	0	0	0	0	0	0
M	mgr	merry-go-round	FBgn0264694	ENSGT00390000018904					Vbp1	von Hippel-Lindau binding protein 1	ENSMUSG00000031197	Mm.8294	0	0	0	0	58	139	140	201	82	0	48	0	73	80	0	0	56	44	50	136	105	283	184	125	0	91	0	18	256	1106	169	0	58	40	162	0	400
FM	Mhc	Myosin heavy chain	FBgn0264695	ENSGT00760000118919	zip	FBgn0265434	YES	YES	Myh3	myosin, heavy polypeptide 3, skeletal muscle, embryonic	ENSMUSG00000020908	Mm.340090	0	0	0	0	0	0	2	0	0	0	59	0	0	0	0	0	0	0	0	0	0	0	0	0	0	0	0	9	0	0	0	0	33	0	0	0	0
FM	Mhc								Myh6	myosin, heavy polypeptide 6, cardiac muscle, alpha	ENSMUSG00000040752	Mm.290003	0	0	0	0	0	0	10	0	0	0	0	0	2767	0	0	0	0	0	20	0	0	0	846	0	0	0	0	0	0	0	0	0	0	0	0	0	0
FM	Mhc								Myh7	myosin, heavy polypeptide 7, cardiac muscle, beta	ENSMUSG00000053093	Mm.457983	0	0	0	0	58	0	151	0	0	0	5	0	6195	0	0	58	8	8	50	0	0	0	294	0	0	0	0	0	0	55	0	0	8	0	0	0	0
FM	Mhc								Myh8	myosin, heavy polypeptide 8, skeletal muscle, perinatal	ENSMUSG00000055775	Mm.340163	0	0	0	0	29	7	0	0	0	0	48	0	18	0	0	0	0	0	70	0	0	0	36	125	0	0	0	0	0	0	0	0	201	0	0	0	0
FM	Mhc								Myh1	myosin, heavy polypeptide 1, skeletal muscle, adult	ENSMUSG00000056328	Mm.477065	0	0	0	0	29	0	0	0	0	0	5	0	0	0	0	0	0	0	10	0	3	0	368	0	0	0	0	0	0	0	0	0	8	0	0	0	0
FM	Mhc								Myh4	myosin, heavy polypeptide 4, skeletal muscle	ENSMUSG00000057003	Mm.297382	0	0	0	0	88	0	0	50	0	0	64	0	0	0	0	0	0	0	0	0	42	0	2724	0	0	0	0	0	0	0	135	0	184	80	0	0	0
FM	Mhc								Myh13	myosin, heavy polypeptide 13, skeletal muscle	ENSMUSG00000060180	Mm.461064	0	0	0	0	0	0	0	0	0	644	10	0	0	0	0	0	0	0	0	0	0	0	0	0	0	0	0	0	0	0	0	0	0	0	0	0	0
FM	Mhc								Myh7b	myosin, heavy chain 7B, cardiac muscle, beta	ENSMUSG00000074652	Mm.469980	0	0	0	0	29	29	18	0	0	0	5	0	0	240	23	0	40	0	20	0	52	0	0	0	0	91	0	37	0	0	0	0	201	0	97	0	0
FM	Mhc								Myh2	myosin, heavy polypeptide 2, skeletal muscle, adult	ENSMUSG00000033196	Mm.422801	0	0	0	0	58	0	2	0	0	0	5	0	0	0	0	0	0	0	10	0	9	0	736	0	0	36	0	0	0	0	0	0	33	0	0	0	0
FM	Mhc								Myh15	myosin, heavy chain 15	ENSMUSG00000092009	Mm.301387	0	0	0	0	0	0	7	0	0	0	0	0	0	0	0	0	0	0	0	0	0	0	0	0	0	0	0	0	0	0	0	0	0	0	0	0	0
FM	mia	meiosis I arrest	FBgn0014342	ENSGT00640000091486	Taf6	FBgn0010417	YES	YES	Taf6l	TAF6-like RNA polymerase II, p300/CBP-associated factor (PCAF)-associated factor	ENSMUSG00000003680	Mm.220886	0	0	0	0	0	0	0	0	0	0	5	0	0	0	0	0	24	0	0	0	6	0	0	0	0	0	0	9	0	0	0	0	8	80	21	0	0
FM	mia								Taf6	TAF6 RNA polymerase II, TATA box binding protein (TBP)-associated factor	ENSMUSG00000036980	Mm.248517	0	0	61	0	0	0	23	0	0	0	21	0	0	80	23	0	8	17	50	0	39	0	0	0	0	18	0	9	0	55	0	51	67	40	54	0	0
M	mil	milkah	FBgn0267366	ENSGT00480000042668	Nap1	FBgn0015268	YES		Nap1l3	nucleosome assembly protein 1-like 3	ENSMUSG00000055733	Mm.490573	0	385	61	0	0	22	35	0	0	0	16	35	0	0	0	0	0	0	0	0	0	0	0	0	0	0	0	0	0	0	0	0	0	0	0	0	100
M	mil								Nap1l1	nucleosome assembly protein 1-like 1	ENSMUSG00000058799	Mm.290407	0	0	0	417	58	234	136	151	0	0	420	430	91	293	126	176	218	17	210	204	197	283	73	0	0	127	0	244	0	166	33	0	100	161	140	62	200
M	mil								Nap1l4	nucleosome assembly protein 1-like 4	ENSMUSG00000059119	Mm.294625	0	0	0	59	146	198	117	252	0	0	161	35	146	213	80	0	40	17	60	0	79	0	0	251	888	109	0	9	512	55	0	154	33	0	21	62	0
M	mil								Nap1l2	nucleosome assembly protein 1-like 2	ENSMUSG00000082229	Mm.388694	0	0	0	0	0	0	44	0	164	0	0	0	0	0	0	0	0	0	0	0	0	0	0	0	0	0	0	0	0	0	0	0	0	161	0	31	0
FM	mip120	Myb-interacting protein 120	FBgn0033846	ENSGT00390000013974					Mtl5	metallothionein-like 5, testis-specific (tesmin)	ENSMUSG00000024905	Mm.209941	0	0	0	0	0	0	2	0	0	0	21	0	0	0	0	0	0	0	0	0	3	0	0	0	0	18	0	0	0	0	0	0	0	0	0	0	0
FM	mip120								Lin54	lin-54 homolog (C. elegans)	ENSMUSG00000035310	Mm.212568	0	0	0	0	29	22	4	0	0	322	32	35	18	0	0	0	0	8	30	0	46	0	36	0	0	54	0	9	0	0	33	0	0	0	86	0	0
M	mip40	Myb-interacting protein 40	FBgn0034430	ENSGT00390000002748					Lin37	lin-37 homolog (C. elegans)	ENSMUSG00000036845	Mm.379242	0	0	0	0	0	0	16	0	0	0	16	0	18	0	0	0	16	26	50	0	6	0	0	0	0	36	0	47	0	55	0	0	33	0	0	0	0
M	mle	maleless	FBgn0002774	ENSGT00760000119189	bgcn	FBgn0004581	YES	YES	Dhx9	DEAH (Asp-Glu-Ala-His) box polypeptide 9	ENSMUSG00000042699	Mm.20000	0	1157	0	0	0	36	12	0	164	322	32	0	0	26	103	0	24	0	20	0	26	0	0	0	0	18	0	9	0	0	0	0	8	0	10	31	0
M	mle				spn-E	FBgn0003483	YES	YES
M	mlt	mulet	FBgn0265512	ENSGT00530000063405					Tbcel	tubulin folding cofactor E-like	ENSMUSG00000037287	Mm.34483	0	0	122	0	0	7	21	0	0	0	59	0	36	0	11	0	48	8	40	476	26	0	184	0	0	0	0	94	0	0	33	0	50	80	54	0	400
FM	Moe	Moesin	FBgn0011661	ENSGT00830000128251	Mer	FBgn0086384	YES	YES
FM	mrn	marionette	FBgn0261109	ENSGT00390000014159					Gtf2h4	general transcription factor II H, polypeptide 4	ENSMUSG00000001524	Mm.10182	0	0	0	0	117	88	42	0	0	0	32	0	18	53	11	0	8	17	200	0	102	0	0	0	0	0	0	9	256	0	0	51	42	121	10	0	0
M	msi	musashi	FBgn0011666	ENSGT00730000110584	Rbp6	FBgn0260943	YES	YES
M	msi				Hrb27C	FBgn0004838	NO	YES
M	Mst77F	Male-specific transcript 77F	FBgn0086915	ENSGT00540000073902
M	mt:Cyt-b	mitochondrial Cytochrome b	FBgn0013678	ENSGT00390000017948					Mt-Cytb	mitochondrially encoded cytochrome b	ENSMUSG00000064370	no Unigene ID
M	mth	methuselah	FBgn0023000	ENSGT00530000064566
M	mtm	myotubularin	FBgn0025742	ENSGT00760000118832					Mtmr1	myotubularin related protein 1	ENSMUSG00000015214	Mm.219672	0	0	245	119	58	80	46	0	164	0	80	0	0	0	11	0	16	8	70	0	49	0	0	125	0	18	0	37	0	0	0	0	109	40	97	0	0
M	mtm								Mtm1	X-linked myotubular myopathy gene 1	ENSMUSG00000031337	Mm.274981	0	0	122	0	88	29	16	50	0	0	21	0	36	0	23	0	0	0	0	68	42	0	73	0	0	0	0	0	0	110	67	0	67	80	10	62	0
M	mtm								Mtmr2	myotubularin related protein 2	ENSMUSG00000031918	Mm.210405	0	1157	0	119	146	0	48	0	82	0	70	179	18	240	11	0	40	17	50	68	105	0	0	0	0	0	0	9	0	110	0	0	33	282	32	0	0
M	Mtor	Megator	FBgn0013756	ENSGT00730000111014					Tpr	translocated promoter region, nuclear basket protein	ENSMUSG00000006005	Mm.174256	0	0	0	59	146	271	100	100	0	0	226	71	0	240	23	0	64	35	130	0	98	283	220	0	0	528	0	188	512	110	33	0	8	0	86	0	0
M	mtsh	mitoshell	FBgn0262598	voir feuille Gènes sans arbre Ensembl
FM	mxc	multi sex combs	FBgn0260789	voir feuille Gènes sans arbre Ensembl
M	Myo31DF	Myosin 31DF	FBgn0086347	ENSGT00840000129697					Myo1g	myosin IG	ENSMUSG00000020437	Mm.239554	0	0	0	0	264	528	0	0	0	0	5	0	91	106	0	353	0	8	20	408	3	0	0	0	0	0	0	0	0	0	0	0	546	0	151	0	0
M	Myo31DF								Myo1d	myosin ID	ENSMUSG00000035441	Mm.151948	0	0	0	0	58	7	12	0	0	0	0	0	0	0	92	0	24	8	60	0	56	0	0	0	0	18	0	0	768	0	33	0	50	40	10	0	0
FM	mys	myospheroid	FBgn0004657	ENSGT00760000119064					Itgb2l	integrin beta 2-like	ENSMUSG00000000157	Mm.12872	0	0	0	0	205	117	0	0	0	0	0	0	0	53	0	0	0	0	0	0	0	0	0	0	0	0	0	0	0	55	0	0	0	0	0	0	0
FM	mys								Itgb2	integrin beta 2	ENSMUSG00000000290	Mm.1137	0	385	61	238	205	234	8	0	0	0	0	0	18	0	23	0	0	8	70	612	23	0	0	0	0	0	0	0	0	0	0	51	92	40	43	0	0
FM	mys								Itgb7	integrin beta 7	ENSMUSG00000001281	Mm.58	1298	0	61	476	0	73	0	0	0	0	0	0	0	26	46	0	0	0	30	0	23	0	0	0	0	0	0	0	0	0	0	103	159	0	97	0	0
FM	mys								Itgb3	integrin beta 3	ENSMUSG00000020689	Mm.87150	0	0	122	178	29	22	2	0	0	0	0	0	0	133	23	0	0	0	0	0	19	0	0	0	0	72	0	0	0	0	0	0	33	0	140	0	0
FM	mys								Itgb1	integrin beta 1 (fibronectin receptor beta)	ENSMUSG00000025809	Mm.263396	0	385	491	59	675	146	73	454	411	644	221	107	403	106	138	0	331	116	410	204	369	283	36	628	0	145	0	160	256	221	101	51	126	525	75	62	1201
FM	mys								Itgb6	integrin beta 6	ENSMUSG00000026971	Mm.98193	0	0	429	0	58	0	0	0	0	0	0	0	73	0	57	0	48	0	0	0	6	0	0	0	0	18	0	0	0	0	0	0	0	0	0	62	0
FM	mys								Itgbl1	integrin, beta-like 1	ENSMUSG00000032925	Mm.383176	0	0	0	0	0	0	6	0	164	0	0	0	54	26	0	176	0	0	0	0	9	0	0	0	0	0	522	0	0	0	0	0	25	0	0	0	0
FM	mys								Itgb4	integrin beta 4	ENSMUSG00000020758	Mm.213873	0	0	0	0	0	0	42	0	0	0	5	35	0	53	69	0	0	0	60	0	141	0	0	0	0	0	0	18	0	0	0	206	33	161	0	0	0
FM	mys								Itgb5	integrin beta 5	ENSMUSG00000022817	Mm.6424	0	771	122	59	0	51	35	0	164	0	221	0	219	106	11	0	89	98	150	136	122	0	0	0	0	54	522	75	0	55	0	206	25	161	0	0	0
FM	mys								Itgb8	integrin beta 8	ENSMUSG00000025321	Mm.217000	0	0	0	0	0	0	12	0	0	0	16	0	0	26	0	0	32	0	40	0	26	0	0	0	0	0	0	0	0	0	0	0	0	40	0	0	100
FM	Myt1	Myt1	FBgn0040298	ENSGT00530000063230					Pkmyt1	protein kinase, membrane associated tyrosine/threonine 1	ENSMUSG00000023908	Mm.182193	0	0	0	0	0	0	33	0	0	0	5	0	54	26	69	235	0	8	110	0	85	0	0	0	0	18	0	0	0	55	0	51	33	80	10	0	0
FM	N	Notch	FBgn0004647	ENSGT00810000125346	Dl	FBgn0000463	YES	YES	Notch1	notch 1	ENSMUSG00000026923	Mm.290610	0	385	61	178	29	22	92	0	82	322	194	0	36	133	46	235	16	26	80	68	95	283	36	0	0	18	522	103	0	0	0	0	100	0	119	0	200
FM	N				Ser	FBgn0004197	YES		Notch2	notch 2	ENSMUSG00000027878	Mm.254017	0	0	0	0	0	0	8	0	0	322	10	0	0	0	0	0	0	0	0	68	9	0	0	0	0	0	0	0	0	0	0	0	8	0	0	0	0
FM	N				crb	FBgn0259685	NO	YES	Notch3	notch 3	ENSMUSG00000038146	Mm.439741	0	0	0	0	0	0	10	0	0	0	26	0	54	26	23	0	8	0	20	0	29	0	0	125	0	0	0	0	0	0	0	0	0	0	0	31	0
FM	N								Notch4	notch 4	ENSMUSG00000015468	Mm.173813	0	0	0	0	0	0	27	0	0	0	26	0	18	0	0	0	0	0	40	68	419	0	0	0	0	0	0	37	0	0	0	51	0	0	0	0	0
M	Nap1	Nucleosome assembly protein 1	FBgn0015268	ENSGT00480000042668	mil	FBgn0267366	YES
FM	nclb	no child left behind	FBgn0263510	ENSGT00390000017324					Pwp1	PWP1 homolog (S. cerevisiae)	ENSMUSG00000001785	Mm.18834	0	0	0	119	58	117	75	50	82	0	70	0	54	53	0	589	64	8	60	136	52	0	0	0	296	18	0	122	0	110	33	0	92	0	54	31	0
FM	ND-ACP (mtacp1)	NADH dehydrogenase (ubiquinone) acyl carrier protein	FBgn0011361	ENSGT00390000002127					Ndufab1	NADH dehydrogenase (ubiquinone) 1, alpha/beta subcomplex, 1	ENSMUSG00000030869	Mm.347976	0	0	61	59	29	29	39	0	82	0	21	0	91	26	218	0	56	53	10	204	49	0	110	0	0	54	0	112	0	0	0	51	33	40	54	377	100
FM	neb	nebbish	FBgn0004374	ENSGT00840000129680	Klp61F	FBgn0004378	YES	YES	Kif14	kinesin family member 14	ENSMUSG00000041498	Mm.458468	0	0	0	0	0	7	6	0	0	0	16	0	0	0	0	0	0	8	0	0	16	0	0	0	0	54	0	0	0	0	0	0	0	0	0	0	0
FM	nesd	nessun dorma	FBgn0032848	ENSGT00530000063807					Shcbp1	Shc SH2-domain binding protein 1	ENSMUSG00000022322	Mm.37801	0	0	0	0	205	29	21	0	164	0	53	35	54	26	23	0	0	35	150	272	79	0	0	0	0	18	0	65	0	0	0	0	0	80	10	0	0
FM	nesd								Shcbp1l	Shc SH2-domain binding protein 1-like	ENSMUSG00000042708	Mm.49460	0	0	0	0	0	0	2	0	0	0	0	0	18	0	0	0	0	0	0	0	6	0	0	0	0	0	0	0	0	0	0	0	16	0	21	31	0
M	nmd	no mitochondrial derivative	FBgn0005322	ENSGT00550000074823	gammaCOP	FBgn0028968	YES		Atad1	ATPase family, AAA domain containing 1	ENSMUSG00000013662	Mm.27123	0	0	0	119	58	183	63	151	329	0	59	466	36	186	23	0	89	62	60	68	72	566	220	251	0	218	0	37	0	55	33	51	58	80	10	62	0
FM	Nop60B	Nucleolar protein at 60B	FBgn0259937	ENSGT00510000047092					Dkc1	dyskeratosis congenita 1, dyskerin	ENSMUSG00000031403	Mm.291062	0	0	0	59	0	88	21	0	0	322	86	35	18	53	11	294	48	26	100	0	19	283	36	0	0	200	261	122	0	221	67	0	25	0	32	62	0
FM	nos	nanos	FBgn0002962	ENSGT00640000091383					Nanos2	nanos homolog 2 (Drosophila)	ENSMUSG00000051965	Mm.277153	0	0	0	0	0	0	0	0	0	0	0	0	0	0	0	0	0	0	0	0	0	0	0	0	0	18	0	0	0	0	0	0	0	0	0	0	0
FM	nos								Nanos3	nanos homolog 3 (Drosophila)	ENSMUSG00000056155	Mm.216740	0	0	0	0	0	0	0	0	0	0	0	0	18	0	0	0	0	0	0	0	0	0	0	0	0	0	0	0	0	0	0	0	0	0	0	0	0
FM	nos								Nanos1	nanos homolog 1 (Drosophila)	ENSMUSG00000072437	Mm.186390	0	0	0	0	29	7	109	0	247	0	10	143	0	0	0	0	0	0	0	136	0	0	0	0	0	36	0	0	0	0	0	0	8	0	32	0	100
M	Npc1a	Niemann-Pick type C-1a	FBgn0024320	ENSGT00800000124043	ptc	FBgn0003892	NO	YES	Npc1	Niemann-Pick type C1	ENSMUSG00000024413	Mm.3484	0	0	61	59	499	110	77	0	0	0	70	430	73	0	0	58	32	44	40	0	59	283	0	0	0	291	0	47	0	0	0	103	117	80	21	94	100
M	Npc1a								Npc1l1	NPC1-like 1	ENSMUSG00000020447	Mm.212492	0	0	0	0	0	0	0	0	0	0	0	0	0	0	115	0	0	0	0	0	0	0	0	0	0	0	0	0	0	0	0	0	0	0	0	0	0
FM	nsr	novel spermatogenesis regulator	FBgn0034740	ENSGT00550000074434	how	FBgn0264491	YES	YES	Khdrbs3	KH domain containing, RNA binding, signal transduction associated 3	ENSMUSG00000022332	Mm.17964	0	0	0	0	0	7	12	151	0	322	48	0	36	0	0	0	8	8	10	204	19	0	0	0	0	18	0	18	0	0	0	0	0	0	0	0	0
FM	nsr				qkr58E-3	FBgn0022984	NO	YES	Khdrbs2	KH domain containing, RNA binding, signal transduction associated 2	ENSMUSG00000026058	Mm.336594	0	0	0	0	0	0	12	0	0	0	16	0	0	0	0	0	0	0	0	0	0	0	0	0	0	18	0	0	0	0	0	0	0	0	0	0	0
FM	nsr				qkr58E-2	FBgn0022985	NO	YES	Khdrbs1	KH domain containing, RNA binding, signal transduction associated 1	ENSMUSG00000028790	Mm.8256	0	0	0	0	58	176	86	100	494	322	134	215	109	240	161	0	89	17	90	136	191	849	36	377	296	91	0	160	0	110	67	51	193	363	227	31	1401
M	nsr				qkr58E-1	FBgn0022986	NO	YES
M	nsr				qkr54B	FBgn0022987	NO	YES
M	ntc	nutcracker	FBgn0035461	voir feuille Gènes sans arbre Ensembl
M	Ntl	Neurotransmitter transporter-like	FBgn0267326	ENSGT00760000118857
FM	nudE	nudE	FBgn0036059	ENSGT00390000000111					Ndel1	nuclear distribution gene E-like homolog 1 (A. nidulans)	ENSMUSG00000018736	Mm.31979	0	0	0	178	234	154	168	302	0	0	59	179	73	80	34	58	145	71	160	0	148	0	0	251	296	127	261	18	0	55	101	51	142	0	64	31	700
FM	nudE								Nde1	nuclear distribution gene E homolog 1 (A nidulans)	ENSMUSG00000022678	Mm.24105	0	0	184	0	58	146	52	100	82	0	75	179	146	133	34	176	178	35	70	272	49	0	0	0	0	36	0	28	0	0	0	103	109	0	75	125	0
M	numb	numb	FBgn0002973	ENSGT00530000062937					Numb	numb gene homolog (Drosophila)	ENSMUSG00000021224	Mm.4390	0	0	0	119	58	0	67	100	82	0	43	35	36	53	23	58	105	26	90	0	46	0	0	0	0	54	0	28	768	0	0	0	126	0	43	0	0
M	numb								Numbl	numb-like	ENSMUSG00000063160	Mm.458153	0	0	61	0	29	14	193	0	411	0	10	0	54	26	23	0	0	8	50	0	3	0	0	0	0	18	0	9	0	55	0	0	92	484	21	0	300
M	Nup153	Nucleoporin 153kD	FBgn0061200	ENSGT00700000104544					Nup153	nucleoporin 153	ENSMUSG00000021374	Mm.255398	0	385	61	0	58	117	54	0	0	0	48	143	0	0	11	0	32	17	140	0	95	0	36	125	0	200	0	65	0	55	67	0	33	0	54	0	0
FM	Nup154	Nucleoporin 154kD	FBgn0021761	ENSGT00390000016532					Nup155	nucleoporin 155	ENSMUSG00000022142	Mm.295168	0	0	61	0	29	29	48	0	247	0	86	0	18	26	0	0	8	8	20	0	36	0	0	125	0	0	0	65	0	55	0	0	25	0	43	0	0
FM	Nup98-96	Nucleoporin 98-96kD	FBgn0039120	ENSGT00550000074799					Nup98	nucleoporin 98	ENSMUSG00000063550	Mm.486276	0	0	61	0	29	95	39	0	0	0	59	107	109	53	0	0	0	17	70	68	32	0	0	0	0	109	261	18	0	0	33	0	16	0	54	0	0
M	OdsH	Ods-site homeobox	FBgn0026058	ENSGT00830000128306					Uncx	UNC homeobox	ENSMUSG00000029546	Mm.42190	0	0	0	0	0	0	10	0	0	0	0	0	0	0	0	0	8	0	0	0	0	0	0	0	0	0	0	0	0	0	0	0	0	0	0	0	0
M	orb2	orb2 (Flybase name: Probable RNA-binding protein)	FBgn0264307	ENSGT00390000012886	orb	FBgn0004882	NO	YES	Cpeb4	cytoplasmic polyadenylation element binding protein 4	ENSMUSG00000020300	Mm.339792	0	1157	0	298	352	14	389	0	247	0	26	35	91	106	34	0	97	53	30	0	52	283	0	0	0	72	0	160	768	166	0	51	142	161	140	0	500
M	orb2								Cpeb3	cytoplasmic polyadenylation element binding protein 3	ENSMUSG00000039652	Mm.391176	0	0	0	0	0	0	42	0	0	0	75	71	36	0	23	0	97	8	10	68	32	0	0	0	0	36	261	0	0	55	0	0	42	80	21	0	0
M	orb2								Cpeb2	cytoplasmic polyadenylation element binding protein 2	ENSMUSG00000039782	Mm.7233	0	385	0	0	0	7	25	0	0	0	26	0	18	26	0	0	0	0	0	0	9	0	0	0	0	0	0	0	0	0	0	0	25	0	10	0	0
FM	ord	orientation disruptor	FBgn0003009	voir feuille Gènes sans arbre Ensembl
M	Osbp	Oxysterol binding protein	FBgn0020626	ENSGT00760000119155					Osbp2	oxysterol binding protein 2	ENSMUSG00000020435	Mm.61022	0	0	0	0	0	0	113	0	0	0	199	71	0	0	0	235	16	0	0	0	0	0	0	0	0	18	0	0	0	0	0	0	16	0	0	0	0
M	Osbp
M	Osbp								Osbp	oxysterol binding protein	ENSMUSG00000024687	Mm.291279	0	0	61	119	58	29	42	50	0	0	97	0	91	0	80	0	32	8	100	340	75	283	0	0	296	91	0	197	0	0	0	51	25	40	173	94	0
FM	osk	oskar	FBgn0003015	voir feuille Gènes sans arbre Ensembl
FM	ovo	ovo	FBgn0003028	ENSGT00740000115492					Ovol1	OVO homolog-like 1 (Drosophila)	ENSMUSG00000024922	Mm.280225	0	0	0	0	0	0	0	0	0	0	0	35	0	0	46	0	24	0	10	0	26	0	0	0	0	18	0	0	0	0	0	0	67	0	10	0	0
FM	ovo								Ovol2	ovo-like 2 (Drosophila)	ENSMUSG00000037279	Mm.252750	0	0	0	0	0	0	27	0	0	0	0	0	0	0	46	0	0	0	0	0	16	0	0	0	0	0	0	0	0	0	0	0	8	0	0	62	0
FM	ovo								Ovol3	OVO homolog-like 3 (Drosophila)	ENSMUSG00000100512	no Unigene ID
FM	pAbp	poly(A)binding protein	FBgn0265297	ENSGT00760000118913	Sxl	FBgn0264270	YES	NO	Gm10110	predicted gene 10110	ENSMUSG00000062093	no Unigene ID
FM	pAbp				pUf68	FBgn0028577	NO	YES	Pabpc4l	poly(A) binding protein, cytoplasmic 4-like	ENSMUSG00000090919	Mm.119234	0	0	0	0	0	0	0	0	0	0	0	0	36	0	0	0	40	0	40	0	9	0	0	0	0	0	0	37	0	0	0	0	0	0	21	0	0
FM	pAbp				Rbp9	FBgn0010263	NO	YES	Pabpc6	poly(A) binding protein, cytoplasmic 6	ENSMUSG00000046173	Mm.26987	0	0	0	0	0	0	0	0	0	0	0	0	0	0	0	0	0	0	0	0	0	0	0	0	0	0	0	0	0	0	0	0	0	0	0	0	0
FM	pAbp								Pabpc5	poly(A) binding protein, cytoplasmic 5	ENSMUSG00000034732	Mm.125979	0	0	0	0	0	0	2	0	0	0	0	0	0	0	0	0	0	0	0	0	0	0	0	0	0	0	0	18	0	0	0	0	0	0	0	0	0
FM	pAbp								Pabpc2	poly(A) binding protein, cytoplasmic 2	ENSMUSG00000051732	Mm.9493	0	0	0	0	0	0	2	0	0	0	0	0	0	0	0	0	0	0	0	0	0	0	0	0	0	0	0	0	0	0	0	0	16	0	0	0	0
FM	pAbp								Pabpc1l	poly(A) binding protein, cytoplasmic 1-like	ENSMUSG00000054582	Mm.82301	0	0	0	0	0	0	0	0	0	0	0	0	18	0	0	0	0	0	0	0	0	0	0	0	0	127	0	18	0	55	0	0	8	0	0	0	0
FM	pAbp								Pabpc1	poly(A) binding protein, cytoplasmic 1	ENSMUSG00000022283	Mm.371570	1298	0	307	2503	557	902	134	201	82	0	463	0	513	506	287	58	218	170	1132	136	831	1132	515	1257	0	601	0	480	0	110	711	1857	655	121	216	125	0
FM	pAbp								Pabpc4	poly(A) binding protein, cytoplasmic 4	ENSMUSG00000011257	Mm.277091	0	0	0	59	58	29	27	50	0	0	80	358	164	106	69	0	16	35	90	272	92	0	0	0	0	364	0	103	0	110	67	103	58	40	54	0	0
M	PAPLA1 (CG8552)	Phosphatidic acid phospholipase A1, isoform B	FBgn0031990	ENSGT00530000063155					Sec23ip	Sec23 interacting protein	ENSMUSG00000055319	Mm.297105	0	0	0	0	0	330	39	50	82	0	64	0	18	53	11	58	48	44	40	0	85	283	0	0	0	127	0	112	0	221	67	0	58	0	32	0	100
M	PAPLA1 (CG8552)								Ddhd2	DDHD domain containing 2	ENSMUSG00000061313	Mm.246875	0	0	307	0	0	0	23	0	0	0	32	287	36	53	46	0	16	0	10	272	49	0	0	125	0	0	0	0	0	0	33	51	33	40	32	0	0
M	PAPLA1 (CG8552)
FM	par-1	par-1	FBgn0260934	ENSGT00790000122947	AMPKalpha	FBgn0023169	NO	YES	Mark3	MAP/microtubule affinity-regulating kinase 3	ENSMUSG00000007411	Mm.420865	649	0	61	59	146	44	67	50	164	0	97	0	54	53	23	0	48	53	70	272	65	283	110	125	0	18	0	65	0	110	101	0	50	161	32	0	0
FM	par-1				KP78b	FBgn0026063	NO	YES	Mark2	MAP/microtubule affinity-regulating kinase 2	ENSMUSG00000024969	Mm.258986	0	0	61	59	88	51	37	0	164	0	70	896	36	400	57	58	48	17	130	0	161	0	0	125	0	473	522	75	0	55	0	51	176	0	270	31	0
FM	par-1				KP78a	FBgn0026064	NO	YES
FM	par-1								Mark1	MAP/microtubule affinity-regulating kinase 1	ENSMUSG00000026620	Mm.7445	0	771	0	0	0	0	46	0	82	644	59	0	0	0	0	0	0	8	10	0	6	0	0	125	0	36	0	0	0	0	0	0	25	121	0	0	0
FM	par-1								Mark4	MAP/microtubule affinity-regulating kinase 4	ENSMUSG00000030397	Mm.260504	0	0	122	0	0	0	63	0	0	0	80	0	18	26	0	0	0	0	230	0	56	0	0	0	0	0	0	28	0	0	0	206	92	121	75	62	0
FM	park	parkin	FBgn0041100	ENSGT00390000011034					Park2	Parkinson disease (autosomal recessive, juvenile) 2, parkin	ENSMUSG00000023826	Mm.311110	0	0	0	0	58	0	2	0	0	0	0	0	0	160	0	0	0	0	0	0	0	0	0	0	0	36	0	0	0	55	0	0	0	0	0	0	0
FM	Past1	Putative Achaete Scute Target 1	FBgn0016693	ENSGT00760000118985					Ehd3	EH-domain containing 3	ENSMUSG00000024065	Mm.18526	649	0	0	0	58	73	69	100	164	0	21	0	0	53	0	0	56	26	0	68	49	0	0	125	0	18	0	37	0	0	0	0	58	0	108	0	0
FM	Past1								Ehd4	EH-domain containing 4	ENSMUSG00000027293	Mm.132226 -	0	0	61	0	1379	176	8	0	0	0	37	322	348	53	46	176	80	8	140	136	155	0	73	0	0	91	0	37	256	55	67	0	67	0	108	94	0
FM	Past1								Ehd2	EH-domain containing 2	ENSMUSG00000074364	Mm.138215	1298	385	61	0	146	7	0	252	0	0	37	0	128	26	11	0	16	35	50	0	112	0	257	125	0	54	261	47	0	0	0	0	33	0	32	31	500
FM	Past1								Ehd1	EH-domain containing 1	ENSMUSG00000024772	Mm.30169	0	0	491	238	763	374	124	757	329	322	75	0	458	426	149	1002	113	89	190	0	174	0	184	0	0	18	261	84	0	221	0	103	689	161	1027	125	300
FM	pbl	pebble	FBgn0003041	ENSGT00840000129846					Ect2	ect2 oncogene	ENSMUSG00000027699	Mm.261453	0	0	0	0	0	36	10	100	0	0	48	0	109	53	11	0	56	17	160	204	69	0	0	125	0	127	0	18	0	0	0	0	75	0	10	0	0
FM	pcm	pacman	FBgn0020261	ENSGT00670000098080					Xrn1	5'-3' exoribonuclease 1	ENSMUSG00000032410	Mm.291179	0	0	0	0	0	58	0	50	0	0	5	0	54	26	0	0	16	0	50	0	36	0	0	0	0	72	0	0	0	0	33	0	42	40	43	0	200
FM	PDZ-GEF	PDZ domain-containing guanine nucleotide exchange factor	FBgn0265778	ENSGT00810000125357					Rapgef6	Rap guanine nucleotide exchange factor (GEF) 6	ENSMUSG00000037533	Mm.254404	0	0	0	59	29	58	33	0	247	322	53	71	109	0	23	0	16	0	40	136	42	0	0	0	0	91	0	84	0	55	0	0	25	282	292	0	100
FM	PDZ-GEF								Rapgef2	Rap guanine nucleotide exchange factor (GEF) 2	ENSMUSG00000062232	Mm.31220	0	385	0	59	0	14	134	0	0	0	21	0	0	0	23	0	24	0	0	0	19	0	0	0	0	0	0	94	0	55	33	0	16	80	10	0	0
FM	pelo	pelota	FBgn0011207	ENSGT00390000016326					Pelo	pelota homolog (Drosophila)	ENSMUSG00000042275	Mm.486295	0	0	61	59	0	14	18	100	247	0	5	0	128	0	0	235	24	26	50	0	13	0	0	0	0	36	0	84	0	0	0	51	16	40	151	0	0
FM	Pen	Pendulin	FBgn0267727	ENSGT00760000119094	Kap-alpha1	FBgn0024889	NO	YES	Kpna2	karyopherin (importin) alpha 2	ENSMUSG00000018362	Mm.12508	649	0	0	0	146	146	50	50	411	0	323	861	201	213	46	0	137	98	110	68	125	1415	110	0	0	328	0	263	0	221	33	0	16	121	86	31	0
FM	Pen								Kpna7	karyopherin alpha 7 (importin alpha 8)	ENSMUSG00000038770	Mm.332837	0	0	0	0	0	0	0	0	0	0	0	717	0	0	0	0	0	0	0	0	0	0	0	0	0	382	0	0	0	0	0	0	0	0	0	0	0
FM	Pen								Gm10184	predicted pseudogene 10184 = Karyopherin alpha 2	ENSMUSG00000066878
M	Pex1	Peroxin 1	FBgn0013563	ENSGT00550000075032					Pex1	peroxisomal biogenesis factor 1	ENSMUSG00000005907	Mm.379196	0	0	0	0	0	29	42	0	0	644	37	35	0	26	11	0	24	44	20	0	36	0	0	0	0	583	0	75	0	0	0	0	75	0	32	0	0
M	Pex10	Peroxin 10	FBgn0035233	ENSGT00510000048446					Pex10	peroxisomal biogenesis factor 10	ENSMUSG00000029047	Mm.133114	0	0	0	0	29	0	10	50	0	0	0	0	0	26	23	0	16	17	70	0	16	0	0	0	0	0	0	0	0	0	0	0	25	0	0	31	0
M	Pex12	Peroxin 12	FBgn0031282	ENSGT00390000016209					Pex12	peroxisomal biogenesis factor 12	ENSMUSG00000018733	Mm.102205	0	0	368	119	0	102	39	0	164	0	26	0	36	53	92	0	97	8	90	340	95	0	36	0	0	72	0	0	0	55	0	0	33	80	32	0	0
M	Pex13	Peroxin 13	FBgn0033812	ENSGT00390000012257					Pex13	peroxisomal biogenesis factor 13	ENSMUSG00000020283	Mm.286622	0	0	61	0	29	51	33	100	0	322	26	466	54	53	11	0	89	17	30	340	65	0	0	125	0	145	0	28	0	55	33	0	142	40	64	0	0
M	Pex16	Peroxin 16	FBgn0037019	ENSGT00390000017790					Pex16	peroxisomal biogenesis factor 16	ENSMUSG00000027222	Mm.202782	0	0	122	0	29	29	39	0	0	0	26	0	109	0	34	235	40	80	70	0	69	0	147	0	0	18	261	0	0	0	0	51	33	161	21	0	0
M	Pex2	Peroxin 2	FBgn0035876	ENSGT00390000001846					Pex2	peroxisomal biogenesis factor 2	ENSMUSG00000040374	Mm.132336	0	0	0	357	0	88	44	302	0	0	80	0	36	160	69	0	64	53	110	68	59	283	0	125	0	36	0	9	0	166	67	51	25	80	21	0	100
FM	Phf7	PHD finger protein 7 ortholog	FBgn0031091	ENSGT00390000005246	pie	FBgn0005683	YES	YES	Phf7	PHD finger protein 7	ENSMUSG00000021902	Mm.5348	0	0	184	0	0	7	6	0	0	0	21	0	0	0	0	0	8	26	0	0	3	0	0	125	0	109	0	0	0	0	0	0	33	0	10	0	0
FM	Phf7								G2e3	G2/M-phase specific E3 ubiquitin ligase	ENSMUSG00000035293	Mm.253264	0	0	61	59	0	7	31	50	0	0	37	0	54	26	34	0	24	26	40	0	56	283	0	0	0	18	0	207	0	0	0	0	42	0	43	0	0
M	PI31	proteasome inhibitor 31kDa	FBgn0033669	ENSGT00390000016883					Psmf1	proteasome (prosome, macropain) inhibitor subunit 1	ENSMUSG00000032869	Mm.146984	0	0	61	417	58	0	29	0	0	0	53	71	36	0	80	176	32	26	20	136	46	0	36	0	0	91	784	37	0	0	33	103	92	80	32	0	0
FM	pie	pineapple eye	FBgn0005683	ENSGT00390000005246	Phf7	FBgn0031091	YES	YES
M	Pink1	PTEN-induced putative kinase 1	FBgn0029891	ENSGT00390000001206					Pink1	PTEN induced putative kinase 1	ENSMUSG00000028756	Mm.18539	0	771	0	0	58	22	204	50	0	0	156	35	0	26	115	0	186	179	120	0	197	0	147	377	0	36	0	18	0	0	0	361	176	80	10	31	0
FM	piwi	piwi	FBgn0004872	ENSGT00760000119148	aub	FBgn0000146	YES	NO
FM	piwi				AGO3	FBgn0250816	NO	NO
FM	piwi				AGO1	FBgn0262739	NO	NO
M	Pkd2	Polycystic kidney disease 2 ortholog	FBgn0041195	ENSGT00700000104221					Pkd2	Polycystin-2	ENSMUSG00000034462	Mm.6442	0	0	184	59	0	29	52	0	0	0	97	0	0	0	23	0	32	0	30	0	42	0	0	0	0	54	0	84	0	0	67	0	42	161	21	31	0
M	Pkd2								Pkd2l1	Polycystic kidney disease 2-like 1	ENSMUSG00000037578	Mm.308481	0	0	0	0	0	0	10	0	0	0	0	0	0	0	0	0	0	0	10	0	6	0	0	0	0	0	0	0	0	0	0	0	0	0	0	0	0
M	Plp/cp309 (CG3395)	Pericentrin-like protein, isoform P	FBgn0086690	voir feuille Gènes sans arbre Ensembl
M	Poc1	Proteome of centrioles 1	FBgn0036354	ENSGT00810000125363	Lis-1	FBgn0015754	YES	YES	Poc1b	POC1 centriolar protein homolog B (Chlamydomonas)	ENSMUSG00000019952	Mm.440656	0	0	184	0	29	22	33	0	0	0	32	71	18	26	23	0	8	53	50	0	19	0	0	0	0	54	261	65	0	0	0	51	16	0	0	0	0
M	Poc1				wds	FBgn0040066	NO	YES	Poc1a	POC1 centriolar protein homolog A (Chlamydomonas)	ENSMUSG00000023345	Mm.23054	0	0	122	0	0	0	16	0	82	0	32	107	0	0	0	0	0	17	110	0	9	0	0	0	0	164	0	18	0	0	0	0	0	0	10	62	0
M	Poc1				kat80	FBgn0040207	NO	YES
M	poe	purity of essence	FBgn0011230	ENSGT00600000084471					Ubr4	ubiquitin protein ligase E3 component n-recognin 4	ENSMUSG00000066036	Mm.271956	0	0	307	0	0	146	206	0	82	322	221	0	91	26	23	0	97	8	80	68	62	0	110	502	0	0	0	498	0	55	33	206	8	121	21	0	0
FM	polo	polo	FBgn0003124	ENSGT00530000062954	SAK	FBgn0026371	YES	YES	Plk1	polo-like kinase 1	ENSMUSG00000030867	Mm.16525	0	0	61	0	234	29	33	50	0	0	151	932	54	133	57	176	16	35	30	68	85	0	0	0	0	255	522	28	0	55	0	0	84	121	129	157	0
M	porin	porin	FBgn0004363	ENSGT00390000011336					Vdac3	voltage-dependent anion channel 3	ENSMUSG00000008892	Mm.227704	0	0	368	238	117	352	187	504	247	0	140	0	439	106	126	176	283	134	140	68	201	566	405	0	0	200	0	160	0	387	237	51	50	121	238	472	300
M	porin								Vdac1	voltage-dependent anion channel 1	ENSMUSG00000020402	Mm.3555	0	0	307	238	352	176	235	605	247	0	221	322	586	80	149	884	752	215	260	0	343	566	220	754	0	36	0	65	0	166	101	361	176	0	162	409	500
M	porin								Vdac2	voltage-dependent anion channel 2	ENSMUSG00000021771	Mm.262327	0	0	0	536	58	498	103	100	82	0	183	107	238	186	161	294	226	125	220	68	221	1132	515	251	0	182	0	197	0	110	101	257	75	0	400	157	0
M	porin								Vdac3-ps1	voltage-dependent anion channel 3, pseudogene 1	ENSMUSG00000075053	no Unigene ID
FM	Ppcs	Phosphopantothenoylcysteine synthetase	FBgn0261285	ENSGT00390000015263					Ppcs	phosphopantothenoylcysteine synthetase	ENSMUSG00000028636	Mm.27245	0	0	0	0	29	36	10	0	0	0	16	35	0	0	34	235	64	35	80	0	13	0	0	0	0	619	0	9	0	0	0	0	50	0	10	62	0
M	Prosalpha3	Proteasome alpha3 subunit	FBgn0261394	ENSGT00550000074827	Prosalpha3T	FBgn0261395	NO	YES	Psma4	proteasome (prosome, macropain) subunit, alpha type 4	ENSMUSG00000032301	Mm.30270	0	0	0	59	0	88	50	50	164	0	80	107	183	0	80	0	105	170	130	136	131	566	147	0	0	91	0	188	0	55	338	0	50	0	64	125	400
M	Prosalpha6T	Proteasome alpha6 subunit, Testis-specific	FBgn0032492	ENSGT00550000074855					Psma1	proteasome (prosome, macropain) subunit, alpha type 1	ENSMUSG00000030751	Mm.121265	0	0	614	476	205	51	174	201	329	967	140	35	531	53	368	294	283	170	420	68	366	566	110	0	0	145	1830	367	256	221	237	0	92	201	173	566	0
M	Prosalpha7	Proteasome alpha7 subunit	FBgn0023175	ENSGT00550000074912					Psma3	proteasome (prosome, macropain) subunit, alpha type 3	ENSMUSG00000060073	Mm.296338	0	0	0	357	0	88	94	252	164	0	59	0	73	0	115	58	169	323	150	0	125	0	110	0	0	109	0	122	0	110	508	0	33	0	302	94	100
M	Prosbeta7	Proteasome beta7 subunit	FBgn0250746	ENSGT00390000000698					Psmb4	proteasome (prosome, macropain) subunit, beta type 4	ENSMUSG00000005779	Mm.368	0	0	0	119	58	44	136	201	0	644	188	0	164	80	241	58	153	251	170	272	204	0	405	0	0	91	261	141	0	276	33	51	142	80	346	0	400
M	Psi	P-element somatic inhibitor	FBgn0014870	ENSGT00730000110664					Khsrp	KH-type splicing regulatory protein	ENSMUSG00000007670	Mm.34296	0	1929	0	59	117	7	71	0	82	0	43	394	183	106	57	0	16	8	100	68	75	0	0	251	0	36	0	37	0	0	0	0	58	80	21	31	100
M	Psi								Fubp3	far upstream element (FUSE) binding protein 3	ENSMUSG00000026843	Mm.207261	0	385	0	59	146	0	119	403	82	322	16	0	164	53	34	0	64	26	220	0	92	0	0	125	0	18	261	28	0	0	67	0	126	40	10	31	0
M	Psi								Fubp1	far upstream element (FUSE) binding protein 1	ENSMUSG00000028034	Mm.278922	0	385	245	119	146	154	161	100	247	0	285	35	73	186	23	0	307	8	130	272	135	1132	110	0	592	127	261	320	0	221	33	0	176	121	378	94	300
FM	put	punt (required in the germline)	FBgn0003169	ENSGT00760000118876	sax	FBgn0003317	YES	YES	Acvr2a	activin receptor IIA	ENSMUSG00000052155	Mm.314338	0	0	0	0	0	14	35	50	0	0	37	0	54	0	23	176	16	8	90	0	75	283	0	0	0	18	0	9	0	0	0	51	25	80	10	0	0
FM	put				tkv	FBgn0003716	YES	YES
FM	put								Acvr2b	activin receptor IIB	ENSMUSG00000061393	Mm.390239	0	0	0	0	0	58	14	0	0	0	48	0	18	0	0	0	0	0	10	0	0	0	0	0	0	0	0	0	0	55	0	0	16	40	0	0	0
FM	Rab11	Rab11	FBgn0015790	ENSGT00760000118841	Rab4	FBgn0016701	NO	YES	Rab11a	RAB11A, member RAS oncogene family	ENSMUSG00000004771	Mm.1387	0	0	61	59	0	73	86	0	0	0	107	35	36	80	149	0	145	0	50	68	125	283	368	0	0	145	0	150	0	166	169	0	84	201	119	94	100
FM	Rab11								Rab11b	RAB11B, member RAS oncogene family	ENSMUSG00000077450	Mm.387587	0	0	245	119	205	220	332	151	164	0	140	0	403	106	195	648	258	89	90	476	128	0	147	0	592	91	0	28	512	110	33	361	302	40	140	94	100
M	Rae1	Rae1	FBgn0034646	ENSGT00530000063440					Rae1	RAE1 RNA export 1 homolog (S. pombe)	ENSMUSG00000027509	Mm.4113	0	0	552	119	0	0	94	252	0	644	134	215	54	0	34	0	24	35	60	0	42	0	36	0	0	54	0	122	0	55	0	0	84	282	108	0	0
M	Raf/phl	pole hole	FBgn0003079	ENSGT00760000118807	wnd	FBgn0036896	NO	YES	Raf1	v-raf-leukemia viral oncogene 1	ENSMUSG00000000441	Mm.184163	0	0	61	0	205	102	143	50	82	0	210	430	146	106	34	0	121	125	210	204	174	0	257	377	0	583	0	94	512	110	33	257	210	201	10	0	100
M	Raf/phl				mos	FBgn0033773	NO	YES
M	Raf/phl				slpr	FBgn0030018	NO	YES
M	Raf/phl								Araf	Araf proto-oncogene, serine/threonine kinase	ENSMUSG00000001127	Mm.220946	0	0	368	59	0	44	178	0	411	0	140	0	109	53	80	58	24	71	100	136	112	566	36	125	0	18	0	178	256	276	67	0	67	242	54	346	400
M	Raf/phl								Braf	Braf transforming gene	ENSMUSG00000002413	Mm.245513	0	0	0	59	29	14	35	0	0	322	48	0	0	0	0	0	16	0	30	136	16	0	36	251	0	0	522	18	0	110	0	0	25	80	64	0	100
M	RanGAP	Ran GTPase activating protein	FBgn0003346	ENSGT00440000039203					Rangap1	RAN GTPase activating protein 1	ENSMUSG00000022391	Mm.270975	0	0	61	119	293	102	725	454	164	0	188	0	91	53	0	58	113	161	80	0	122	0	0	125	1185	18	0	103	0	0	0	154	184	0	129	0	100
FM	ras	raspberry	FBgn0003204	ENSGT00530000062923					Gmpr	guanosine monophosphate reductase	ENSMUSG00000000253	Mm.290802	0	0	0	0	29	14	65	0	0	322	10	35	164	26	34	0	89	62	30	0	23	0	147	0	0	419	0	28	0	110	0	0	33	40	64	31	100
FM	ras								Gmpr2	guanosine monophosphate reductase 2	ENSMUSG00000002326	Mm.390685	0	0	61	0	88	51	39	100	82	967	48	71	18	26	11	294	24	26	90	0	46	0	110	0	0	18	0	28	0	55	0	51	33	121	21	31	0
FM	ras								Impdh1	inosine 5'-phosphate dehydrogenase 1	ENSMUSG00000003500	Mm.260707	0	0	0	59	29	7	29	0	82	0	140	0	18	26	23	0	24	0	10	0	23	0	0	125	0	36	0	94	0	0	0	103	126	40	64	0	0
FM	ras								Impdh2	inosine 5'-phosphate dehydrogenase 2	ENSMUSG00000062867	Mm.6065	0	0	0	417	146	462	82	454	82	0	64	0	183	400	103	235	80	125	270	68	122	0	73	251	0	18	0	75	0	55	101	103	84	0	378	31	0
FM	Ras85D	Ras oncogene at 85D	FBgn0003205	ENSGT00780000121849	Rala	FBgn0015286	NO	YES	Hras	Harvey rat sarcoma virus oncogene	ENSMUSG00000025499	Mm.334313	0	385	61	0	0	0	71	0	0	0	53	0	36	0	11	0	8	8	50	0	29	0	0	125	0	0	0	103	0	55	0	0	16	40	10	62	0
FM	Ras85D								Nras	neuroblastoma ras oncogene	ENSMUSG00000027852	Mm.400954	0	0	61	59	117	124	65	151	329	0	134	35	91	160	679	0	32	17	80	136	118	0	184	0	0	54	0	65	0	55	33	0	100	0	151	724	500
FM	Ras85D								Kras	Kirsten rat sarcoma viral oncogene homolog	ENSMUSG00000030265	Mm.383182	0	0	122	0	58	36	46	0	82	0	53	71	36	106	34	0	48	26	80	204	349	283	36	0	0	54	0	103	0	0	0	0	50	242	32	94	0
M	rb	ruby	FBgn0003210	ENSGT00530000063546					Ap3b1	adaptor-related protein complex 3, beta 1 subunit	ENSMUSG00000021686	Mm.21185	0	0	122	59	88	242	39	201	0	0	59	0	36	133	80	0	32	17	90	0	122	566	0	0	0	72	0	0	0	166	135	51	84	0	97	0	100
M	rb								Ap3b2	adaptor-related protein complex 3, beta 2 subunit	ENSMUSG00000062444	Mm.322894	0	771	0	0	0	0	103	0	247	0	75	0	0	106	0	0	0	0	10	0	0	0	0	0	296	18	522	18	0	55	0	0	0	40	0	0	0
M	Rbp6	RNA-binding protein 6	FBgn0260943	ENSGT00730000110584	msi	FBgn0011666	YES	NO	Msi1	musashi RNA-binding protein 1	ENSMUSG00000054256	Mm.5077	0	0	0	0	0	0	16	0	164	0	80	0	0	80	0	58	0	0	0	0	0	0	0	0	0	0	0	0	0	0	0	0	0	0	0	0	0
M	Rbp6				Hrb27C	FBgn0004838	NO	YES
M	Rbp6								Msi2	musashi RNA-binding protein 2	ENSMUSG00000069769	Mm.400451	0	0	61	0	58	22	103	50	164	322	178	71	366	26	92	0	80	35	110	136	65	0	184	251	0	72	0	112	0	55	0	0	50	403	0	251	0
M	Rcd-1r	Rcd-1 related	FBgn0032089	ENSGT00390000001225					Rqcd1	rcd1 (required for cell differentiation) homolog 1 (S. pombe)	ENSMUSG00000026174	Mm.291708	0	0	0	119	0	80	46	0	0	0	91	0	0	0	34	0	32	80	10	68	29	0	0	125	0	18	0	56	0	0	0	0	58	0	0	0	0
M	ref(2)P	refractory to sigma P	FBgn0003231	voir feuille Gènes sans arbre Ensembl
M	rho-7	rhomboid-7	FBgn0033672	ENSGT00390000013063					Parl	presenilin associated, rhomboid-like	ENSMUSG00000033918	Mm.371737	0	0	184	178	58	183	58	50	164	0	64	251	91	0	11	176	48	35	110	0	56	0	36	0	0	291	261	37	0	55	33	0	75	80	43	125	0
FM	Rho1	Rho1	FBgn0014020	ENSGT00760000119020	RhoL	FBgn0014380	NO	YES	Rhoc	ras homolog gene family, member C	ENSMUSG00000002233	Mm.262	1298	0	0	0	58	66	14	252	0	0	21	0	91	26	253	58	32	26	80	136	122	0	699	0	0	0	0	75	768	0	0	51	16	80	32	31	100
FM	Rho1								Rhoa	ras homolog gene family, member A	ENSMUSG00000007815	Mm.757	0	0	552	298	234	520	140	504	164	0	140	0	293	133	541	530	202	107	400	0	204	0	478	754	296	273	0	131	0	221	101	257	117	121	573	503	200
FM	Rho1								4930544g11rik	RIKEN cDNA 4930544G11 gene	ENSMUSG00000036463	Mm.389756	0	0	0	0	0	0	0	0	0	0	0	0	0	0	0	0	0	0	0	0	0	0	0	0	0	0	0	0	0	0	0	0	0	0	21	0	0
FM	Rho1								Rhob	ras homolog gene family, member B	ENSMUSG00000054364	Mm.687	0	0	61	0	29	7	75	0	0	0	59	0	109	106	138	0	72	35	100	204	168	0	478	0	0	18	0	84	256	0	33	206	84	40	10	0	200
M	Rint1	RINT1 ortholog	FBgn0035762	ENSGT00390000017006					Rint1	RAD50 interactor 1	ENSMUSG00000028999	Mm.133300	0	0	0	119	29	14	31	302	0	0	43	0	18	26	34	0	40	35	10	0	16	0	0	0	0	18	0	28	0	166	101	0	75	0	21	125	0
FM	rl	rolled	FBgn0003256	ENSGT00550000074298					Mapk1	mitogen-activated protein kinase 1	ENSMUSG00000063358	Mm.196581	649	0	184	59	0	146	231	100	329	0	167	251	91	160	333	58	40	17	140	136	128	566	184	0	0	145	0	131	256	110	101	51	50	201	86	251	700
FM	rl								Mapk3	mitogen-activated protein kinase 3	ENSMUSG00000063065	Mm.8385	649	0	0	178	58	7	35	0	0	0	48	35	36	53	322	117	80	17	210	0	197	0	73	125	0	72	0	28	512	0	0	154	75	0	21	62	0
M	Roc1b	Regulator of cullins 1b	FBgn0040291	ENSGT00390000017058
FM	rod	rough deal	FBgn0003268	ENSGT00390000007883					Kntc1	kinetochore associated 1	ENSMUSG00000029414	Mm.441089	0	0	0	0	0	51	27	0	0	0	32	0	109	0	0	0	0	0	30	0	39	0	0	0	0	18	0	75	0	0	0	0	25	0	0	0	0
FM	Rok	Rho kinase	FBgn0026181	ENSGT00760000118994	sti	FBgn0002466	YES	YES	Rock2	Rho-associated coiled-coil containing protein kinase 2	ENSMUSG00000020580	Mm.276024	0	771	307	417	58	73	77	50	0	0	113	0	109	26	11	0	16	26	120	136	69	0	36	0	0	54	0	47	0	110	33	0	42	40	0	0	100
FM	Rok				wts	FBgn0011739	NO	YES
FM	Rok				gek	FBgn0023081	NO	YES
FM	Rok				trc	FBgn0003744	NO	YES
FM	Rok								Rock1	Rho-associated coiled-coil containing protein kinase 1	ENSMUSG00000024290	Mm.6710	649	385	0	238	0	286	16	0	164	322	80	932	73	26	23	0	32	80	110	340	125	0	0	125	0	601	261	56	0	166	33	0	16	40	108	251	300
FM	rpr	reaper	FBgn0011706	voir feuille Gènes sans arbre Ensembl
M	RpS27A	Ribosomal protein S27A	FBgn0003942	ENSGT00550000074763
FM	RpS3	Ribosomal protein S3	FBgn0002622	ENSGT00390000008610					Rps3	ribosomal protein S3	ENSMUSG00000030744	Mm.236868	2597	0	245	476	939	843	538	1009	494	0	447	0	659	426	759	1945	606	556	951	68	970	566	810	377	0	273	0	649	1792	221	1186	928	353	605	1201	535	0
M	Rpt2	Regulatory particle triple-A ATPase 2	FBgn0015282	ENSGT00550000074818					Psmc1	protease (prosome, macropain) 26S subunit, ATPase 1	ENSMUSG00000021178	Mm.157105	0	0	0	119	264	36	222	1060	164	0	129	287	54	160	46	0	153	107	80	0	115	1132	36	251	0	145	0	169	0	608	203	51	67	40	43	125	700
M	rux	roughex	FBgn0003302	voir feuille Gènes sans arbre Ensembl
M	sa	spermatocyte arrest	FBgn0002842	ENSGT00390000017567					Taf8	TAF8 RNA polymerase II, TATA box binding protein (TBP)-associated factorq	ENSMUSG00000023980	Mm.275901	0	0	245	59	29	0	35	100	0	0	70	107	54	26	34	117	64	26	100	0	42	0	0	125	0	72	0	75	0	110	33	0	84	80	0	0	0
M	SAK	Sak kinase	FBgn0026371	ENSGT00530000062954	polo	FBgn0003124	YES	YES	Plk4	polo-like kinase 4	ENSMUSG00000025758	Mm.3794	0	0	0	59	176	14	16	50	0	0	53	287	54	0	0	0	24	17	40	68	49	566	0	0	0	364	0	0	0	0	33	0	8	0	32	0	0
M	Sas-4	Spindle assembly abnormal 4 ortholog	FBgn0011020	ENSGT00530000063927					Tcp10c	t-complex protein 10c	ENSMUSG00000052469	Mm.490251	0	0	0	0	0	7	0	0	0	0	0	0	0	0	0	0	0	0	0	0	0	0	0	0	0	0	0	0	0	0	0	0	0	0	0	0	0
M	Sas-4								Tcp10b	t-complex protein 10b	ENSMUSG00000055602	Mm.432087 Ou (Mm.264651?)	0	0	0	0	0	80	0	0	0	0	0	0	0	0	0	0	0	0	0	0	0	0	0	0	0	0	0	0	0	0	0	0	0	0	0	0	0
M	Sas-4								Cenpj	centromere protein J	ENSMUSG00000064128	Mm.212525	0	0	0	0	0	44	6	0	0	0	37	179	0	0	0	0	48	0	0	0	39	283	0	0	0	109	0	47	0	0	0	0	0	40	43	0	0
M	Sas-4								Tcp10a	t-complex protein 10a	ENSMUSG00000071322	Mm.264651 Ou (Mm.432087?)	0	0	0	0	0	0	0	0	0	0	0	0	0	0	0	0	0	0	0	0	0	0	0	0	0	0	0	0	0	0	0	0	0	0	0	0	0
M	Sas-6	Spindle assembly abnormal 6 ortholog (C. elegans)	FBgn0039731	ENSGT00390000006932					Sass6	spindle assembly 6 homolog (C. elegans)	ENSMUSG00000027959	Mm.440836	0	0	0	0	0	7	4	151	0	0	16	0	73	80	0	0	0	0	0	340	9	0	0	0	0	0	0	37	0	0	0	0	0	0	54	0	0
M	sau	sauron	FBgn0267378	ENSGT00390000007153					Golph3	golgi phosphoprotein 3	ENSMUSG00000022200	Mm.157655	0	0	122	59	58	51	14	0	0	0	43	538	36	53	46	0	48	53	180	0	379	0	0	251	0	36	0	47	0	110	33	257	33	40	43	0	0
M	sau								Golph3l	golgi phosphoprotein 3-like	ENSMUSG00000046519	Mm.245830	0	0	122	0	58	0	35	50	247	0	75	502	18	26	149	0	113	0	100	204	72	0	36	0	0	164	0	141	0	332	0	0	67	282	86	31	0
FM	sax	saxophone (required in the germline)	FBgn0003317	ENSGT00760000118876	put	FBgn0003169	YES	YES	Acvrl1	activin A receptor, type II-like 1	ENSMUSG00000000530	Mm.279542	0	0	0	0	0	14	0	50	0	0	5	0	36	53	57	176	8	17	60	0	19	0	110	125	0	0	0	0	0	0	0	51	42	0	0	0	0
FM	sax				tkv	FBgn0003716	YES	YES	Acvr1	activin A receptor, type 1	ENSMUSG00000026836	Mm.689	0	0	61	0	0	14	21	50	82	0	26	0	36	0	11	0	0	0	30	0	49	0	0	0	0	0	0	18	0	0	0	0	58	161	0	31	0
FM	sbr	small bristles	FBgn0003321	ENSGT00390000007539	nxf2	FBgn0036640	NO	YES	Nxf2	nuclear RNA export factor 2	ENSMUSG00000009941	Mm.103155	0	0	0	0	29	0	0	100	0	0	5	0	0	0	0	0	0	0	0	0	0	0	0	0	0	18	0	0	0	55	0	0	0	0	0	0	0
FM	sbr				Nxf3	FBgn0263232	NO	YES
FM	sbr								Nxf1	nuclear RNA export factor 1	ENSMUSG00000010097	Mm.7271	0	0	552	119	352	286	271	151	741	644	188	0	201	53	92	117	153	116	270	0	227	849	73	251	0	91	1307	320	256	166	101	51	252	888	54	94	0
FM	sbr								Nxf7	nuclear RNA export factor 7	ENSMUSG00000031410	Mm.103373	0	0	0	0	0	0	0	0	0	0	0	0	0	0	0	0	0	0	0	0	0	0	0	0	0	0	0	0	0	0	0	0	0	0	0	0	0
FM	sbr								Nxf3	nuclear RNA export factor 3	ENSMUSG00000057000	Mm.336244	0	0	0	0	0	58	2	0	0	0	0	0	0	0	0	0	0	0	80	0	9	0	0	0	0	18	0	0	0	0	0	0	0	0	0	0	0
M	scat	scattered	FBgn0011232	ENSGT00390000000583					Vps54	vacuolar protein sorting 54 (yeast)	ENSMUSG00000020128	Mm.170103	0	0	0	0	88	146	14	0	0	0	48	71	18	0	0	0	32	44	30	136	62	283	0	0	0	18	0	122	256	221	67	0	16	0	108	31	100
FM	scny	scrawny	FBgn0260936	ENSGT00830000128255					Usp36	ubiquitin specific peptidase 36	ENSMUSG00000033909	Mm.232293	0	0	122	0	0	36	52	50	0	0	26	0	18	0	11	0	8	26	70	0	75	0	73	0	0	0	0	37	0	0	33	103	84	0	119	0	0
FM	scny								Usp17le	ubiquitin specific peptidase 17-like E	ENSMUSG00000043073	Mm.14130 (without EST profile)
FM	scny								Usp42	ubiquitin specific peptidase 42	ENSMUSG00000051306	Mm.259620	0	0	184	59	0	7	50	0	0	0	59	71	0	0	11	0	0	0	90	0	32	0	0	377	0	91	0	65	0	0	0	0	8	0	21	0	0
FM	scny								Usp17la	ubiquitin specific peptidase 17-like A	ENSMUSG00000054568	Mm.389929 (without EST profile)
FM	scny								Usp17ld	ubiquitin specific peptidase 17-like D	ENSMUSG00000057321	no Unigene ID
FM	scny								Usp17lc	ubiquitin specific peptidase 17-like C	ENSMUSG00000058976	Mm.382906 (without EST profile)
FM	scny								Usp17lb	ubiquitin specific peptidase 17-like B	ENSMUSG00000062369	Mm.334094	0	0	0	0	0	0	0	0	0	0	0	0	0	0	0	0	0	0	0	0	0	0	0	0	0	0	0	0	0	0	0	0	0	0	0	0	0
FM	scra	scraps	FBgn0261385	ENSGT00390000008749					Anln	anillin, actin binding protein	ENSMUSG00000036777	Mm.282751	649	0	0	59	410	146	29	151	0	0	32	35	54	26	11	0	8	0	120	204	122	0	147	0	0	200	0	47	0	0	0	0	109	40	0	0	0
FM	scu	scully	FBgn0021765	ENSGT00760000118868					Hsd17b10	hydroxysteroid (17-beta) dehydrogenase 10	ENSMUSG00000025260	Mm.6994	0	0	0	59	0	102	52	50	0	0	21	0	164	53	345	117	145	278	130	0	59	0	110	0	0	18	0	150	512	55	271	51	16	40	194	314	0
FM	Sec8	Sec8 ortholog (S. cerevisiae)	FBgn0266672	ENSGT00390000001439					Exoc4	exocyst complex component 4	ENSMUSG00000029763	Mm.265512	0	0	122	298	58	249	27	100	82	0	194	107	18	0	0	0	89	53	30	0	29	0	36	125	0	54	0	18	0	0	33	0	42	0	10	0	100
M	Ser	Serrate	FBgn0004197	ENSGT00810000125346	Dl	FBgn0000463	YES	YES	Jag2	jagged 2	ENSMUSG00000002799	Mm.186146	0	385	0	0	29	14	56	0	0	0	53	35	0	0	0	0	0	17	20	0	26	0	36	0	0	91	261	28	0	0	0	0	25	0	0	0	300
M	Ser				N	FBgn0004647	YES	YES
M	Ser				crb	FBgn0259685	NO	YES	Jag1	jagged 1	ENSMUSG00000027276	Mm.22398	0	0	0	0	58	0	12	0	0	0	102	215	18	26	0	0	16	0	40	68	26	0	73	251	0	346	261	37	0	0	0	0	25	0	0	31	0
M	sfl	sulfateless	FBgn0020251	ENSGT00760000119023					Ndst4	N-deacetylase/N-sulfotransferase (heparin glucosaminyl) 4	ENSMUSG00000027971	Mm.444289	0	0	0	0	0	0	0	0	0	0	10	0	0	53	0	0	0	0	0	0	0	0	0	0	0	0	0	0	0	0	0	0	0	40	0	0	0
M	sfl								Ndst3	N-deacetylase/N-sulfotransferase (heparan glucosaminyl) 3	ENSMUSG00000027977	Mm.443908	0	0	0	0	0	0	35	0	82	0	32	0	0	0	0	0	0	17	0	0	0	0	0	0	0	0	784	0	0	55	0	0	0	0	10	0	0
M	sfl								Ndst2	N-deacetylase/N-sulfotransferase (heparan glucosaminyl) 2	ENSMUSG00000039308	Mm.4084	0	0	61	0	0	44	21	0	0	0	16	71	0	506	57	0	16	0	10	204	39	0	0	0	0	18	261	37	0	0	0	0	184	0	151	62	0
M	sfl								Ndst1	N-deacetylase/N-sulfotransferase (heparan glucosaminyl) 1	ENSMUSG00000054008	Mm.181862	0	0	61	0	0	0	33	0	0	0	21	0	0	0	34	0	16	26	70	0	89	0	110	0	0	18	261	37	0	110	0	0	8	40	32	0	200
FM	shg	shotgun	FBgn0003391	ENSGT00840000129706	Cad99C	FBgn0039709	NO	YES	Pcdh15	protocadherin 15	ENSMUSG00000052613	Mm.338933	0	0	0	0	0	0	37	0	82	0	86	0	0	0	0	0	0	0	0	0	0	0	0	0	0	0	0	0	0	0	0	0	0	0	43	0	0
FM	sim	single-minded	FBgn0004666	ENSGT00760000118788	tgo	FBgn0264075	NO	YES	Sim1	single-minded homolog 1 (Drosophila)	ENSMUSG00000019913	Mm.4774	0	0	0	0	0	0	0	0	0	0	0	0	0	0	0	0	0	0	30	0	0	0	0	0	0	0	0	18	0	0	0	0	0	0	0	0	0
FM	sim				sima	FBgn0266411	NO	YES	Sim2	single-minded homolog 2 (Drosophila)	ENSMUSG00000062713	Mm.4775	0	0	0	0	0	0	0	0	0	0	0	0	0	0	23	0	8	0	10	0	0	0	0	0	0	0	0	0	0	55	0	0	0	0	0	0	0
FM	Six4	Six4	FBgn0027364	ENSGT00540000070251	so	FBgn0003460	NO	YES	Six5	sine oculis-related homeobox 5	ENSMUSG00000040841	Mm.3410	0	0	0	0	0	0	2	0	0	0	21	0	0	26	23	0	0	0	0	0	16	0	0	0	0	0	0	9	0	0	33	0	0	0	0	0	0
FM	sktl	skittles	FBgn0016984	ENSGT00760000119184	PIP5K59B	FBgn0034789	NO	YES	Pip5k1b	phosphatidylinositol-4-phosphate 5-kinase, type 1 beta	ENSMUSG00000024867	Mm.217214	0	3086	61	0	0	14	14	0	0	0	32	0	36	26	46	0	16	0	30	68	6	0	0	0	0	54	0	9	256	110	0	0	16	161	32	0	0
FM	sktl								Pip5k1a	phosphatidylinositol-4-phosphate 5-kinase, type 1 alpha	ENSMUSG00000028126	Mm.296409	0	0	0	59	264	234	69	454	82	644	53	0	183	640	23	0	32	17	280	0	125	0	110	0	0	18	261	9	0	55	33	0	193	40	227	31	0
FM	sktl								Pip5k1c	phosphatidylinositol-4-phosphate 5-kinase, type 1 gamma	ENSMUSG00000034902	Mm.29836	0	0	0	536	29	58	126	0	0	0	64	0	36	266	115	0	72	26	70	68	59	0	0	125	0	54	0	0	0	110	0	0	605	201	108	0	0
M	sns	sticks and stones	FBgn0024189	ENSGT00550000074545	rst	FBgn0003285	NO	YES	Nphs1	nephrosis 1, nephrin	ENSMUSG00000006649	Mm.437830	0	0	0	0	0	0	6	0	0	0	5	0	0	0	0	0	32	0	0	0	0	0	0	0	0	0	0	0	0	0	0	0	0	0	0	0	0
M	sns				ed	FBgn0000547	NO	NO
FM	Socs36E	Suppressor of cytokine signaling at 36E	FBgn0041184	ENSGT00760000119136					Socs5	suppressor of cytokine signaling 5	ENSMUSG00000037104	Mm.126885	649	0	0	0	29	0	31	0	0	0	64	0	36	0	11	0	0	0	30	0	79	0	36	0	0	18	0	28	0	0	0	0	50	0	0	0	0
FM	Socs36E
FM	Socs36E								Socs4	suppressor of cytokine signaling 4	ENSMUSG00000048379	Mm.425886	0	0	0	0	0	7	23	0	0	0	0	0	0	0	0	0	0	17	0	0	3	0	0	0	0	0	0	0	0	0	0	0	0	0	0	0	0
FM	Socs36E
M	soti	scotti	FBgn0038225	voir feuille Gènes sans arbre Ensembl
FM	SP	sex-peptide	FBgn0003034	voir feuille Gènes sans arbre Ensembl
M	spag4	sperm-associated antigen 4	FBgn0032368	ENSGT00390000011587					Spag4	Sperm-associated antigen 4 protein	ENSMUSG00000038180	Mm.330713	0	0	0	0	0	0	8	0	0	0	0	0	0	53	0	0	0	0	0	0	0	0	0	0	0	0	0	0	0	0	0	0	0	0	0	0	0
M	spag4								Sun5	SUN domain-containing protein 5 isoform 1	ENSMUSG00000027480	Mm.33629	0	0	0	0	0	0	0	0	0	0	0	0	0	0	0	0	0	0	0	0	0	0	0	0	0	0	0	0	0	0	0	0	0	0	0	0	0
M	spag4								Sun3	SUN domain-containing protein 3	ENSMUSG00000040985	Mm.79210	0	0	0	0	0	0	0	0	0	0	0	0	0	0	0	0	32	0	0	0	0	0	0	0	0	0	0	0	0	0	0	0	0	0	0	0	0
M	Spc25	Spc25	FBgn0087021	voir feuille Gènes sans arbre Ensembl
M	spd-2	spindle defective 2	FBgn0027500	voir feuille Gènes sans arbre Ensembl
FM	spn-E	spindle E	FBgn0003483	ENSGT00760000119189	bgcn	FBgn0004581	YES	YES	Tdrd9	tudor domain containing 9	ENSMUSG00000054003	Mm.60648	0	0	0	0	0	0	0	0	0	0	16	0	0	0	0	0	0	0	0	0	0	0	0	0	0	72	0	0	0	0	0	0	0	0	0	0	0
FM	spn-E				mle	FBgn0002774	YES	YES
FM	sqd	squid	FBgn0263396	ENSGT00760000118873	Rb97D	FBgn0004903	NO	YES	Hnrnpd	heterogeneous nuclear ribonucleoprotein D	ENSMUSG00000000568	Mm.150231	0	771	0	59	29	73	86	0	0	0	86	35	18	106	23	0	24	0	40	136	85	0	0	125	0	36	0	169	0	110	67	103	16	0	97	31	100
FM	sqd				Hrb98DE	FBgn0001215	NO	YES
FM	sqd				Hrb87F	FBgn0004237	NO	YES	Hnrnpab	heterogeneous nuclear ribonucleoprotein A/B	ENSMUSG00000020358	Mm.280842	0	0	184	178	440	594	145	0	411	0	231	0	329	987	218	117	153	143	420	204	471	283	73	502	296	72	0	272	0	55	135	154	201	363	119	503	300
FM	sqd				Rbp4	FBgn0010258	NO	YES
FM	sqd								Hnrpdl	heterogeneous nuclear ribonucleoprotein D-like	ENSMUSG00000029328	Mm.389579	0	0	122	0	88	66	100	0	164	0	264	35	18	240	264	0	24	26	170	204	138	849	0	125	0	164	0	131	0	166	33	0	92	121	227	62	0
FM	sqd								Rbm31y	RNA binding motif 31, Y-linked	ENSMUSG00000095365	Mm.359538	0	0	0	0	0	0	0	0	0	0	0	0	0	0	0	0	0	0	0	0	0	0	0	0	0	0	0	0	0	0	0	0	0	0	0	0	0
FM	sqh	spaghetti squash	FBgn0003514	ENSGT00760000119196					Myl12a	myosin, light chain 12A, regulatory, non-sarcomeric	ENSMUSG00000024048	Mm.489605	1298	0	0	59	176	58	42	201	0	0	70	71	623	106	184	294	202	98	230	204	362	0	2282	125	0	91	0	65	1536	110	643	103	8	0	86	125	0
FM	sqh								Myl12b	myosin, light chain 12B, regulatory	ENSMUSG00000034868	Mm.261329	0	0	0	59	88	7	197	50	82	0	70	0	73	26	253	117	218	44	10	68	46	0	405	0	0	18	0	56	0	0	372	154	0	121	64	125	100
FM	sqh								Myl9	myosin, light polypeptide 9, regulatory	ENSMUSG00000067818	Mm.271770	0	0	491	0	146	0	29	201	82	0	21	0	568	26	621	235	121	17	160	0	42	0	36	0	0	54	0	9	256	0	542	154	0	0	0	472	100
M	SRm160	SRm160	FBgn0036340	ENSGT00730000111080					Srrm1	serine/arginine repetitive matrix 1	ENSMUSG00000028809	Mm.1963	0	0	61	357	88	88	140	201	0	0	269	466	18	240	69	117	97	71	90	136	118	0	36	125	0	72	261	169	0	332	305	51	126	201	64	0	100
M	Sry-delta	Serendipity delta	FBgn0003512	ENSGT00840000130160	Sry-beta	FBgn0003511	NO	NO	Zfp771	zinc finger protein 771	ENSMUSG00000054716	Mm.41038	0	0	61	0	205	0	31	0	82	0	32	0	0	0	0	0	8	0	30	0	16	0	0	0	0	18	0	18	0	0	0	0	0	0	0	0	0
FM	Stat92E	STAT 92E	FBgn0016917	ENSGT00760000119236					Stat6	signal transducer and activator of transcription 6	ENSMUSG00000002147	Mm.121721	0	0	0	0	88	22	8	0	0	0	53	143	73	26	11	0	89	35	70	68	102	0	0	0	0	54	0	9	0	0	101	103	201	0	10	0	0
FM	Stat92E								Stat3	signal transducer and activator of transcription 3	ENSMUSG00000004040	Mm.249934	0	0	122	596	410	110	44	100	82	322	70	179	293	80	161	58	64	143	370	68	659	0	110	125	0	145	0	263	0	0	33	103	227	80	432	0	0
FM	Stat92E								Stat5a	signal transducer and activator of transcription 5A	ENSMUSG00000004043	Mm.277403	0	0	245	0	293	29	16	151	0	0	21	71	0	0	23	117	8	35	140	68	125	0	0	0	0	109	261	9	0	0	0	103	42	0	32	31	0
FM	Stat92E								Stat5b	signal transducer and activator of transcription 5B	ENSMUSG00000020919	Mm.34064	0	0	0	119	58	168	39	0	0	0	43	0	146	400	34	0	24	53	140	0	62	0	73	0	0	0	0	94	512	0	0	0	84	0	86	0	0
FM	Stat92E								Stat1	signal transducer and activator of transcription 1	ENSMUSG00000026104	Mm.277406	0	1157	0	298	88	330	14	0	82	0	64	0	0	0	103	0	32	17	440	272	211	0	0	0	0	0	0	18	0	221	0	0	16	80	259	0	0
FM	Stat92E								Stat2	signal transducer and activator of transcription 2	ENSMUSG00000040033	Mm.293120	0	0	0	119	58	154	79	0	82	0	21	0	0	0	11	0	24	0	50	136	108	0	0	0	0	0	0	56	0	55	0	51	25	40	10	0	0
FM	Stat92E								Stat4	signal transducer and activator of transcription 4	ENSMUSG00000062939	Mm.1550	0	0	0	59	0	124	0	0	0	0	0	0	0	0	0	0	0	0	0	0	3	0	0	0	0	18	0	0	0	0	0	0	109	0	173	0	0
M	Ste (CG33236/CG33240/CG33244/CG33245)	Stellate protein CG33236/CG33240/CG33244/CG33245	FBgn0053236 FBgn0053240 FBgn0053244 FBgn0053245	ENSGT00390000003781	CkIIbeta	FBgn0000259	NO	YES
FM	stet	stem cell tumor (also known as rhomboid-2)	FBgn0020248	ENSGT00390000005726	ru	FBgn0003295	NO	YES	Rhbdl3	rhomboid, veinlet-like 3 (Drosophila)	ENSMUSG00000017692	Mm.194148	0	0	0	0	0	0	44	0	0	0	43	0	0	0	0	58	0	0	0	0	6	0	0	0	0	0	0	0	0	55	0	0	0	0	0	62	0
FM	stet				rho	FBgn0004635	NO	YES	Rhbdl1	rhomboid, veinlet-like 1 (Drosophila)	ENSMUSG00000025735	Mm.490018	0	0	122	0	0	0	86	0	0	0	21	0	0	80	0	0	16	0	0	0	0	0	0	0	0	0	261	0	0	0	0	0	0	80	0	0	0
FM	stet								Rhbdl2	rhomboid, veinlet-like 2	ENSMUSG00000043333	Mm.37334	0	0	0	0	0	0	2	0	0	0	0	0	0	0	57	0	24	0	0	0	0	0	0	0	0	0	0	0	0	0	0	0	0	0	0	0	0
FM	stg	string	FBgn0003525	ENSGT00390000018747	twe	FBgn0002673	YES	YES	Cdc25b	cell division cycle 25B	ENSMUSG00000027330	Mm.38444	0	0	0	119	322	22	58	252	0	0	48	0	0	506	11	235	48	8	290	204	42	0	0	0	0	18	0	9	0	0	0	0	252	40	595	0	0
FM	stg								Cdc25a	cell division cycle 25A	ENSMUSG00000032477	Mm.307103	0	0	0	119	88	22	39	0	82	0	53	251	0	26	69	0	40	8	30	0	42	0	0	251	0	109	0	18	0	0	0	51	33	80	10	188	0
FM	stg								Cdc25c	cell division cycle 25C	ENSMUSG00000044201	Mm.286602	0	0	0	0	0	44	10	100	82	0	0	0	0	26	172	0	16	0	90	0	42	0	0	0	0	0	0	28	0	0	0	103	25	0	64	62	0
FM	sti	citron (=) sticky	FBgn0002466	ENSGT00760000118994	Rok	FBgn0026181	YES	YES	Cit	citron	ENSMUSG00000029516	Mm.8321	0	0	0	0	0	58	35	0	0	0	10	0	0	53	0	0	24	8	0	68	26	0	0	0	0	36	0	18	0	0	0	0	8	0	0	0	0
FM	sti				wts	FBgn0011739	NO	YES
FM	sti				gek	FBgn0023081	NO	YES
FM	sti				trc	FBgn0003744	NO	YES
M	sw	short wing	FBgn0003654	ENSGT00730000110228	Dic61B	FBgn0263988	YES	YES	Dync1i2	dynein cytoplasmic 1 intermediate chain 2	ENSMUSG00000027012	Mm.249479	649	0	368	178	352	161	140	201	411	0	221	71	109	106	69	58	80	53	260	0	141	283	257	125	0	164	0	103	0	276	135	0	277	444	75	31	200
M	sw								Dync1i1	dynein cytoplasmic 1 intermediate chain 1	ENSMUSG00000029757	Mm.20893	0	0	0	0	0	0	309	0	0	322	43	35	0	133	0	0	0	0	10	0	0	0	0	0	0	18	261	0	0	55	0	0	0	40	0	0	0
FM	Sxl	Sex lethal	FBgn0264270	ENSGT00760000118913	pAbp	FBgn0265297	YES	NO
FM	Sxl				pUf68	FBgn0028577	NO	YES
FM	Sxl				Rbp9	FBgn0010263	NO	YES
M	Synd	Syndapin	FBgn0053094	ENSGT00510000046376					Pacsin2	protein kinase C and casein kinase substrate in neurons 2	ENSMUSG00000016664	Mm.23978	0	0	61	0	88	14	46	0	0	0	97	538	18	80	0	0	72	8	20	0	79	0	184	0	0	145	0	18	0	0	33	0	126	40	97	0	0
M	Synd								Pacsin3	protein kinase C and casein kinase substrate in neurons 3	ENSMUSG00000027257	Mm.236650	0	0	122	0	58	58	54	201	0	644	37	0	164	160	0	117	89	80	90	0	72	0	147	125	0	0	0	18	0	0	0	0	75	121	0	62	0
M	Synd								Pacsin1	protein kinase C and casein kinase substrate in neurons 1	ENSMUSG00000040276	Mm.4926	0	0	0	0	0	0	71	0	0	0	140	35	0	0	0	0	0	0	0	0	3	0	0	0	0	18	0	75	0	55	0	0	0	40	0	0	0
FM	Syx13	Syntaxin 13	FBgn0036341	ENSGT00450000040239	Syx7	FBgn0086377	NO	YES
M	Syx5	Syntaxin 5	FBgn0011708	ENSGT00390000000652					Stx5a	syntaxin 5A	ENSMUSG00000010110	Mm.153061	0	0	0	0	88	110	67	252	164	0	75	35	0	0	57	58	153	8	130	340	138	283	73	251	0	364	0	94	0	55	101	0	193	363	151	31	0
M	Syx5
FM	Taf6	TBP-associated factor 6	FBgn0010417	ENSGT00640000091486	mia	FBgn0014342	YES	YES
M	Tango7	Transport and Golgi organization 7	FBgn0033902	ENSGT00390000004456					Eif3m	eukaryotic translation initiation factor 3, subunit M	ENSMUSG00000027170	Mm.379278	649	0	184	238	88	29	48	252	82	0	75	71	238	0	80	0	105	71	100	0	115	1132	184	0	0	182	0	376	256	55	33	0	75	80	302	314	100
M	Taz	Tafazzin	FBgn0026619	ENSGT00390000018621					Taz	tafazzin	ENSMUSG00000009995	Mm.268483	0	0	245	59	29	161	124	151	82	0	75	107	91	80	115	0	56	26	130	476	89	283	0	0	0	291	0	65	0	332	67	257	126	40	64	31	0
M	tbrd-1	testis-specifically expressed bromodomain containing protein-1	FBgn0039124	ENSGT00760000119206	Tbrd-2 (CG7229)	FBgn0034423	YES	NO
M	tbrd-1				nej	FBgn0261617	NO	YES
M	tbrd-1				fs(1)h	FBgn0004656	NO	YES
M	tbrd-2 (CG7229)	testis-specifically expressed bromodomain containing protein-2	FBgn0034423	ENSGT00760000119206	tbrd-1	FBgn0039124	YES	NO
M	tbrd-2 (CG7229)				nej	FBgn0261617	NO	YES
M	tbrd-2 (CG7229)				fs(1)h	FBgn0004656	NO	YES
M	tef	teflon	FBgn0086350	voir feuille Gènes sans arbre Ensembl
M	thoc5	thoc5	FBgn0034939	ENSGT00390000013777					Thoc5	THO complex 5	ENSMUSG00000034274	Mm.28969	0	0	0	238	58	102	98	201	329	0	183	35	0	106	11	117	24	17	90	0	59	0	36	0	0	72	0	65	0	0	33	0	126	0	32	31	0
M	tilB	touch insensitive larva B	FBgn0014395	ENSGT00720000108813					Cntrl	centriolin	ENSMUSG00000057110	Mm.231332	0	0	0	0	0	58	54	0	0	0	140	0	0	26	0	0	0	35	50	136	13	0	0	0	0	127	0	0	0	0	33	0	0	0	64	0	0
M	tilB								Lrrc6	leucine rich repeat containing 6 (testis)	ENSMUSG00000022375	Mm.244890	0	0	0	0	0	0	6	0	0	0	0	0	0	0	0	0	0	0	50	0	0	0	0	125	0	0	0	0	0	110	0	0	0	0	0	0	0
FM	tj	traffic jam	FBgn0000964	ENSGT00550000074549					Nrl	neural retina leucine zipper gene	ENSMUSG00000040632	Mm.20422	0	0	0	0	0	0	0	0	0	0	296	0	0	0	0	0	0	0	0	0	0	0	0	0	0	0	0	0	0	0	0	0	0	0	0	0	0
FM	tj								Mafa	v-maf musculoaponeurotic fibrosarcoma oncogene family, protein A (avian)	ENSMUSG00000047591	Mm.309589	0	0	0	0	0	0	4	0	0	0	0	0	0	0	0	0	0	0	0	0	0	0	0	0	0	0	0	28	0	0	0	0	0	0	0	0	0
FM	tj								Maf	avian musculoaponeurotic fibrosarcoma (v-maf) AS42 oncogene homolog	ENSMUSG00000055435	Mm.439772	0	0	0	0	29	58	14	0	82	0	21	0	18	0	34	58	129	8	0	204	9	566	0	0	0	18	522	18	0	0	0	0	33	40	43	0	0
FM	tj								Mafb	v-maf musculoaponeurotic fibrosarcoma oncogene family, protein B (avian)	ENSMUSG00000074622	Mm.330745	0	385	61	119	29	0	25	0	0	0	5	0	0	26	0	0	32	17	50	0	56	0	110	0	0	18	784	75	0	0	0	0	151	40	21	0	0
FM	tkv	thick veins	FBgn0003716	ENSGT00760000118876	put	FBgn0003169	YES	YES	Bmpr1a	bone morphogenetic protein receptor, type 1A	ENSMUSG00000021796	Mm.237825	0	0	0	0	0	14	37	0	82	322	113	71	36	106	46	0	48	8	90	0	105	849	0	125	0	0	0	65	0	0	33	0	92	0	64	0	100
FM	tkv				sax	FBgn0003317	YES	YES
FM	tkv								Bmpr1b	bone morphogenetic protein receptor, type 1B	ENSMUSG00000052430	Mm.39089	0	771	122	0	0	80	39	0	164	0	59	35	0	53	0	0	16	0	0	0	0	0	0	0	0	109	0	0	0	0	0	0	0	80	0	0	200
FM	tkv
M	tomb	tombola	FBgn0031715	voir feuille Gènes sans arbre Ensembl
FM	Top3alpha	Topoisomerase 3alpha	FBgn0040268	ENSGT00530000063430					Top3a	topoisomerase (DNA) III alpha	ENSMUSG00000002814	Mm.477819	0	0	0	0	0	7	16	0	0	0	21	0	0	0	0	0	8	8	40	0	16	0	0	0	0	0	0	0	0	0	0	0	25	0	10	0	0
M	topi	matotopetli	FBgn0037751	ENSGT00840000130654
M	Topors	Topoisomerase I-interacting protein	FBgn0267351	ENSGT00530000064170					Toporsl	topoisomerase I binding, arginine/serine-rich like	ENSMUSG00000028314	no Unigene ID
M	Topors								Topors	topoisomerase I binding, arginine/serine-rich	ENSMUSG00000036822	Mm.251548	0	0	0	0	29	73	27	0	0	0	102	107	0	0	23	0	48	17	90	0	52	0	0	0	0	0	261	18	256	0	0	0	50	161	0	0	0
FM	Tor	torso	FBgn0003733	ENSGT00830000128295	Tie	FBgn0014073	NO	NO	Tek	endothelial-specific receptor tyrosine kinase	ENSMUSG00000006386	Mm.14313	0	0	0	0	0	0	16	0	0	0	21	0	36	80	11	0	16	0	10	0	36	0	36	0	0	36	0	37	0	0	0	0	8	0	43	0	0
FM	Tor								Tie1	tyrosine kinase with immunoglobulin-like and EGF-like domains 1	ENSMUSG00000033191	Mm.4345	0	385	61	0	88	7	21	0	164	0	26	0	128	26	0	58	97	17	120	0	26	0	0	0	0	72	0	0	0	0	0	51	16	40	32	0	0
FM	tra	transformer	FBgn0003741	voir feuille Gènes sans arbre Ensembl
FM	tra2	transformer 2	FBgn0003742	ENSGT00710000106295					Tra2b	transformer 2 beta homolog (Drosophila)	ENSMUSG00000022858	Mm.210352	0	0	122	0	88	594	107	706	411	967	86	251	164	53	46	117	250	116	140	204	151	566	73	0	0	127	0	216	0	110	0	51	117	121	465	125	100
FM	tra2								Tra2a	transformer 2 alpha homolog (Drosophila)	ENSMUSG00000029817	Mm.196598	0	0	61	238	0	36	46	151	0	0	113	0	0	26	23	0	89	26	80	136	115	0	184	502	0	0	0	75	0	166	0	0	109	161	119	0	300
FM	tra2								Rbmx	RNA binding motif protein, X chromosome	ENSMUSG00000031134	Mm.28275	0	385	245	59	117	73	126	50	329	0	151	35	91	80	11	58	161	62	100	68	69	283	36	125	0	72	0	169	0	0	0	0	109	323	140	283	0
FM	tra2								Rbm3	RNA binding motif protein 3	ENSMUSG00000031167	Mm.360569	0	0	0	0	58	102	42	0	0	0	75	0	36	53	80	235	56	0	80	0	105	849	220	0	0	54	784	141	0	110	203	51	42	40	97	0	0
FM	tra2								Rbmxl1	RNA binding motif protein, X-linked like-1	ENSMUSG00000037070	Mm.24718	649	0	61	59	58	176	115	201	82	0	64	0	0	266	46	58	48	35	90	68	112	0	0	0	0	54	0	65	0	55	0	0	58	40	54	31	0
FM	tra2								Cirbp	cold inducible RNA binding protein	ENSMUSG00000045193	Mm.17898	0	0	0	59	0	29	98	50	164	322	118	35	18	106	57	0	56	35	100	0	49	0	0	0	0	36	0	0	1280	110	0	51	16	40	10	188	0
FM	tra2								Rbmxl2	RNA binding motif protein, X-linked-like 2	ENSMUSG00000073894	Mm.128134	0	0	0	0	0	0	0	0	0	0	0	0	0	0	0	0	0	0	0	0	0	0	0	0	0	18	0	0	0	0	0	0	0	0	0	0	0
FM	tra2								Gm10352	predicted gene 10352	ENSMUSG00000091987	share link Mm.414207 with Gm4064
FM	tra2								Gm21677	predicted gene, 21677	ENSMUSG00000093918	no Unigene ID
FM	tra2								Gm21704	predicted gene, 21704	ENSMUSG00000093987	no Unigene ID
FM	tra2								Gm21693	predicted gene, 21693	ENSMUSG00000094511	no Unigene ID
FM	tra2								Rbmy	RNA binding motif protein, Y chromosome	ENSMUSG00000094658	Mm.4711	0	0	0	0	0	0	0	0	0	0	0	0	0	0	0	0	0	0	0	0	0	0	0	0	0	0	0	9	0	0	0	0	0	0	0	0	0
FM	tra2								Gm10256	predicted gene 10256	ENSMUSG00000095852	no Unigene ID
FM	tra2								Gm21708	predicted gene, 21708	ENSMUSG00000095948	share link Mm.4711 with Rbmy
FM	tra2								Gm3376	predicted gene 3376	ENSMUSG00000096520	Mm.491824 (without EST profile)
FM	tra2								Gm29289	predicted gene 29289	ENSMUSG00000101667	no Unigene ID
FM	tra2								Gm4064	predicted gene 4064	ENSMUSG00000102053	Mm.414207	0	0	0	0	0	0	0	0	0	0	0	0	0	0	0	0	0	0	0	0	0	0	0	0	0	0	0	0	0	0	0	0	0	0	0	0	0
FM	trbl	tribbles	FBgn0028978	ENSGT00840000129780					Trib2	tribbles homolog 2 (Drosophila)	ENSMUSG00000020601	Mm.491136	0	0	122	0	117	14	277	0	1070	0	221	0	458	80	0	0	121	0	190	0	89	0	0	0	0	109	261	28	0	110	0	0	67	807	10	157	500
FM	trbl								Trib1	tribbles homolog 1 (Drosophila)	ENSMUSG00000032501	Mm.40298	0	0	0	59	88	14	12	0	0	0	37	0	0	0	34	58	48	44	100	0	181	0	0	0	0	0	0	9	0	0	0	51	126	0	0	62	0
FM	trbl								Trib3	tribbles homolog 3 (Drosophila)	ENSMUSG00000032715	Mm.276018	0	0	429	238	176	0	6	353	0	0	10	0	18	26	0	412	24	35	290	0	230	0	147	0	0	0	0	28	0	0	0	0	269	0	64	0	0
FM	trbl								Stk40	serine/threonine kinase 40	ENSMUSG00000042608	Mm.440269	0	0	61	0	0	14	18	0	0	0	64	0	18	53	34	0	48	17	40	136	89	0	0	125	0	54	0	28	0	110	0	0	50	40	162	0	0
M	Trf	TBP-related factor	FBgn0010287	ENSGT00410000025389	Trf2	FBgn0261793	NO	YES
FM	Trl	Trithorax-like	FBgn0013263	ENSGT00530000064321	mod(mdg4)	FBgn0002781	NO	NO
FM	Trl				fru	FBgn0004652	NO	NO
FM	Trl				ab	FBgn0264442	NO	NO
FM	Trl				br	FBgn0000210	NO	NO
FM	Trl				ttk	FBgn0003870	NO	NO
FM	Trl				fru	FBgn0004652	NO	NO
FM	Trl				bab1	FBgn0004870	NO	NO
FM	Trl				lola	FBgn0005630	NO	NO
FM	Trl				bab2	FBgn0025525	NO	NO
FM	Trl				psq	FBgn0263102	NO	NO
FM	Trl				lov	FBgn0266129	NO	NO
FM	tsr	twinstar	FBgn0011726	ENSGT00730000112650
M	TTLL3B	Tubulin tyrosine ligase-like 3B	FBgn0031853	ENSGT00760000118951					Ttll8	tubulin tyrosine ligase-like family, member 8	ENSMUSG00000022388	Mm.86807	0	0	0	0	0	0	0	0	0	0	0	0	0	0	0	0	0	0	20	0	0	0	0	0	0	0	0	0	0	0	0	0	8	0	0	0	0
M	TTLL3B								Ttll3	tubulin tyrosine ligase-like family, member 3	ENSMUSG00000030276	Mm.388573	0	0	0	0	0	0	0	0	0	0	10	0	0	26	0	0	0	0	20	0	6	0	0	0	0	18	0	9	0	0	0	0	8	0	0	0	0
FM	tud	tudor	FBgn0003891	ENSGT00730000110295					Rnf17	ring finger protein 17	ENSMUSG00000000365	Mm.287783	0	0	0	0	0	7	0	0	0	0	0	71	0	0	0	0	0	0	0	0	0	0	0	0	0	127	0	0	0	0	0	0	0	0	0	0	0
FM	tud								Tdrd1	tudor domain containing 1	ENSMUSG00000025081	Mm.247541	0	0	0	0	0	0	0	0	0	0	0	0	0	0	0	0	0	0	0	0	0	0	0	0	0	164	0	0	0	0	0	0	0	0	0	0	0
FM	tud								Tdrd6	tudor domain containing 6	ENSMUSG00000040140	Mm.329058	0	0	0	0	0	0	0	0	0	0	0	0	0	0	0	0	0	0	0	0	0	0	0	0	0	0	0	0	0	0	0	0	0	0	0	0	0
FM	tud								Tdrd5	tudor domain containing 5	ENSMUSG00000060985	Mm.252800	0	0	0	0	0	0	4	0	0	0	0	107	0	0	0	0	0	0	0	0	0	0	0	0	0	291	0	0	0	0	0	0	0	0	0	0	0
M	tut	Tumorous testis	FBgn0052364	voir feuille Gènes sans arbre Ensembl
FM	twe	twine	FBgn0002673	ENSGT00390000018747	stg	FBgn0003525	YES
FM	tws	twins	FBgn0004889	ENSGT00390000006311					Ppp2r2d	protein phosphatase 2, regulatory subunit B, delta	ENSMUSG00000041769	Mm.258739	0	0	0	59	29	7	58	0	82	0	37	71	18	26	57	0	0	17	10	204	72	0	36	125	0	54	0	37	0	55	67	0	8	80	0	31	300
M	Ubi-p63E	Ubiquitin-63E	FBgn0003943	ENSGT00810000125435					Ubc	ubiquitin C	ENSMUSG00000008348	Mm.331	0	0	0	0	29	14	8	0	0	0	26	0	0	26	0	0	80	152	0	0	29	0	0	0	296	0	0	0	0	0	0	0	0	0	0	0	0
M	Ubi-p63E								Ubb	ubiquitin B	ENSMUSG00000019505	Mm.371592	649	0	245	1371	88	146	826	50	411	0	447	143	329	186	587	235	663	466	310	0	263	283	957	251	0	729	0	734	4096	387	4371	103	176	403	432	692	700
M	unc	uncoordinated	FBgn0003950	voir feuille Gènes sans arbre Ensembl
M	Upd1/os (CG5993)	outstretched	FBgn0004956	ENSGT00540000073551	upd3	FBgn0053542	NO	NO
FM	uri	unconventional prefoldin RPB5 interactor	FBgn0035025	voir feuille Gènes sans arbre Ensembl
M	Usp47/Ubp64	Ubiquitin carboxyl-terminal hydrolase 64E	FBgn0016756	ENSGT00760000119158	faf	FBgn0005632	NO	YES	Usp47	ubiquitin specific peptidase 47	ENSMUSG00000059263	Mm.16974	0	0	0	178	0	330	90	50	164	0	269	0	36	0	80	0	40	71	40	136	46	566	73	0	0	72	0	75	0	166	33	51	42	121	0	31	0
M	Usp47/Ubp64				puf	FBgn0039214	NO	YES
FM	vas	ATP-dependent RNA helicase vasa, isoform A	FBgn0262526	voir feuille Gènes sans arbre Ensembl
M	vib	vibrator	FBgn0262468	ENSGT00760000119216					Pitpnb	phosphatidylinositol transfer protein, beta	ENSMUSG00000050017	Mm.200516	0	0	61	0	0	22	63	50	0	0	70	0	36	160	34	0	80	71	20	0	46	283	36	377	0	0	0	37	0	0	0	103	58	0	21	0	100
M	vib								Pitpna	phosphatidylinositol transfer protein, alpha	ENSMUSG00000017781	Mm.3128	0	385	61	417	616	330	174	50	0	0	140	0	109	106	184	58	64	53	180	68	211	0	147	628	0	36	261	47	512	0	67	0	117	0	97	251	100
FM	Vps28	Vacuolar protein sorting 28	FBgn0021814	ENSGT00390000007486
M	Vrp1	Verprolin 1	FBgn0243516	voir feuille Gènes sans arbre Ensembl
M	w	white	FBgn0003996	ENSGT00740000114855
M	WASp	WASp	FBgn0024273	ENSGT00730000110895					Wasl	Wiskott-Aldrich syndrome-like (human)	ENSMUSG00000029684	Mm.1574	0	1929	245	119	88	29	128	50	164	322	113	322	219	0	69	0	178	98	170	0	89	283	36	0	0	36	522	131	0	55	33	154	193	282	10	62	0
M	WASp								Was	Wiskott-Aldrich syndrome homolog (human)	ENSMUSG00000031165	Mm.4735	0	0	0	0	29	0	0	0	0	0	0	0	18	80	0	0	0	8	140	0	0	0	0	0	0	0	0	0	0	0	0	51	0	0	108	0	0
FM	wls	wntless	FBgn0036141	ENSGT00390000005897					Wls	wntless homolog (Drosophila)	ENSMUSG00000028173	Mm.6766	0	1543	368	178	675	168	63	1060	164	0	64	0	73	160	656	117	307	8	240	136	118	566	184	502	592	0	0	65	0	332	67	51	361	121	0	220	0
FM	Wnt2	Wnt oncogene analog 2	FBgn0004360	ENSGT00760000118943	wg	FBgn0004009	NO	YES	Wnt7b	wingless-type MMTV integration site family, member 7B	ENSMUSG00000022382	Mm.306946	0	0	61	0	0	0	79	0	0	0	53	0	18	53	0	0	16	17	140	0	32	0	0	0	0	0	261	0	0	0	0	0	16	161	0	0	0
FM	Wnt2								Wnt7a	wingless-type MMTV integration site family, member 7A	ENSMUSG00000030093	Mm.56964	0	0	0	0	0	0	25	0	0	0	0	0	0	0	0	0	0	0	20	0	0	0	0	0	0	0	0	0	0	0	0	0	0	0	0	0	0
FM	wuho	wuho	FBgn0029857	ENSGT00390000012174					Wdr4	WD repeat domain 4	ENSMUSG00000024037	Mm.143771	0	0	122	0	0	36	42	151	82	0	59	0	0	26	0	0	32	35	170	0	89	0	0	0	0	18	0	9	0	0	0	0	58	0	216	125	0
M	Yeti	Yeti	FBgn0267398	ENSGT00390000018141					Cfdp1	craniofacial development protein 1	ENSMUSG00000031954	Mm.279437	0	0	0	0	0	22	105	50	82	0	53	0	0	0	23	0	40	53	70	68	49	2264	73	0	0	18	0	56	256	55	203	0	50	0	0	0	600
M	yuri	yuri gagarin	FBgn0045842	voir feuille Gènes sans arbre Ensembl
FM	Z600	Z600	FBgn0004052	voir feuille Gènes sans arbre Ensembl
M	zfh1	Zn finger homeodomain 1	FBgn0004606	ENSGT00630000089829					Zeb1	zinc finger E-box binding homeobox 1	ENSMUSG00000024238	Mm.3929	0	0	0	0	88	14	25	50	0	0	70	0	36	0	0	0	40	17	10	0	26	0	184	0	0	36	0	28	0	55	169	0	0	80	54	0	0
M	zfh1								Zeb2	zinc finger E-box binding homeobox 2	ENSMUSG00000026872	Mm.440702	0	1157	184	59	58	51	94	0	247	0	91	0	18	106	34	0	129	0	40	0	46	0	36	0	0	54	261	47	0	55	33	0	100	121	119	0	200
M	zfh1								Zfp787	zinc finger protein 787	ENSMUSG00000046792	Mm.3254	0	0	0	0	205	7	33	0	0	0	70	0	0	53	23	235	48	0	40	0	19	283	0	0	0	0	0	0	0	55	0	0	16	0	54	62	0
M	zfh1								Zfp853	zinc finger protein 853	ENSMUSG00000093910	no Unigene ID
FM	zip	zipper - Myosin II or non-muscle myosin	FBgn0265434	ENSGT00760000118919	Mhc	FBgn0264695	YES	YES	Myh11	myosin, heavy polypeptide 11, smooth muscle	ENSMUSG00000018830	Mm.250705	0	0	1228	0	0	0	2	0	0	322	10	71	73	0	230	0	56	0	50	0	59	0	0	0	0	109	0	0	0	0	203	51	8	0	21	346	0
FM	zip								Myh10	myosin, heavy polypeptide 10, non-muscle	ENSMUSG00000020900	Mm.218233	649	0	0	0	0	66	549	0	411	0	404	358	256	213	23	0	97	53	50	0	46	283	36	251	0	91	0	150	0	110	33	0	33	40	32	0	0
FM	zip								Myh9	myosin, heavy polypeptide 9, non-muscle	ENSMUSG00000022443	Mm.29677	0	0	61	298	88	88	517	50	0	0	80	71	201	240	46	0	105	1122	160	136	151	0	294	0	0	54	784	84	0	0	0	0	58	80	119	0	0
FM	zip								Myh14	myosin, heavy polypeptide 14	ENSMUSG00000030739	Mm.158289	0	0	0	0	0	0	12	0	0	0	16	0	0	53	172	0	8	8	20	0	46	0	0	251	0	0	0	0	0	0	0	103	16	0	0	31	0
M	Zmynd10	ZMYND10 homolog	FBgn0266709	ENSGT00390000010195					Zmynd10	zinc finger, MYND domain containing 10	ENSMUSG00000010044	Mm.28331	0	0	0	0	0	0	18	50	0	0	0	0	0	0	0	0	16	0	10	0	0	0	0	0	0	0	0	0	0	0	0	0	0	0	0	0	0
FM	zpg	zero population growth	FBgn0024177	ENSGT00530000064205	Inx2	FBgn0027108	NO	NO
FM	Zw10	Zeste-white 10	FBgn0004643	ENSGT00390000016427					Zw10	zw10 kinetochore protein	ENSMUSG00000032264	Mm.24791	0	0	0	0	0	22	18	0	0	322	37	0	0	26	34	0	40	8	40	0	89	0	0	0	0	54	0	103	0	110	0	0	0	80	21	31	0
	813	379	379	379					614		614	614	588	588	588	588	588	588	588	588	588	588	588	588	588	588	588	588	588	588	588	588	588	588	588	588	588	588	588	588	588	588	588	588	588	588	588	588	588
[truncated: 15 more columns]

## Sheet: Feuil1
FM
FM
FM
FM
FM
FM
FM
FM
FM
FM
FM
FM
FM
FM
FM
FM
FM
FM
FM
FM
FM
FM
FM
FM
FM
FM
FM
FM
FM
FM
FM
FM
FM
FM
FM
FM
FM
FM
FM
FM
FM
FM
FM
FM
FM
FM
FM
FM
FM
FM
FM
FM
FM
FM
FM
FM
FM
FM
FM
FM
FM
FM
FM
FM
FM
FM
FM
FM
FM
FM
FM
FM
FM
FM
FM
FM
FM
FM
FM
FM
FM
FM
FM
FM
FM
FM
FM
FM
FM
FM
FM
FM
FM
FM
FM
FM
FM
FM
FM
FM
FM
FM
FM
FM
FM
FM
FM
FM
FM
FM
FM
FM
FM
FM
FM
FM
FM
FM
FM
FM
FM
FM
FM
FM
FM
FM
FM
FM
FM
FM
FM
FM
FM
FM
FM
FM
FM
FM
FM
FM
FM
FM
FM
FM
FM
FM
FM
FM
FM
FM
FM
FM
FM
FM
FM
FM
FM
FM
FM
FM
FM
FM
FM
FM
FM
FM
FM
FM
FM
FM
FM
FM
FM
FM
FM
FM
FM
FM
FM
FM
FM
FM
FM
FM
FM
FM
FM
FM
FM
FM
FM
FM
FM
FM
FM
FM
FM
FM
FM
FM
FM
FM
FM
FM
FM
FM
FM
FM
FM
FM
FM
FM
FM
FM
FM
FM
FM
FM
FM
FM
FM
FM
FM
FM
FM
FM
FM
FM
FM
FM
FM
FM
FM
FM
FM
FM
FM
FM
FM
FM
FM
FM
FM
FM
FM
FM
FM
FM
FM
FM
FM
FM
FM
FM
FM
FM
FM
FM
FM
FM
FM
FM
FM
FM
FM
FM
FM
FM
FM
FM
FM
FM
FM
FM
FM
FM
FM
FM
FM
FM
FM
FM
FM
FM
FM
FM
FM
FM
FM
FM
FM
FM
FM
FM
FM
FM
FM
FM
FM
FM
FM
FM
FM
FM
FM
FM
FM
FM
FM
FM
FM
FM
FM
FM
FM
FM
FM
FM
FM
FM
FM
FM
FM
FM
FM
FM
FM
FM
FM
FM
FM
FM
FM
FM
FM
FM
FM
FM
FM
FM
FM
FM
FM
FM
FM
FM
FM
FM
FM
FM
FM
FM
FM
FM
FM
FM
FM
FM
FM
FM
FM
FM
FM
FM
FM
FM
FM
FM
FM
FM
FM
FM
FM
FM
FM
FM
FM
FM
FM
FM
FM
FM
FM
FM
FM
FM
FM
FM
FM
FM
FM
FM
FM
FM
FM
FM
FM
FM
FM
FM
FM
FM
FM
FM
FM
FM
FM
FM
FM
FM
FM
FM
FM
FM
FM
FM
FM
FM
FM
FM
FM
FM
FM
FM
FM
FM
FM
FM
FM
FM
FM
FM
FM
FM
FM
FM
FM
FM
FM
FM
FM
FM
FM
FM
FM
FM
FM
FM
FM
FM
FM
FM
FM
FM
FM
FM
FM
FM
FM
FM
FM
FM
FM
FM
FM
M
M
M
M
M
M
M
M
M
M
M
M
M
M
M
M
M
M
M
M
M
M
M
M
M
M
M
M
M
M
M
M
M
M
M
M
M
M
M
M
M
M
M
M
M
M
M
M
M
M
M
M
M
M
M
M
M
M
M
M
M
M
M
M
M
M
M
M
M
M
M
M
M
M
M
M
M
M
M
M
M
M
M
M
M
M
M
M
M
M
M
M
M
M
M
M
M
M
M
M
M
M
M
M
M
M
M
M
M
M
M
M
M
M
M
M
M
M
M
M
M
M
M
M
M
M
M
M
M
M
M
M
M
M
M
M
M
M
M
M
M
M
M
M
M
M
M
M
M
M
M
M
M
M
M
M
M
M
M
M
M
M
M
M
M
M
M
M
M
M
M
M
M
M
M
M
M
M
M
M
M
M
M
M
M
M
M
M
M
M
M
M
M
M
M
M
M
M
M
M
M
M
M
M
M
M
M
M
M
M
M
M
M
M
M
M
M
M
M
M
M
M
M
M
M
M
M
M
M
M
M
M
M
M
M
M
M
M
M
M
M
M
M
M
M
M
M
M
M
M
M
M
M
M
M
M
M
M
M
M
M
M
M
M
M
M
M
M
M
M
M
M
M
M
M
M
M
M
M
M
M
M
M
M
M
M
M
M
M
M
M
M
M
M
M
M
M
M
M
M
M
M
M
M
M
M
M
M
M
M
M
M
M
M
M
M
M
M
M
M
M
M
M
M
M
M
M
M
M
M
M
M
M
M
M
M
M
M
M
M
M
M
M
M
M
M
M
M

## Sheet: Suppl Table 1 
Flybase Dmel 6.13 & Ensembl release 88	*genes in black were obtained with “testis/sperm“ as key-words; genes in red with "testis/sperm" or “(semi)sterile male”								**no mouse ortholog for #165,199,224,328,330,344,365,367
	FRUIT FLY								MOUSE
	379 GENES					PARALOGS			625 mouse (CO)-ORTHOLOGS **				EXPRESSION IN ORGANS OF ADULT MICE (EST PROFILE IN UNIGENE: NUMBERS ARE TRANSCRIPTS PER MILLION )
# (total 379)	Gender affeted in mutant (M: male; F: female)	Symbol*	Name	Ensembl Gene ID	Ensembl tree	Symbol	Ensembl Gene ID	Is the paralog in the list?	Symbol	Name	Ensembl Gene ID	Unigene ID	adipose tissue	adrenal gland	bladder	blood	bone	bone marrow	brain	connective tissue	dorsal root ganglion	epididymis	eye	fertilized ovum	heart	inner ear	intestine	joint	kidney	liver	lung	lymph node	mammary gland	molar	muscle	nasopharynx	olfactory mucosa	ovary	oviduct	pancreas	pineal gland	pituitary gland	prostate	salivary gland	skin	spinal cord	spleen	stomach	sympathetic ganglion
1	FM	abd-A	abdominal A	FBgn0000014	ENSGT00760000118945	Ubx	FBgn0003944	NO	Hoxc8	homeobox C8	ENSMUSG00000001657	Mm.6167	649	0	0	0	0	0	0	0	164	0	5	0	0	0	0	0	16	0	0	0	6	0	0	0	0	0	0	0	0	0	0	0	0	161	0	0	0
									Hoxd8	homeobox D8	ENSMUSG00000027102	Mm.280673	649	6558	0	0	0	0	0	0	82	644	5	0	0	0	0	0	89	0	0	0	0	0	0	0	0	0	261	0	0	0	0	0	8	323	0	0	0
									Hoxb8	homeobox B8	ENSMUSG00000056648	Mm.4822	0	0	0	0	0	0	2	0	164	0	0	0	0	0	0	0	0	0	0	0	0	0	0	0	0	0	0	0	0	0	0	0	0	0	0	0	0
									Hoxc6	homeobox C6	ENSMUSG00000001661	Mm.438633	0	0	0	0	0	0	0	0	0	0	0	0	0	0	0	0	0	0	10	0	0	0	0	0	0	0	0	0	0	0	0	0	0	0	0	0	0
2	M	Abd-B	Abdominal B	FBgn0000015	ENSGT00760000118834				Hoxa10	homeobox A10	ENSMUSG00000000938	Mm.5	0	0	0	0	0	7	0	302	0	0	5	0	0	0	57	117	113	0	0	0	9	0	36	0	0	0	522	0	0	0	0	0	16	40	0	62	0
									Hoxc13	homeobox C13	ENSMUSG00000001655	Mm.207062	0	0	0	0	0	0	0	0	0	0	0	0	0	0	0	0	0	0	0	0	0	0	0	0	0	0	0	0	0	0	0	0	33	0	0	0	0
									Hoxc11	homeobox C11	ENSMUSG00000001656	Mm.37692	0	0	0	0	0	0	0	50	0	0	0	0	0	0	0	0	0	0	0	0	0	0	110	0	0	0	0	0	0	0	0	0	0	0	0	0	0
									Hoxd13	homeobox D13	ENSMUSG00000001819	Mm.57227	0	0	61	0	0	0	0	0	0	0	0	0	0	0	34	0	0	0	0	0	0	0	0	0	0	0	0	0	0	0	33	0	16	0	0	0	0
									Hoxd12	homeobox D12	ENSMUSG00000001823	Mm.57124	0	0	0	0	0	7	0	0	0	0	0	0	0	0	0	0	0	0	0	0	0	0	0	0	0	0	0	0	0	0	0	0	0	0	0	0	0
									Hoxb9	homeobox B9	ENSMUSG00000020875	Mm.258271	0	0	0	0	0	0	0	0	0	0	0	0	0	0	23	0	32	0	0	0	0	0	0	0	0	0	261	0	0	0	0	0	0	0	0	0	0
									hoxc10	homeobox C10	ENSMUSG00000022484	Mm.31665	0	0	0	0	0	22	0	0	0	0	0	0	0	0	0	58	8	0	0	0	0	0	184	0	0	0	0	0	0	0	0	0	0	121	0	0	0
									Hoxc9	homeobox C9	ENSMUSG00000036139	Mm.4765	0	0	0	0	0	0	0	0	0	0	0	0	0	0	0	0	0	0	0	0	3	0	36	0	0	18	0	0	0	0	0	0	0	0	0	0	0
									Hoxa13	homeobox A13	ENSMUSG00000038203	Mm.377086 (without EST profile)
									Hoxa11	homeobox A11	ENSMUSG00000038210	Mm.26954	0	0	0	0	0	0	0	0	0	0	0	0	0	0	69	0	0	0	0	0	0	0	36	0	0	0	0	0	0	0	0	0	0	0	0	0	0
									Hoxa9	homeobox A9	ENSMUSG00000038227	Mm.4694	0	0	61	0	0	0	0	0	0	0	0	0	0	0	11	117	97	0	20	0	0	0	0	0	0	0	0	0	0	0	0	0	0	0	0	0	0
									Hoxd11	homeobox D11	ENSMUSG00000042499	Mm.207763	0	0	0	0	0	0	0	0	0	0	0	0	0	0	23	0	24	0	0	0	0	0	0	0	0	0	522	0	0	0	0	0	0	80	0	0	0
									Hoxd9	homeobox D9	ENSMUSG00000043342	Mm.26544	0	0	0	0	0	0	0	0	0	0	0	0	0	0	0	0	32	0	30	0	6	0	0	0	0	18	522	0	0	0	0	0	0	80	0	0	0
									Hoxb13	homeobox B13	ENSMUSG00000049604	Mm.57221	0	0	368	0	0	0	0	0	0	0	0	0	18	0	322	0	0	0	0	0	0	0	0	0	0	0	0	0	0	0	67	0	0	0	0	31	0
									Hoxc12	homeobox C12	ENSMUSG00000050328	Mm.221179 (without EST profile)
									Hoxd10	homeobox D10	ENSMUSG00000050368	Mm.24420	0	0	0	0	0	0	0	100	0	0	0	0	0	0	11	0	89	0	10	0	3	0	0	0	0	0	0	0	0	0	0	0	0	242	0	0	0
3	M	Ack	Activated Cdc42 kinase	FBgn0028484	ENSGT00760000118799	Egfr	FBgn0003731	YES	Tnk2	tyrosine kinase, non-receptor, 2	ENSMUSG00000022791	Mm.251115	0	0	307	0	0	0	113	50	164	0	97	71	18	213	80	0	0	35	90	0	178	0	0	0	0	54	0	37	0	55	0	51	25	0	32	31	100
						hop	FBgn0004864	YES	Tnk1	tyrosine kinase, non-receptor, 1	ENSMUSG00000001583	Mm.358793	0	0	61	0	0	0	0	0	0	0	0	0	0	0	11	0	8	0	10	0	42	0	0	125	0	0	0	0	0	55	0	0	0	0	0	31	0
						shark	FBgn0015295	NO
4	FM	alien	alien	FBgn0013746	ENSGT00530000063301				Cops2	COP9 (constitutive photomorphogenic) homolog, subunit 2 (Arabidopsis thaliana)	ENSMUSG00000027206	Mm.3596	0	385	0	298	0	80	23	151	329	0	91	179	18	80	11	0	275	116	200	340	171	849	110	0	0	164	0	28	512	166	101	0	84	40	64	31	0
5	FM	ALiX	ALG-2 interacting protein X	FBgn0086346	ENSGT00780000121909	mop	FBgn0036448	NO	Pdcd6ip	programmed cell death 6 interacting protein	ENSMUSG00000032504	Mm.29816	0	0	245	178	440	212	82	50	0	322	140	0	91	106	138	0	161	134	290	340	343	0	184	251	0	127	0	216	0	166	67	154	327	40	32	125	0
6	M	alphaCOP	Coat Protein (coatomer) alpha	FBgn0025725	ENSGT00840000129919				Copa	coatomer protein complex subunit alpha	ENSMUSG00000026553	Mm.30041	0	385	61	59	176	315	199	50	411	0	178	251	73	240	184	58	194	161	320	136	217	0	110	502	0	255	0	338	0	608	338	309	50	121	54	0	100
7	M	alphaTub84B	alpha-Tubulin at 84B	FBgn0003884	ENSGT00760000119060	alphaTub85E	FBgn0003886	YES	Tuba3b	tubulin, alpha 3B	ENSMUSG00000067338	Mm.270295	0	0	0	0	0	0	0	0	0	0	0	0	0	0	0	0	0	0	0	0	0	0	0	0	0	109	0	0	0	0	0	0	0	0	0	0	0
						alphaTub67C	FBgn0087040	NO	Tuba3a	tubulin, alpha 3A	ENSMUSG00000067702	Mm.287784	0	0	0	0	0	0	0	0	0	0	0	71	0	0	0	0	0	0	0	0	0	0	0	0	0	91	0	0	0	0	0	0	0	0	0	0	0
8	M	alphaTub85E	alpha-Tubulin at 85E	FBgn0003886	ENSGT00760000119060	alphaTub84B	FBgn0003884	YES	Tuba1c	tubulin, alpha 1C	ENSMUSG00000043091	Mm.88212	649	0	0	119	440	88	10	0	0	0	43	35	146	186	92	294	97	179	180	0	207	0	257	754	0	109	0	150	0	55	135	154	42	0	43	31	0
						alphaTub67C	FBgn0087040	NO
9	M	aly	always early	FBgn0004372	ENSGT00390000003188				Lin9	lin-9 homolog (C. elegans)	ENSMUSG00000058729	Mm.275044	0	0	122	0	0	22	10	0	0	0	26	0	0	0	0	0	32	26	80	136	32	283	0	0	0	0	0	0	0	0	0	0	16	0	10	0	0
10	M	ana1	anastral spindle 1	FBgn0262167	no tree (see suppl table 2)
11	M	ana2	anastral spindle 2	FBgn0027513	no tree (see suppl table 2)
12	M	ana3	anastral spindle 3	FBgn0266111	no tree (see suppl table 2)
13	M	Ance	Angiotensin converting enzyme	FBgn0012037	ENSGT00520000055576				Ace2	angiotensin I converting enzyme (peptidyl-dipeptidase A) 2	ENSMUSG00000015405	Mm.13451	0	0	61	0	0	0	10	0	0	322	5	0	0	0	126	0	169	0	10	0	3	0	0	0	0	18	0	28	0	0	0	0	109	0	0	0	0
									Ace	angiotensin I converting enzyme (peptidyl-dipeptidase A) 1	ENSMUSG00000020681	Mm.754	0	0	0	0	29	0	6	0	0	0	10	0	0	0	69	0	89	0	380	0	207	0	0	0	0	0	0	0	256	0	0	0	33	0	21	0	0
									Ace3	angiotensin I converting enzyme (peptidyl-dipeptidase A) 3	ENSMUSG00000101605	Mm.296699	0	0	0	0	0	0	0	0	0	0	0	0	0	0	0	0	0	0	0	0	0	0	0	0	0	0	0	0	0	0	0	0	0	0	0	0	0
									Tmem27	transmembrane protein 27	ENSMUSG00000015401	Mm.143766	0	0	0	59	0	0	2	0	0	0	26	0	0	0	0	0	1399	17	0	0	0	0	36	0	0	0	0	216	0	0	0	0	8	0	378	0	0
14	M	Apc	APC-like	FBgn0015589	ENSGT00530000063749	Apc2	FBgn0026598	YES	Apc	adenomatosis polyposis coli	ENSMUSG00000005871	Mm.384171	649	0	61	0	0	242	124	0	0	0	129	287	91	26	34	0	8	0	20	204	52	0	184	251	0	127	522	225	0	166	33	0	16	40	0	0	100
									Apc2	adenomatosis polyposis coli 2	ENSMUSG00000020135	Mm.57247	0	0	0	0	0	0	473	0	0	0	80	0	0	0	0	0	0	0	0	0	0	0	0	0	0	0	0	0	0	0	0	0	0	0	0	0	0
15	FM	Apc2	Adenomatous polyposis coli tumor suppressor homolog 2	FBgn0026598	ENSGT00530000063749	Apc	FBgn0015589	YES
16	FM	aPKC	atypical protein kinase C	FBgn0261854	ENSGT00820000126964	Pkn	FBgn0020621	NO	Prkcz	protein kinase C, zeta	ENSMUSG00000029053	Mm.28561	0	0	122	178	0	0	521	0	82	0	48	0	0	0	126	176	64	17	10	0	0	0	73	125	296	54	0	18	0	166	0	0	0	0	0	62	100
						Pkc53E	FBgn0003091	NO	Prkci	protein kinase C, iota	ENSMUSG00000037643	Mm.291554	0	385	122	59	0	110	52	0	82	0	118	71	0	0	69	0	16	0	170	0	138	0	0	125	0	18	784	122	0	0	33	0	42	121	32	0	0
						inaC	FBgn0004784	NO
17	M	Arf51F	ADP ribosylation factor at 51F	FBgn0013750	ENSGT00780000121855				Arf6	ADP-ribosylation factor 6	ENSMUSG00000044147	Mm.27308	0	0	122	0	0	14	27	50	0	322	21	35	36	53	414	0	24	26	170	272	158	0	0	0	0	0	0	9	0	0	0	0	16	80	259	377	0
18	FM	arm	armadillo	FBgn0000117	ENSGT00730000110821				Ctnnb1	catenin (cadherin associated protein), beta 1	ENSMUSG00000006932	Mm.291928	0	3858	921	178	792	784	504	353	1153	967	922	574	293	560	218	0	242	35	611	136	725	3113	515	879	0	1111	522	564	1024	553	203	0	361	848	151	157	300
19	M	asl	asterless	FBgn0261004	no tree (see suppl table 2)
20	FM	asp	abnormal spindle	FBgn0000140	ENSGT00560000077332				Aspm	asp (abnormal spindle)-like, microcephaly associated (Drosophila)	ENSMUSG00000033952	Mm.168523	0	0	0	0	0	44	12	0	0	0	48	179	36	0	0	0	0	0	70	136	23	0	0	0	0	255	0	47	0	0	33	0	0	0	43	0	0
21	FM	asun	asunder	FBgn0020407	ENSGT00390000002793				Asun	asunder, spermatogenesis regulator	ENSMUSG00000040250	Mm.271774	0	0	0	119	0	14	25	0	0	0	43	0	0	26	11	0	48	44	30	0	105	0	73	125	0	36	0	28	0	0	33	0	92	40	32	0	0
22	FM	aub	aubergine	FBgn0000146	ENSGT00760000119148	piwi	FBgn0004872	YES
						AGO3	FBgn0250816	NO
						AGO1	FBgn0262739	NO
23	M	aux	auxillin	FBgn0037218	ENSGT00760000119113	Pten	FBgn0026379	NO	Dnajc6	DnaJ heat shock protein family (Hsp40) member C6	ENSMUSG00000028528	Mm.76494	0	0	0	0	0	0	185	0	329	0	102	0	0	26	0	0	32	0	0	0	0	0	0	125	0	0	0	18	0	221	0	0	0	121	0	0	0
									Gak	cyclin G associated kinase	ENSMUSG00000062234	Mm.276647	0	0	307	59	293	168	473	605	247	0	107	71	128	0	23	58	137	62	70	0	125	0	0	502	0	18	0	75	0	110	67	0	327	121	108	0	0
24	M	Baldspot	Baldspot	FBgn0260960	ENSGT00760000119122	bond	FBgn0260942	YES	Elovl3	elongation of very long chain fatty acids (FEN1/Elo2, SUR4/Elo3, yeast)-like 3	ENSMUSG00000038754	Mm.21806	0	0	0	0	0	0	0	0	0	0	0	0	0	0	0	0	0	188	0	0	6	0	0	0	0	0	0	0	0	0	0	0	25	0	0	0	0
									Elovl6	ELOVL family member 6, elongation of long chain fatty acids (yeast)	ENSMUSG00000041220	Mm.314113	649	0	184	0	0	29	48	0	164	967	80	0	0	26	11	0	97	35	80	204	89	0	0	0	0	36	0	56	0	0	33	51	159	0	21	0	0
25	FM	ball	ballchen	FBgn0027889	ENSGT00760000119040	gish	FBgn0250823	YES	Vrk3	vaccinia related kinase 3	ENSMUSG00000002205	Mm.28816	0	0	0	417	29	102	27	151	0	0	53	0	54	133	11	294	121	44	150	68	98	0	0	0	296	36	0	0	0	110	0	103	92	0	97	31	0
						dco	FBgn0002413	NO	Vrk1	Vaccinia related kinase 1	ENSMUSG00000021115	Mm.2981	0	0	0	59	0	58	23	0	0	0	59	0	0	26	0	0	0	8	40	68	42	283	0	125	0	54	0	141	0	55	33	0	16	40	32	31	0
									Vrk2	Vaccinia related kinase 2	ENSMUSG00000064090	Mm.285351	0	0	0	0	0	14	8	0	0	0	21	0	0	53	34	0	8	26	10	0	16	0	0	0	0	0	0	0	0	0	0	0	16	40	86	94	0
26	FM	bam	bag of marbles	FBgn0000158	no tree (see suppl table 2)
27	FM	bel	Belle	FBgn0263231	ENSGT00770000120531	Ddx1	FBgn0015075	YES	Ddx3x	DEAD/H (Asp-Glu-Ala-Asp/His) box polypeptide 3, X-linked	ENSMUSG00000000787	Mm.289662	1948	0	184	357	146	836	155	151	741	0	372	1148	91	400	103	0	242	71	300	204	468	566	110	377	0	1020	0	216	512	221	67	0	243	201	270	157	700
									D1Pas1	DNA segment, Chr 1, Pasteur Institute 1 [	ENSMUSG00000039224	Mm.108054	0	0	0	0	0	0	0	0	0	0	0	0	0	0	0	0	0	0	0	0	0	0	0	0	0	0	0	0	0	0	0	0	0	0	0	0	0
									Ddx3y	DEAD (Asp-Glu-Ala-Asp) box polypeptide 3, Y-linked	ENSMUSG00000069045	Mm.302938	0	385	0	59	0	22	25	0	0	0	21	0	128	106	34	0	16	26	50	408	6	566	0	125	0	0	0	47	0	110	33	0	16	80	75	31	100
28	M	beta-Spec	beta Spectrin	FBgn0250788	ENSGT00760000118813	kst	FBgn0004167	NO	Sptbn4	spectrin beta, non-erythrocytic 4	ENSMUSG00000011751	Mm.459123	0	0	0	0	0	0	18	0	0	0	10	0	0	0	0	0	0	0	0	0	19	0	0	0	0	0	0	0	0	0	0	0	0	40	0	0	0
						alpha-Spec	FBgn0250789	NO	Sptbn1	spectrin beta, non-erythrocytic 1	ENSMUSG00000020315	Mm.123110	0	385	122	0	293	799	305	50	329	322	242	179	384	133	126	0	242	71	230	0	155	0	110	377	0	72	522	84	0	221	67	103	100	80	97	0	400
						Actn	FBgn0000667	NO	Sptb	spectrin beta, erythrocytic	ENSMUSG00000021061	Mm.32881	0	0	0	0	0	0	109	0	0	0	53	0	109	0	0	0	0	53	10	0	16	0	0	0	0	0	0	0	256	0	0	0	0	40	0	0	0
									Sptbn2	spectrin beta, non-erythrocytic 2	ENSMUSG00000067889	Mm.329668	0	0	122	0	0	0	1074	100	0	0	70	0	0	26	34	0	8	8	50	0	26	0	0	0	296	36	0	112	0	0	0	103	25	161	0	0	0
29	M	betaTub85D	ß1 tubulin	FBgn0003889	ENSGT00760000119061	betaTub60D	FBgn0003887	NO	Tubb4b	tubulin, beta 4B class IVB	ENSMUSG00000036752	Mm.227260	0	0	0	0	58	7	58	0	82	0	43	287	54	0	92	0	56	89	20	0	3	0	0	0	592	18	0	9	0	0	33	51	42	121	43	188	300
						betaTub56D	FBgn0003887	NO	Tubb3	tubulin, beta 3 class III	ENSMUSG00000062380	Mm.40068	0	0	61	0	0	0	509	0	2388	0	339	789	0	53	23	0	0	0	0	0	0	0	0	502	2962	200	0	9	0	0	0	0	42	1252	0	94	2603
									Tubb4a	tubulin, beta 4A class IVA	ENSMUSG00000062591	Mm.7420	0	0	0	0	0	7	183	0	0	0	118	0	0	26	11	0	0	0	0	0	3	0	0	125	0	0	0	0	0	55	0	0	0	121	0	31	300
30	FM	bgcn	benign gonial cell neoplasm	FBgn0004581	ENSGT00760000119189	mle	FBgn0002774	YES	Ythdc2	YTH domain containing 2	ENSMUSG00000034653	Mm.244482	0	0	0	0	0	29	14	0	0	0	21	35	91	26	0	0	0	8	20	68	13	0	0	0	0	0	0	0	0	0	0	51	0	0	21	0	0
						spn-E	FBgn0003483	YES
31	M	BHD	Birt-Hogg-Dube homolog	FBgn0261111	ENSGT00390000009864				Flcn	folliculin	ENSMUSG00000032633	Mm.339640	0	0	0	0	176	7	71	0	0	322	86	251	109	106	23	0	64	26	160	68	56	0	147	0	0	127	0	28	0	0	0	51	184	80	32	62	0
32	M	blanks	blanks	FBgn0035608	ENSGT00530000069015
33	M	bol	boule	FBgn0011206	ENSGT00530000063480				Dazl	deleted in azoospermia-like	ENSMUSG00000010592	Mm.280641	0	0	0	0	0	0	10	0	0	0	0	2367	0	0	0	0	0	0	0	0	0	0	0	0	0	7346	0	0	0	0	0	0	0	0	0	0	0
									Boll	bol, boule-like (Drosophila)	ENSMUSG00000025977	Mm.483408	0	0	0	0	0	0	0	0	0	0	0	0	0	0	0	0	0	0	0	0	0	0	0	0	0	0	0	0	0	0	0	0	0	0	10	0	0
34	M	bond	james bond	FBgn0260942	ENSGT00760000119122	Baldspot	FBgn0260960	YES	Elovl1	elongation of very long chain fatty acids (FEN1/Elo2, SUR4/Elo3, yeast)-like 1	ENSMUSG00000006390	Mm.282096	0	0	61	178	88	176	21	151	0	322	37	35	18	613	172	58	105	35	110	0	131	0	0	0	0	36	0	0	0	0	0	257	159	0	140	472	0
									Elovl7	ELOVL family member 7, elongation of long chain fatty acids (yeast)	ENSMUSG00000021696	Mm.286127	0	0	0	0	0	0	27	0	0	0	21	71	0	26	34	0	121	35	10	0	39	0	0	0	0	145	0	9	0	0	0	0	67	242	0	62	0
35	M	bor	belphegor	FBgn0040237	ENSGT00730000111059				Atad3a	ATPase family, AAA domain containing 3A	ENSMUSG00000029036	Mm.241152	0	0	122	0	58	124	79	100	82	0	53	71	274	53	23	58	137	125	220	0	145	0	73	125	0	18	261	103	0	55	0	51	75	80	194	188	500
36	M	bru	brunelleschi	FBgn0261787	ENSGT00390000006486				Trappc9	trafficking protein particle complex 9	ENSMUSG00000047921	Mm.158902	0	0	61	59	117	14	50	0	0	322	75	35	146	133	57	0	105	8	70	0	59	0	36	251	0	127	0	28	0	110	0	51	159	0	54	31	0
37	M	BubR1	Bub1-related kinase	FBgn0263855	ENSGT00520000055622				Bub1	BUB1, mitotic checkpoint serine/threonine kinase	ENSMUSG00000027379	Mm.2185	0	0	0	0	58	139	12	0	0	0	48	0	54	53	0	0	48	0	30	136	26	283	0	0	0	127	0	47	0	110	0	0	50	0	43	0	0
									Bub1b	BUB1B, mitotic checkpoint serine/threonine kinase	ENSMUSG00000040084	Mm.29133	0	0	61	119	58	80	16	0	0	0	91	251	18	0	11	0	24	0	40	272	36	0	0	0	0	619	0	47	0	110	0	0	8	0	21	0	0
38	M	Bug22	Basal body up regulated gene 22 ortholog	FBgn0032248	ENSGT00390000004554				Cfap20	cilia and flagella associated protein 20	ENSMUSG00000031796	Mm.2080	0	0	61	0	0	58	33	0	82	0	43	0	0	0	23	0	8	26	20	136	89	0	36	0	0	18	0	9	0	0	0	51	16	40	140	0	0
39	M	can	cannonball	FBgn0011569	ENSGT00840000129765				Taf5	TAF5 RNA polymerase II, TATA box binding protein (TBP)-associated factor	ENSMUSG00000025049	Mm.301522	0	0	61	0	0	0	10	0	0	0	10	35	0	26	23	0	0	0	10	0	13	0	0	125	0	127	0	94	0	0	0	0	0	0	0	0	0
40	M	Cap-D3	Chromosome associated protein D3	FBgn0051989	no tree (see suppl table 2)
41	M	Cap-H2	Chromosome associated protein H2	FBgn0037831	no tree (see suppl table 2)
42	M	car	carnation	FBgn0000257	ENSGT00530000063488				Vps33a	vacuolar protein sorting 33A (yeast)	ENSMUSG00000029434	Mm.41372	0	0	0	0	88	117	86	353	82	0	64	0	0	53	23	58	56	35	40	0	29	0	36	0	0	18	0	18	256	0	0	0	67	121	10	0	0
43	FM	cathD	cathD	FBgn0029093	ENSGT00760000118929				Napsa	napsin A aspartic peptidase	ENSMUSG00000002204	Mm.383181	0	0	0	59	0	322	2	0	0	0	0	0	18	0	11	0	1982	116	90	340	29	0	0	0	0	0	0	9	0	0	0	0	100	0	400	0	0
									Ctsd	cathepsin D	ENSMUSG00000007891	Mm.231395	1298	0	675	894	1673	2178	227	1464	164	0	329	71	586	293	564	884	736	592	551	0	838	0	773	1257	0	145	0	282	1024	442	271	1496	529	80	486	62	100
									Ren1	renin 1 structural	ENSMUSG00000070645	Mm.220955	0	0	307	0	0	0	2	0	0	0	0	0	0	0	0	0	307	17	0	0	0	0	0	0	0	0	0	0	0	0	33	9440	0	0	0	31	0
									RP23-145I16.3		ENSMUSG00000110040	no Unigene ID
									Bace1	beta-site APP cleaving enzyme 1	ENSMUSG00000032086	Mm.24044	0	385	184	0	146	7	149	100	82	0	97	0	0	26	23	0	89	17	40	0	19	0	0	0	592	36	0	84	0	55	0	0	151	525	0	0	500
									Bace2	beta-site APP-cleaving enzyme	ENSMUSG00000040605	Mm.97885	0	0	245	0	0	0	14	0	0	0	32	0	73	640	57	235	0	0	0	0	13	0	110	0	0	72	261	28	256	55	0	0	369	121	75	31	0
44	M	cbx	crossbronx	FBgn0011241	ENSGT00390000010125				Aktip	thymoma viral proto-oncogene 1 interacting protein	ENSMUSG00000031667	Mm.324588	0	0	61	119	0	66	122	0	0	0	70	215	0	80	80	0	89	0	110	204	69	0	0	125	0	36	0	47	0	55	33	0	25	201	10	220	100
45	M	Cby	Chibby	FBgn0067317	no tree (see suppl table 2)
46	M	Cdc37	Cdc37	FBgn0011573	ENSGT00390000013443				Cdc37	cell division cycle 37	ENSMUSG00000019471	Mm.32331	0	0	61	59	0	73	136	252	0	0	167	0	36	160	57	412	97	17	140	204	164	0	220	251	0	36	0	160	0	55	0	51	33	40	238	157	300
									Cdc37l1	cell division cycle 37-like 1	ENSMUSG00000024780	no Unigene ID
47	FM	Cdc42	Cdc42	FBgn0010341	ENSGT00760000118978	Rac1	FBgn0010333	NO	Cdc42	cell division cycle 42	ENSMUSG00000006699	Mm.1022	0	385	491	476	763	572	290	757	1647	0	377	466	568	853	310	530	1165	287	641	680	650	1132	552	502	0	382	261	508	256	1106	440	103	336	727	789	535	1001
						Rac2	FBgn0014011	NO
48	FM	Cdk1	Cyclin-dependent kinase 1	FBgn0004106	ENSGT00830000128256				Cdk1	cyclin-dependent kinase 1	ENSMUSG00000019942	Mm.281367	0	0	0	238	29	29	16	151	82	0	53	0	109	106	23	412	16	26	80	204	125	566	0	0	0	54	0	37	0	55	135	0	58	40	43	62	0
49	M	Cep135	Centrosomal protein 135kDa	FBgn0036480	ENSGT00530000063949				Cep135	centrosomal protein 135	ENSMUSG00000036403	Mm.332452	0	0	122	0	0	7	6	0	0	0	32	0	0	0	0	0	0	0	0	0	9	0	147	0	0	0	0	65	0	55	0	0	16	80	0	0	0
									Tsga10	testis specific 10	ENSMUSG00000060771	Mm.332756	0	0	0	0	0	51	14	0	0	0	21	0	18	0	23	0	0	0	0	0	6	0	73	0	0	0	0	0	0	0	0	0	50	0	32	0	100
50	M	cep290	CG13889	FBgn0035168	no tree (see suppl table 2)
51	M	CG12404	CG12404	FBgn0032465	ENSGT00510000046817				Yipf5	Yip1 domain family, member 5	ENSMUSG00000024487	Mm.270382	0	0	307	119	88	190	172	757	82	322	86	287	91	53	69	0	64	62	80	0	125	1132	0	125	0	91	0	84	0	387	33	103	92	161	151	31	200
									Yipf7	Yip1 domain family, member 7	ENSMUSG00000029158	Mm.154776	0	0	0	0	0	0	0	0	0	0	0	0	146	0	0	0	0	0	0	0	0	0	73	0	0	0	0	0	0	0	0	0	0	0	0	0	0
52	FM	chb	chromosome bows	FBgn0021760	ENSGT00390000001762				Clasp2	CLIP associating protein 2	ENSMUSG00000033392	Mm.222272	0	0	0	0	0	102	82	0	82	0	124	0	0	26	0	0	0	17	50	204	19	283	0	0	0	18	261	18	0	0	0	0	8	242	10	0	300
									Clasp1	CLIP associating protein 1	ENSMUSG00000064302	Mm.138740	0	0	122	0	205	95	174	0	164	0	194	0	73	0	34	0	0	17	30	0	36	0	0	0	0	54	0	28	0	0	101	154	42	201	54	0	200
53	FM	Chc	Clathrin heavy chain	FBgn0000319	ENSGT00400000022107				Cltc	clathrin, heavy polypeptide (Hc)	ENSMUSG00000047126	Mm.254588	0	771	184	238	264	256	214	100	164	322	345	0	183	320	149	0	226	71	190	136	260	1132	147	125	0	91	0	433	256	276	169	51	100	0	173	62	300
54	FM	chic	chickadee	FBgn0000308	ENSGT00730000112841
55	FM	chico	chico	FBgn0024248	ENSGT00530000063420				Irs2	insulin receptor substrate 2	ENSMUSG00000038894	Mm.407207	0	0	0	119	0	14	10	0	0	0	0	0	0	26	0	0	0	0	0	0	23	0	0	0	0	0	0	18	0	0	0	0	8	0	0	0	0
									Irs3	insulin receptor substrate 3	ENSMUSG00000047182	Mm.24486	0	0	0	0	0	7	6	0	0	0	5	0	0	0	0	0	0	0	0	0	9	0	0	0	0	0	0	0	0	0	0	0	0	0	0	0	0
									Irs4	insulin receptor substrate 4	ENSMUSG00000054667	Mm.261591	0	0	0	0	0	0	14	0	0	0	5	0	0	0	0	0	0	0	0	0	0	0	0	0	0	0	0	9	0	55	0	0	0	0	0	0	0
									Irs1	insulin receptor substrate 1	ENSMUSG00000055980	Mm.4952	0	0	61	0	117	22	56	0	0	0	80	0	109	26	0	0	0	17	100	0	112	0	0	125	0	18	0	94	256	0	0	51	0	0	0	0	0
56	M	CHORD	CHORD	FBgn0029503	ENSGT00390000005180				Chordc1	cysteine and histidine-rich domain (CHORD)-containing, zinc-binding protein 1	ENSMUSG00000001774	no Unigene ID
									Itgb1bp2	integrin beta 1 binding protein 2	ENSMUSG00000031312	Mm.46232	0	0	0	0	0	0	6	0	0	0	0	0	91	0	0	294	0	0	20	0	3	0	73	0	0	0	0	0	0	0	0	0	0	0	0	0	0
57	FM	clu	Clueless	FBgn0034087	ENSGT00390000012485				Cluh	clustered mitochondria (cluA/CLU1) homolog	ENSMUSG00000020741	Mm.214574	0	0	245	0	352	44	98	50	0	0	97	0	238	0	92	58	145	143	140	68	95	0	36	0	0	36	0	112	0	110	0	206	176	40	54	125	0
58	M	cmet	CENP-meta	FBgn0040232	ENSGT00840000129683	Klp3A	FBgn0011606	YES	Cenpe	centromere protein E	ENSMUSG00000045328	Mm.161470	0	0	0	0	0	88	21	0	0	0	91	143	0	53	0	0	24	26	20	272	26	0	0	125	0	455	0	0	0	0	0	0	0	121	0	0	0
						Klp67A	FBgn0004379	NO
						Khc	FBgn0001308	NO
59	FM	cnn	centrosomin	FBgn0013765	no tree (see suppl table 2)
60	M	Cog7	Cog7	FBgn0051040	ENSGT00390000001260				Cog7	component of oligomeric golgi complex 7	ENSMUSG00000034951	Mm.442015	0	0	0	0	0	7	12	0	0	0	0	35	0	133	0	0	8	0	0	0	26	0	0	0	0	0	0	0	0	0	33	51	151	0	248	31	0
61	M	comr	cookie monster	FBgn0034667	no tree (see suppl table 2)
62	M	Cp110	centriolar coiled coil protein 110kDa	FBgn0031191	no tree (see suppl table 2)
63	FM	CSN1b	COP9 signalosome subunit 1b	FBgn0027057	ENSGT00510000046608				Gps1:	G protein pathway suppressor 1	ENSMUSG00000025156	Mm.30195	0	0	61	0	0	44	56	0	82	0	43	71	73	80	0	58	40	26	70	0	89	0	36	125	0	72	0	18	0	55	0	154	67	80	108	0	0
64	FM	CSN3	COP9 signalosome subunit 3	FBgn0027055	ENSGT00490000043408				Cops3	COP9 (constitutive photomorphogenic) homolog, subunit 3 (Arabidopsis thaliana)	ENSMUSG00000019373	Mm.40	0	0	122	238	88	88	27	50	82	322	97	0	54	133	23	0	80	53	130	136	82	283	0	251	0	109	261	103	256	498	169	0	42	0	0	31	0
65	FM	CSN4	COP9 signalosome subunit 4	FBgn0027054	ENSGT00730000111161				Cops4	COP9 (constitutive photomorphogenic) homolog, subunit 4 (Arabidopsis thaliana)	ENSMUSG00000035297	Mm.957	0	0	61	59	58	300	111	50	164	0	97	71	54	133	46	0	121	8	150	68	168	283	110	0	0	72	0	75	512	442	237	51	42	121	86	125	0
66	FM	CSN5	COP9 signalosome subunit 5	FBgn0027053	ENSGT00550000074850				Cops5	COP9 (constitutive photomorphogenic) homolog, subunit 5 (Arabidopsis thaliana)	ENSMUSG00000025917	Mm.402384	0	0	184	298	117	58	109	151	82	322	80	0	164	80	80	117	64	80	60	204	164	0	110	0	0	145	261	122	256	110	271	51	16	80	335	94	0
67	FM	CSN6	COP9 signalosome subunit 6	FBgn0028837	ENSGT00530000063075				Cops6	COP9 (constitutive photomorphogenic) homolog, subunit 6 (Arabidopsis thaliana)	ENSMUSG00000019494	Mm.3981	0	0	0	0	88	51	111	0	0	0	59	0	219	53	34	58	24	53	80	136	56	0	294	0	0	72	0	56	768	0	33	206	33	40	75	31	0
68	FM	CSN7	COP9 signalosome subunit 7	FBgn0028836	ENSGT00390000013069				Cops7b	COP9 (constitutive photomorphogenic) homolog, subunit 7b (Arabidopsis thaliana)	ENSMUSG00000026240	Mm.12973	0	0	0	0	0	51	39	0	0	0	59	35	0	26	11	58	24	62	30	68	36	0	0	0	296	0	0	18	0	0	0	51	50	0	0	0	0
									Cops7a	COP9 (constitutive photomorphogenic) homolog, subunit 7a (Arabidopsis thaliana)	ENSMUSG00000030127	Mm.244536	0	0	61	59	0	22	69	0	0	0	107	0	18	26	161	0	121	71	100	0	138	0	257	0	0	72	0	28	0	0	67	103	84	40	97	346	0
69	FM	csul	capsuléen	FBgn0015925	ENSGT00390000001141				Prmt5	protein arginine N-methyltransferase 5	ENSMUSG00000023110	Mm.196585	0	0	61	238	234	198	292	353	329	0	86	0	366	106	57	58	97	44	70	0	95	283	110	251	0	72	261	150	0	332	0	103	176	40	140	0	0
70	FM	CtBP	C-terminal binding protein	FBgn0020496	ENSGT00530000063021				Ctbp2	C-terminal binding protein 2	ENSMUSG00000030970	Mm.246240	649	771	184	0	88	58	16	0	0	0	145	322	18	80	80	176	105	17	180	68	749	0	0	0	0	127	0	9	256	55	33	51	33	40	10	31	0
									Ctbp1	C-terminal binding protein 1	ENSMUSG00000037373	Mm.7286	0	0	0	59	234	117	149	100	0	0	129	0	109	160	138	0	97	26	100	68	158	0	73	251	0	18	0	75	0	0	0	154	117	0	129	62	0
71	FM	ctp	cut up	FBgn0011760	ENSGT00390000000378				Dynll2	dynein light chain LC8-type 2	ENSMUSG00000020483	Mm.246436	0	0	0	59	117	7	208	100	329	0	107	107	54	0	264	0	64	71	40	0	131	0	0	125	0	0	0	9	0	0	0	103	33	201	10	157	1301
72	FM	cue	cueball	FBgn0011204	ENSGT00840000131967
73	FM	Cul2	Cullin 2	FBgn0032956	ENSGT00760000119212	Cul3	FBgn0261268	YES	Cul2	cullin 2	ENSMUSG00000024231	Mm.291707	0	0	0	59	0	51	27	0	164	0	37	0	36	53	0	0	56	17	60	136	52	0	0	0	0	18	0	18	0	0	33	0	42	0	10	31	0
						Cul5	FBgn0039632	NO
						Cul4	FBgn0033260	NO
						Cul1	FBgn0015509	NO
74	FM	Cul3	Cullin 3	FBgn0261268	ENSGT00760000119212	Cul2	FBgn0032956	YES	Cul3	cullin 3	ENSMUSG00000004364	Mm.12665	0	385	0	238	29	271	39	0	0	0	118	35	54	0	23	0	32	17	100	0	95	0	110	125	0	54	0	112	256	166	67	51	42	0	216	0	400
						Cul5	FBgn0039632	NO
						Cul4	FBgn0033260	NO
						Cul1	FBgn0015509	NO
75	FM	CycA	Cyclin A	FBgn0000404	ENSGT00760000118939	CycB	FBgn0000405	YES	Ccna2	cyclin A2	ENSMUSG00000027715	Mm.4189	0	0	61	119	88	44	37	50	82	0	107	322	73	133	483	0	32	44	90	0	174	283	36	377	0	36	0	9	0	166	0	0	201	121	54	440	0
						CycE	FBgn0010382	NO	Ccna1	cyclin A1	ENSMUSG00000027793	Mm.4815	0	0	0	0	0	0	10	0	0	0	0	0	0	0	0	0	0	0	0	0	0	0	0	0	0	0	0	0	0	0	0	0	0	0	0	31	0
76	FM	CycB	Cyclin B	FBgn0000405	ENSGT00760000118939	CycA	FBgn0000404	YES	Ccnb2	cyclin B2	ENSMUSG00000032218	Mm.22592	0	0	0	0	29	176	2	0	0	0	37	0	18	53	11	0	0	17	60	272	82	0	0	0	0	0	0	18	0	0	0	51	16	0	0	62	0
						CycE	FBgn0010382	NO	Ccnb1	cyclin B1	ENSMUSG00000041431	Mm.260114	0	0	61	0	58	51	12	0	0	0	53	2044	73	106	11	0	105	53	60	408	69	1132	36	0	0	1257	0	160	0	55	33	51	33	0	173	31	0
77	M	CycH	Cyclin H	FBgn0022936	ENSGT00390000008634				Ccnh	cyclin H	ENSMUSG00000021548	Mm.18474	0	0	0	0	0	36	46	50	0	0	48	35	18	26	11	58	48	80	10	204	42	283	36	0	0	0	0	47	0	0	33	0	50	40	32	31	100
78	M	Cyt-c-d	Cytochrome c distal	FBgn0086907	ENSGT00390000009405
79	FM	Dad	Daughters against dpp	FBgn0020493	ENSGT00760000119091	Mad	FBgn0011648	YES	Smad7	SMAD family member 7	ENSMUSG00000025880	Mm.34407	0	0	122	0	58	14	14	0	0	0	10	0	0	0	23	0	8	8	10	0	26	0	0	125	0	0	0	0	0	0	0	0	16	0	43	31	0
						Med	FBgn0011655	YES
									Smad6	SMAD family member 6	ENSMUSG00000036867	Mm.325757	0	0	122	0	58	14	14	0	0	0	10	0	0	0	23	0	8	8	10	0	26	0	0	125	0	0	0	0	0	0	0	0	16	0	43	31	0
80	FM	dally	division abnormally delayed	FBgn0263930	ENSGT00550000074430	dlp	FBgn0041604	NO	Gpc5	glypican 5	ENSMUSG00000022112	Mm.320791	0	0	0	0	0	0	33	0	0	0	10	0	0	0	0	0	0	0	0	0	0	0	0	0	0	0	0	0	0	0	0	0	0	0	0	31	0
									Gpc3	glypican 3	ENSMUSG00000055653	Mm.22515	0	0	0	0	557	0	14	0	0	0	64	0	183	186	0	58	186	17	50	0	6	283	0	0	0	72	0	150	256	110	67	0	0	0	0	0	100
81	M	Dark	Death-associated APAF1-related killer	FBgn0263864	no tree (see suppl table 2)
82	FM	Dcp-1	Death caspase 1	FBgn0010501	ENSGT00760000118912	Drice	FBgn0019972	YES	Casp7	caspase 7	ENSMUSG00000025076	Mm.35687	0	0	245	0	0	36	10	50	0	0	32	0	18	26	126	0	40	17	40	0	59	0	36	0	0	0	0	0	256	0	33	51	16	80	43	0	0
						Dredd	FBgn0020381	YES
						Dronc	FBgn0026404	YES
						Decay	FBgn0028381	NO
									Casp6	caspase 6	ENSMUSG00000027997	Mm.281379	0	0	245	0	146	51	29	0	82	0	26	0	73	0	103	58	64	35	170	136	122	0	36	0	0	109	522	65	0	0	67	0	25	40	162	661	0
									Casp3	caspase 3	ENSMUSG00000031628	Mm.34405	0	0	0	0	0	0	14	0	82	0	5	0	0	53	23	58	8	0	70	68	52	0	0	0	0	0	261	9	0	55	33	0	8	40	43	0	0
83	M	Dcr-2	Dicer-2	FBgn0034246	ENSGT00510000046789	Dcr-1	FBgn0039016	NO	Dicer1	dicer 1, ribonuclease type III	ENSMUSG00000041415	Mm.21135	0	385	122	119	0	0	79	0	0	0	129	107	0	0	0	0	8	26	90	0	52	283	73	0	0	364	0	56	0	110	33	0	33	0	32	0	0
84	M	DCTN1-p150/Glued (CG9206)	Dynactin subunit 1	FBgn0001108	ENSGT00760000119173	TBCB	FBgn0034451	NO	Dctn1	dynactin 1	ENSMUSG00000031865	Mm.6919	0	0	0	119	58	22	180	0	0	0	221	0	36	293	34	0	72	17	50	0	122	0	110	251	0	36	0	56	0	55	0	51	252	121	64	0	100
85	FM	Ddx1	ATP-dependent RNA helicase Ddx1	FBgn0015075	ENSGT00770000120531	bel	FBgn0263231	YES	Ddx1	DEAD (Asp-Glu-Ala-Asp) box polypeptide 1	ENSMUSG00000037149	Mm.251255	0	0	61	119	58	154	103	151	164	322	145	0	91	80	11	0	97	26	130	68	92	0	0	628	0	91	0	84	0	166	101	103	159	80	43	62	100
86	FM	Det	Deterin	FBgn0264291	ENSGT00510000047537				Birc5	baculoviral IAP repeat-containing 5	ENSMUSG00000017716	Mm.8552	0	0	0	0	0	7	23	100	82	0	53	143	91	53	103	58	48	26	30	68	75	0	73	0	0	145	0	37	0	55	0	0	0	0	194	62	0
87	FM	Dhc64C	Dynein heavy chain 64C	FBgn0261797	ENSGT00760000118964	Dnah3 (CG17150)	FBgn0035581	YES	Dync1h1	dynein cytoplasmic 1 heavy chain 1	ENSMUSG00000018707	Mm.181430	649	385	122	0	352	51	340	100	82	0	318	0	164	213	34	176	64	17	110	68	148	0	294	628	2370	36	0	329	256	110	0	257	92	80	0	31	200
						kl-2	FBgn0001313	YES
						kl-3	FBgn0267432	YES
						kl-5	FBgn0267433	YES
88	FM	dia	diaphanous	FBgn0011202	ENSGT00760000118986				Diap3	diaphanous homolog 3 (Drosophila)	ENSMUSG00000022021	Mm.440585	0	0	0	0	0	7	4	0	0	0	21	71	36	0	0	0	0	0	0	0	49	0	36	0	0	0	0	28	0	0	0	0	8	121	32	0	0
									Diap1	diaphanous homolog 1 (Drosophila)	ENSMUSG00000024456	Mm.195916	0	0	0	59	0	66	37	0	0	0	48	71	0	26	34	58	80	26	50	0	82	0	73	0	0	109	0	56	0	0	0	206	33	0	97	0	0
									Diap2	diaphanous homolog 2 (Drosophila)	ENSMUSG00000034480	Mm.10763	0	0	0	119	0	36	10	0	0	0	0	0	36	0	11	0	16	8	20	204	13	0	110	0	0	0	0	9	0	0	0	51	25	0	0	0	0
89	FM	Diap1	Death-associated inhibitor of apoptosis 1	FBgn0260635	ENSGT00500000044782				Naip1	NLR family, apoptosis inhibitory protein 1	ENSMUSG00000021640	Mm.6898	0	0	0	0	0	0	0	0	0	0	0	0	0	0	23	0	0	0	0	0	0	0	0	0	0	18	0	0	0	0	0	0	0	0	0	0	0
									Nlrc4	NLR family, CARD domain containing 4	ENSMUSG00000039193	Mm.311884	0	0	61	0	0	0	0	0	0	0	0	35	0	0	11	0	0	0	0	0	3	0	0	0	0	0	0	0	0	0	0	0	8	0	119	0	0
									Naip5	NLR family, apoptosis inhibitory protein 5	ENSMUSG00000071203	Mm.290476	0	0	61	0	0	0	2	0	0	0	0	0	0	0	0	0	0	0	0	0	0	0	0	0	0	0	0	0	0	0	0	0	25	0	0	0	0
									Naip6	NLR family, apoptosis inhibitory protein 6	ENSMUSG00000078942	Mm.218759	0	0	61	0	0	0	0	0	0	0	0	0	0	0	23	0	0	0	0	136	0	0	0	0	0	0	0	0	0	0	33	0	0	0	0	0	0
									Naip2	NLR family, apoptosis inhibitory protein 2	ENSMUSG00000078945	Mm.89961	0	0	0	0	0	14	0	0	0	0	0	0	0	0	0	0	0	17	0	0	16	0	0	0	0	0	0	0	0	0	0	0	8	0	0	0	0
90	M	Dic61B	Dynein intermediate chain at 61B	FBgn0263988	ENSGT00730000110228	sw	FBgn0003654	YES	Wdr78	WD repeat domain 78	ENSMUSG00000035126	Mm.374877	0	0	0	0	0	7	18	0	0	0	32	0	0	0	0	0	8	0	10	0	3	0	0	0	0	0	0	18	0	55	0	51	0	0	0	0	0
91	FM	didum	dilute class unconventional myosin	FBgn0261397	ENSGT00840000129687	jar	FBgn0011225	YES	Myo5b	myosin VB	ENSMUSG00000025885	Mm.260098	0	0	61	0	0	0	23	0	82	0	16	538	0	0	69	0	40	0	30	0	42	0	0	0	0	127	0	18	0	0	0	0	0	0	0	0	0
						ck	FBgn0000317	NO	Myo5c	myosin VC	ENSMUSG00000033590	Mm.41339	0	0	0	0	0	0	12	0	0	0	0	0	0	0	46	0	0	0	80	0	62	0	0	0	0	18	0	18	0	0	101	51	0	0	0	0	0
						Myo28B1	FBgn0040299	NO	Myo5a	myosin VA	ENSMUSG00000034593	Mm.3645	0	0	0	0	88	66	143	0	164	0	151	0	36	0	23	0	32	71	20	136	39	0	0	125	0	109	0	9	0	0	0	0	58	0	54	0	0
92	M	dila	dilatory	FBgn0033447	ENSGT00390000001758				Cep131	centrosomal protein 131	ENSMUSG00000039781	Mm.2556	0	0	0	0	0	0	27	0	82	0	16	0	0	0	0	0	0	0	10	0	19	0	0	0	0	0	0	0	0	0	0	0	16	0	0	0	0
93	M	dj	don juan	FBgn0019828	ENSGT00730000113585
94	FM	Dl	Delta	FBgn0000463	ENSGT00810000125346	N	FBgn0004647	YES	Dll1	delta-like 1 (Drosophila)	ENSMUSG00000014773	Mm.4875	0	0	0	0	0	0	37	0	247	0	48	0	0	26	0	0	24	0	30	68	13	0	0	0	0	0	0	28	0	0	0	0	0	40	0	0	0
						Ser	FBgn0004197	YES
						crb	FBgn0259685	NO	Dll4	delta-like 4 (Drosophila)	ENSMUSG00000027314	Mm.143719	0	0	184	0	0	0	25	0	82	0	32	0	128	0	11	58	113	8	130	0	46	0	0	0	0	0	261	28	0	0	0	0	42	0	54	0	0
95	M	Dlc90F	Dynein light chain 90F	FBgn0024432	ENSGT00390000013998				Dynlt1c	dynein light chain Tctex-type 1C	ENSMUSG00000000579	Mm.457381	0	0	0	0	0	0	8	0	0	0	16	0	0	0	0	0	0	8	10	0	29	0	0	0	0	0	0	9	0	0	33	0	0	0	10	0	100
									Dynlt1a	dynein light chain Tctex-type 1A	ENSMUSG00000092074	Mm.428775	0	0	0	0	0	0	16	50	82	0	0	0	0	0	11	0	8	17	10	136	19	0	0	0	0	18	0	103	256	221	67	0	0	161	0	62	100
									Dynlt1f	dynein light chain Tctex-type 1F	ENSMUSG00000095677	Mm.458102	0	0	0	0	0	14	18	0	0	0	37	0	0	26	34	0	0	17	10	0	32	0	36	125	0	18	0	150	0	55	101	0	0	0	10	62	0
									Dynlt1b	dynein light chain Tctex-type 1B	ENSMUSG00000096255	Mm.457987	0	0	0	0	0	0	4	50	0	0	26	0	18	0	46	235	8	8	10	68	39	283	36	0	0	18	0	9	0	55	101	0	0	0	0	31	0
96	M	dmrt11E	doublesex-Mab related 11E	FBgn0030477	ENSGT00550000074486	dsx	FBgn0000504	YES	Dmrt2	doublesex and mab-3 related transcription factor 2	ENSMUSG00000048138	Mm.275572	1948	0	0	0	0	0	0	0	0	322	0	0	0	0	0	58	0	0	0	0	16	0	0	0	0	0	0	0	0	0	0	0	0	0	0	0	0
97	M	Dnah3 (CG17150)	CG17150	FBgn0035581	ENSGT00760000118964	Dhc64C	FBgn0261797	YES	Dnah3	dynein, axonemal, heavy chain 3	ENSMUSG00000052273	Mm.490012	0	0	0	0	0	0	0	0	0	0	0	0	0	0	0	0	0	0	20	0	0	0	0	0	0	0	0	0	0	0	0	0	0	0	0	0	0
						kl-2	FBgn0001313	YES
						kl-3	FBgn0267432	YES
						kl-5	FBgn0267433	YES
98	M	Dnai2	dynein, axonemal, intermediate chain 2/CG6053	FBgn0036195	ENSGT00840000129862				Dnaic2	dynein, axonemal, intermediate chain 2	ENSMUSG00000034706	Mm.212764	0	0	0	0	0	0	10	0	0	0	5	0	0	0	0	0	0	0	0	0	9	0	0	0	592	0	0	0	0	55	0	0	0	121	0	0	0
99	FM	Doa	Darkener of apricot	FBgn0265998	ENSGT00580000081366				Clk4	CDC-like kinase 4	ENSMUSG00000020385	Mm.239354	0	0	0	0	58	29	46	0	247	0	59	35	36	133	0	117	129	8	80	0	85	849	36	0	0	54	0	103	0	276	67	0	33	0	183	0	0
									Clk1	CDC-like kinase 1	ENSMUSG00000026034	Mm.1761	0	1929	245	0	234	425	65	50	329	0	275	861	36	106	34	0	89	98	60	340	155	1132	73	628	0	218	0	235	0	498	135	0	92	161	324	251	200
									Clk3	CDC-like kinase 3	ENSMUSG00000032316	Mm.25720	0	0	61	59	58	88	119	201	0	0	86	71	274	53	126	176	72	0	120	0	158	0	110	125	0	91	0	150	256	110	0	103	235	0	54	0	700
									Clk2	CDC-like kinase 2	ENSMUSG00000068917	Mm.288098	0	0	61	59	0	58	46	0	0	0	32	35	0	0	23	0	32	0	20	68	46	0	0	125	0	0	261	18	256	0	67	154	67	0	54	0	0
100	FM	dom	domino	FBgn0020306	ENSGT00530000063427				Ep400	E1A binding protein p400	ENSMUSG00000029505	Mm.270487	0	385	61	59	0	22	151	50	247	322	226	430	54	0	34	235	113	35	50	68	52	0	0	125	0	236	0	37	256	221	169	103	33	40	43	0	300
									Srcap	Snf2-related CREBBP activator protein	ENSMUSG00000053877	Mm.428042	0	0	61	0	0	0	21	0	164	0	53	0	0	26	11	0	16	44	20	0	39	0	0	0	0	36	261	28	0	0	0	51	8	0	21	0	0
									Gm42715	predicted gene 42715	ENSMUSG00000107023	no Unigene ID
101	FM	dor	Deep orange	FBgn0000482	ENSGT00390000015233				Vps18	vacuolar protein sorting 18 (yeast)	ENSMUSG00000034216	Mm.294761	649	0	122	178	0	220	90	0	247	0	59	0	0	26	11	0	16	35	40	0	26	0	147	0	0	54	0	9	0	55	0	0	218	282	21	0	0
102	FM	dpp	decapentaplegic	FBgn0000490	ENSGT00760000118883	gbb	FBgn0024234	YES	Bmp4	bone morphogenetic protein 4	ENSMUSG00000021835	Mm.6813	0	0	61	0	117	14	0	0	0	0	5	0	0	26	46	0	0	0	0	0	0	0	0	0	0	0	0	0	0	0	33	51	0	0	0	0	0
									Bmp2	bone morphogenetic protein 2	ENSMUSG00000027358	Mm.103205	0	0	61	0	0	0	6	0	0	0	16	0	0	0	23	0	8	26	0	0	3	0	0	0	0	0	0	0	0	0	33	0	33	0	32	0	0
103	M	Dpy-30L2	Dpy-30-like 2	FBgn0035491	ENSGT00390000008808				Dpy30	dpy-30, histone methyltransferase complex regulatory subunit	ENSMUSG00000024067	Mm.28536	0	0	0	0	0	29	42	0	0	0	26	287	73	0	57	0	16	17	60	0	42	0	0	0	0	18	0	112	0	55	169	0	16	0	64	188	0
104	M	Dr	Drop	FBgn0000492	ENSGT00840000129671				Msx1	msh homeobox 1	ENSMUSG00000048450	Mm.256509	0	0	0	0	0	14	6	151	0	0	5	0	0	26	11	117	0	0	30	0	3	0	36	0	0	0	1307	0	512	0	0	51	8	0	21	0	0
									Msx3	msh homeobox 3	ENSMUSG00000025469	Mm.4816	0	0	0	0	0	0	2	0	0	0	0	0	0	0	0	0	0	0	0	0	0	0	0	0	0	0	0	0	0	0	0	0	0	0	0	0	0
									Msx2	msh homeobox 2	ENSMUSG00000021469	no Unigene ID
105	FM	Dredd	Death related ced-3/Nedd2-like caspase	FBgn0020381	ENSGT00760000118912	Dronc	FBgn0026404	YES	Casp14	Caspase 14	ENSMUSG00000005355	Mm.20940	0	0	0	0	0	0	0	0	0	0	0	0	0	0	11	0	0	0	0	0	3	0	0	0	0	0	0	0	0	0	0	0	142	40	0	0	0
						Dcp-1	FBgn0010501	YES	Casp12	caspase 12	ENSMUSG00000025887	Mm.42163	0	385	122	0	0	0	4	50	0	0	21	0	18	0	23	0	8	8	60	0	46	0	36	0	0	18	261	0	0	55	0	0	0	40	0	0	0
						Drice	FBgn0019972	YES
						Decay	FBgn0028381	NO
									Casp1	caspase 1	ENSMUSG00000025888	Mm.1051	0	0	0	238	58	58	2	0	0	0	0	0	0	0	126	0	0	0	80	136	56	0	0	0	0	0	0	0	0	0	0	51	16	0	43	0	0
									Casp4	caspase 4, apoptosis-related cysteine peptidase	ENSMUSG00000033538	Mm.1569	0	0	0	0	0	183	0	0	0	0	0	0	0	0	23	0	0	35	20	0	46	0	0	0	0	0	0	0	0	55	33	0	0	0	281	0	0
									Casp9	Caspase 9	ENSMUSG00000028914	Mm.88829	0	0	61	0	146	0	23	0	0	0	21	0	0	133	23	0	64	0	120	68	42	0	0	0	0	0	0	9	0	0	0	0	176	40	64	31	0
									Casp8	caspase 8	ENSMUSG00000026029	Mm.336851	0	0	0	298	58	168	0	50	0	0	0	0	0	133	23	58	80	44	10	0	16	0	0	0	0	0	0	9	0	0	0	0	184	0	389	0	200
									Casp2	caspase 2	ENSMUSG00000029863	Mm.3921	0	0	122	357	0	22	65	353	247	0	80	466	146	667	23	0	194	0	400	68	122	0	73	125	0	91	522	216	0	0	67	0	302	0	270	188	0
									Casp16-ps	caspase 16, apoptosis-related cysteine peptidase, pseudogene	ENSMUSG00000067882	no Unigene ID
106	FM	Drice	Death related ICE-like caspase	FBgn0019972	ENSGT00760000118912	Dcp-1	FBgn0010501	YES
						Dredd	FBgn0020381	YES
						Dronc	FBgn0026404	YES
						Decay	FBgn0028381	NO
107	FM	Dronc	Death regulator Nedd2-like caspase	FBgn0026404	ENSGT00760000118912	Dredd	FBgn0020381	YES
						Dcp-1	FBgn0010501	YES
						Drice	FBgn0019972	YES
						Decay	FBgn0028381	NO
108	M	Drp1	Dynamin related protein 1	FBgn0026479	ENSGT00840000129895				Dnm1l	dynamin 1-like	ENSMUSG00000022789	Mm.218820	0	385	245	298	88	124	206	50	576	0	194	71	219	0	34	471	72	35	200	0	135	283	110	125	0	145	0	141	0	0	33	0	184	363	108	31	0
109	FM	Dsor1	Downstream of raf1	FBgn0010269	ENSGT00760000119199	lic	FBgn0261524	NO	Map2k1	mitogen-activated protein kinase kinase 1	ENSMUSG00000004936	Mm.248907	0	0	61	59	29	36	189	504	164	0	124	179	256	213	69	58	64	0	100	272	79	0	36	125	0	309	0	47	0	0	33	103	100	0	194	31	300
						hep	FBgn0010303	NO	Map2k2	mitogen-activated protein kinase kinase 2	ENSMUSG00000035027	Mm.275436	1298	0	122	59	29	95	113	0	82	0	75	35	73	160	149	117	97	224	310	0	168	0	73	125	0	127	522	131	0	110	33	103	126	242	162	62	100
110	FM	dsx	doublesex	FBgn0000504	ENSGT00550000074486	dmrt11E	FBgn0030477	YES	Dmrtb1	DMRT-like family B with proline-rich C-terminal, 1	ENSMUSG00000028610	Mm.141324	0	0	0	0	0	0	4	0	0	0	0	35	0	0	0	0	0	0	0	0	0	0	0	0	0	0	0	0	0	110	0	0	0	0	0	0	0
111	M	east	enhanced adult sensory threshold	FBgn0261954	no tree (see suppl table 2)
112	FM	EcR	Ecdysone receptor	FBgn0000546	ENSGT00840000129681				Nr1h3	nuclear receptor subfamily 1, group H, member 3	ENSMUSG00000002108	Mm.22690	0	0	0	0	29	22	4	0	0	0	0	0	0	0	34	294	80	170	20	0	23	0	0	0	0	0	0	0	0	55	0	0	0	0	21	31	0
									Nr1h4	nuclear receptor subfamily 1, group H, member 4	ENSMUSG00000047638	Mm.3095	0	0	0	0	0	7	0	0	0	0	0	0	0	0	69	0	242	98	0	0	0	0	0	0	0	0	0	18	0	0	0	0	0	0	43	0	0
									Nr1h5	nuclear receptor subfamily 1, group H, member 5	ENSMUSG00000048938	Mm.331269	0	0	0	0	0	0	0	0	0	0	5	0	0	0	0	0	0	0	0	0	0	0	0	0	0	0	0	18	0	0	0	0	0	0	0	0	0
									Nr1h2	nuclear receptor subfamily 1, group H, member 2	ENSMUSG00000060601	Mm.968	0	0	61	0	0	51	44	0	0	322	70	71	54	106	115	117	40	44	280	68	148	0	0	377	0	91	0	18	256	0	0	257	227	80	129	62	200
113	FM	eff	effete	FBgn0011217	ENSGT00760000119012				Ube2d3	ubiquitin-conjugating enzyme E2D 3	ENSMUSG00000078578	Mm.49884	0	0	122	238	469	689	88	151	0	0	145	1291	513	266	138	176	242	89	360	136	359	849	36	502	0	747	0	94	256	166	135	154	193	242	205	62	200
									Ube2d2a	ubiquitin-conjugating enzyme E2D 2A	ENSMUSG00000091896	Mm.180052	0	385	122	59	0	95	75	0	494	0	70	825	201	240	69	0	72	53	190	68	158	283	147	0	0	291	0	169	0	0	0	51	176	201	238	94	200
									Ube2d4	ubiquitin-conjugating enzyme E2D 4	ENSMUSG00000061490	linked to Mm.441500 (Ube2d2b)
									Ube2dnl1	ubiquitin-conjugating enzyme E2D N-terminal like 1	ENSMUSG00000050435	Mm.302216	0	0	0	0	0	0	0	0	0	0	0	0	0	0	0	0	0	0	0	0	0	0	0	0	0	0	0	0	0	0	0	0	0	0	0	0	0
									Ube2d1	ubiquitin-conjugating enzyme E2D 1	ENSMUSG00000019927	Mm.270530	0	0	0	0	29	29	27	50	82	322	43	0	36	0	57	0	32	0	30	340	39	0	147	0	0	0	261	18	0	0	33	0	33	282	54	31	0
									Ube2dnl2	ubiquitin-conjugating enzyme E2D N-terminal like 2	ENSMUSG00000047079	Mm.50414 (without EST profile)
									Ube2d2b	ubiquitin-conjugating enzyme E2D 2B	ENSMUSG00000063447	Mm.441500	0	0	0	0	0	0	0	0	0	0	0	0	0	0	0	0	0	0	0	0	0	0	0	0	0	0	0	0	0	0	0	0	0	0	0	0	0
114	FM	Egfr	Epidermal growth factor receptor (synonyms: DER and torpedo)	FBgn0003731	ENSGT00760000118799	Ack	FBgn0028484	YES	Erbb3	v-erb-b2 erythroblastic leukemia viral oncogene homolog 3 (avian)	ENSMUSG00000018166	Mm.373043	0	0	122	0	29	0	4	0	0	0	5	0	0	53	80	0	16	26	100	68	194	283	73	0	0	0	0	9	0	0	33	103	75	0	0	0	0
						hop	FBgn0004864	YES
						shark	FBgn0015295	NO
									Egfr	epidermal growth factor receptor	ENSMUSG00000020122	Mm.8534	0	0	0	0	0	14	8	50	0	0	21	35	18	0	11	0	40	179	20	0	36	0	0	0	0	72	0	37	0	0	0	0	50	0	10	0	0
									Erbb4	erb-b2 receptor tyrosine kinase 4	ENSMUSG00000062209	Mm.442420	0	0	0	0	0	0	4	0	0	0	0	0	0	0	0	0	16	0	0	0	0	0	0	0	0	0	0	0	0	55	0	0	0	0	0	0	0
									Erbb2	v-erb-b2 erythroblastic leukemia viral oncogene homolog 2, neuro/glioblastoma derived oncogene homolog (avian)	ENSMUSG00000062312	Mm.290822	0	0	0	0	0	0	21	0	82	0	21	0	36	53	57	0	64	26	30	0	164	0	0	0	0	18	0	0	0	0	0	0	33	0	0	125	0
115	FM	eIF-4E	Eukaryotic initiation factor 4E	FBgn0015218	ENSGT00520000055549	eIF4E-3	FBgn0265089	YES	Eif4e	eukaryotic translation initiation factor 4E	ENSMUSG00000028156	Mm.3941	0	0	307	238	205	176	61	302	82	0	118	179	329	133	34	0	161	71	190	68	145	1132	220	377	0	164	0	150	512	608	33	51	117	0	216	0	0
						4EHP	FBgn0053100	NO
									Eif4e1b	eukaryotic translation initiation factor 4E family member 1B	ENSMUSG00000074895	Mm.42582	0	0	0	0	0	0	0	0	0	0	0	0	0	0	0	0	0	0	0	0	0	0	0	0	0	1403	0	0	0	0	0	0	0	0	0	0	0
116	M	eIF4E-3	eukaryotic translation initiation factor 4E-3	FBgn0265089	ENSGT00520000055549	eIF-4E	FBgn0015218	YES
						4EHP	FBgn0053100	NO
117	M	eIF4G	eukaryotic translation initiation factor 4G	FBgn0023213	ENSGT00530000063038	eIF4G2	FBgn0260634	YES	Eif4g3	eukaryotic translation initiation factor 4 gamma, 3	ENSMUSG00000028760	Mm.268903	0	0	122	119	0	139	176	0	0	0	307	143	146	0	34	353	97	35	40	136	98	283	36	125	0	109	261	216	256	110	33	51	25	40	140	0	100
									Eif4g1	eukaryotic translation initiation factor 4, gamma 1	ENSMUSG00000045983	Mm.260256	649	0	61	59	176	198	239	0	82	322	264	179	146	213	92	58	161	71	380	0	405	0	184	251	0	72	0	150	0	55	0	154	100	40	54	0	0
118	M	eIF4G2	eukaryotic translation initiation factor 4G2	FBgn0260634	ENSGT00530000063038	eIF4G	FBgn0023213	YES
119	M	Elf	Ef1alpha-like factor	FBgn0020443	ENSGT00620000087924				Gspt1	G1 to S phase transition 1	ENSMUSG00000062203	Mm.325827	0	0	0	298	176	234	94	100	0	0	145	107	146	106	11	353	161	62	150	136	194	566	0	125	0	127	0	225	0	221	101	154	134	40	227	62	600
									Gspt2	G1 to S phase transition 2	ENSMUSG00000071723	Mm.20826	0	0	0	0	0	0	18	50	0	0	0	251	36	0	0	0	0	0	0	0	0	0	0	0	0	18	0	0	0	0	0	0	0	40	0	0	100
120	M	EndoG	Endonuclease G	FBgn0033690	ENSGT00530000063772				Endog	endonuclease G	ENSMUSG00000015337	Mm.474473	0	0	0	0	0	29	8	0	0	0	21	0	54	0	34	0	40	44	0	0	6	0	0	0	0	18	0	9	0	0	0	0	8	0	0	0	0
121	M	ERR	estrogen-related receptor	FBgn0035849	ENSGT00760000118887	Hr39	FBgn0261239	NO	Esrrb	estrogen related receptor, beta	ENSMUSG00000021255	Mm.235550	0	0	0	0	0	0	12	0	0	0	86	0	183	0	0	0	40	0	0	0	0	0	0	0	0	72	0	0	0	0	0	0	0	80	10	0	0
	M	ERR				ftz-f1	FBgn0001078	NO	Esrra	estrogen related receptor, alpha	ENSMUSG00000024955	Mm.386776	649	0	0	0	29	29	10	0	0	0	26	0	0	53	138	0	89	26	0	0	56	0	0	0	0	0	0	0	0	0	0	51	0	0	54	62	0
	M	ERR							Esrrg	estrogen-related receptor gamma	ENSMUSG00000026610	Mm.89989	0	0	0	0	0	0	50	0	0	0	32	0	73	0	0	0	48	0	10	0	3	0	0	0	0	18	0	0	0	0	0	0	25	121	0	0	0
122	M	esg	escargot	FBgn0001981	ENSGT00390000011027				Snai3	snail family zinc finger 3	ENSMUSG00000006587	Mm.103673	0	0	0	0	0	0	0	0	0	0	0	0	0	0	0	0	0	0	0	0	0	0	0	0	0	0	0	0	0	0	0	0	33	0	21	0	0
									Snai2	snail family zinc finger 2	ENSMUSG00000022676	Mm.4272	0	0	0	0	0	0	0	50	0	0	0	0	0	0	0	0	16	0	20	0	0	566	73	0	0	0	0	28	0	0	0	0	8	0	21	0	0
									Snai1	snail family zinc finger 1	ENSMUSG00000042821	Mm.2093	649	0	0	0	0	7	4	50	0	0	0	0	0	53	11	0	0	0	150	68	49	0	0	125	0	18	0	0	0	0	0	103	0	0	21	0	0
123	FM	ex	Expanded	FBgn0004583	ENSGT00840000129875				Frmd6	FERM domain containing 6	ENSMUSG00000048285	Mm.2962	649	0	0	0	176	124	33	555	82	0	124	0	18	133	46	58	16	0	110	272	105	0	220	125	0	36	261	9	0	0	0	0	151	0	0	0	0
124	M	Exo84	Exo84 ortholog	FBgn0266668	ENSGT00390000015936				Exoc8	exocyst complex component 8	ENSMUSG00000074030	Mm.347360	0	0	0	0	0	14	42	0	0	0	43	0	0	0	0	0	0	0	10	0	9	0	36	0	0	18	261	9	0	55	0	51	8	40	0	0	0
125	FM	eya	Eyes absent	FBgn0000320	ENSGT00390000008860				Eya4	eyes absent 4 homolog (Drosophila)	ENSMUSG00000010461	Mm.332128	0	0	0	0	0	0	2	0	0	0	5	0	36	80	0	0	16	0	0	136	3	0	0	251	0	0	0	0	0	0	0	0	0	0	0	0	0
									Eya2	eyes absent 2 homolog (Drosophila)	ENSMUSG00000017897	Mm.282719	0	0	0	0	0	14	6	0	0	0	43	0	0	26	0	0	0	0	60	0	69	0	0	377	0	0	0	0	256	0	33	206	0	0	0	31	0
									Eya1	eyes absent 1 homolog (Drosophila)	ENSMUSG00000025932	Mm.250185	0	0	0	0	0	0	2	0	0	0	26	35	0	133	0	0	0	8	20	0	0	0	0	0	0	0	0	0	0	0	0	0	16	0	0	0	300
									Eya3	EYA transcriptional coactivator and phosphatase 3	ENSMUSG00000028886	Mm.227733	0	0	0	0	0	29	50	100	329	0	102	0	36	0	23	0	0	0	110	0	52	0	0	0	0	72	0	28	0	166	0	0	16	0	43	0	200
126	M	Fadd	Fas-associated death domain ortholog	FBgn0038928	no tree (see suppl table 2)
127	M	fan	farinelli	FBgn0028379	ENSGT00390000006947				Vapa	vesicle-associated membrane protein, associated protein A	ENSMUSG00000024091	Mm.266767	0	0	122	59	29	161	65	50	164	0	129	0	73	213	23	0	40	35	60	204	145	0	331	502	0	0	0	56	0	0	135	103	58	80	119	220	200
128	FM	fbl	Fumble	FBgn0011205	ENSGT00390000020719				Pank1	pantothenate kinase 1	ENSMUSG00000033610	Mm.24742	0	0	0	0	58	22	14	0	0	0	26	0	73	0	11	0	218	143	30	0	62	0	36	0	0	36	0	9	0	0	0	0	16	0	0	0	0
									Pank2	pantothenate kinase 2	ENSMUSG00000037514	Mm.101264	0	0	0	0	88	36	37	0	0	0	53	0	36	26	34	0	24	0	60	68	56	0	0	125	0	18	0	28	0	0	0	51	50	0	151	0	0
									Pank3	pantothenate kinase 3	ENSMUSG00000018846	Mm.255044	0	0	245	0	117	22	94	100	0	0	140	0	73	0	34	0	48	26	90	0	221	0	73	0	0	18	0	94	0	110	0	51	117	40	64	0	100
129	M	feo	fascetto	FBgn0030241	ENSGT00390000009453				Prc1	protein regulator of cytokinesis 1	ENSMUSG00000038943	Mm.227274	1298	0	0	59	88	80	42	0	82	322	183	1363	54	133	23	0	64	44	60	136	102	0	36	0	0	692	261	141	0	55	135	0	75	121	108	0	0
130	M	fest (CG9975)	CG9975, isoform A	FBgn0034435	no tree (see suppl table 2)
131	FM	Fmr1	Fmr1	FBgn0028734	ENSGT00390000017033				Fmr1	fragile X mental retardation syndrome 1	ENSMUSG00000000838	Mm.3451	0	385	122	59	0	29	46	0	0	0	124	0	36	0	11	0	40	0	80	136	92	0	0	0	0	54	0	0	0	0	0	103	25	80	97	94	0
									Fxr2	fragile X mental retardation, autosomal homolog 2	ENSMUSG00000018765	Mm.41930	0	0	0	0	29	22	46	50	0	0	53	0	0	133	23	0	16	26	90	136	89	0	0	0	0	127	261	56	0	0	0	0	58	80	43	0	300
									Fxr1	fragile X mental retardation gene 1, autosomal homolog	ENSMUSG00000027680	Mm.259021	0	0	61	298	0	51	54	100	0	0	86	358	18	80	34	58	202	8	110	68	75	0	0	251	0	218	0	56	0	221	0	0	50	80	86	31	300
132	M	fog	folded gastrulation	FBgn0000719	no tree (see suppl table 2)
133	FM	foxo	forkhead box, sub-group O	FBgn0038197	ENSGT00790000123003				Foxo4	Forkhead box O4	ENSMUSG00000042903	Mm.240299	0	0	0	0	58	0	4	50	0	0	5	0	0	0	11	0	0	0	40	0	29	0	36	0	0	0	0	0	0	0	0	51	0	0	64	0	0
									Foxo1	forkhead box O1	ENSMUSG00000044167	Mm.29891	0	385	61	59	29	102	50	0	0	0	91	251	0	53	23	0	24	80	140	0	128	0	0	0	0	401	784	65	512	55	33	51	75	121	140	0	0
									Foxo3	forkhead box O3	ENSMUSG00000048756	Mm.338613	0	0	0	0	0	0	16	0	0	0	21	179	0	0	57	0	0	8	0	0	0	0	0	0	0	18	0	9	0	0	0	0	84	0	43	0	0
									Foxo6	Forkhead box O6	ENSMUSG00000052135	Mm.277090	0	0	0	0	0	0	4	0	0	0	10	0	54	0	11	0	0	0	0	0	3	0	0	0	0	0	0	0	0	0	0	0	0	0	0	0	0
134	M	fwd	four wheel drive	FBgn0004373	ENSGT00550000074892				Pi4kb	phosphatidylinositol 4-kinase, catalytic, beta polypeptide	ENSMUSG00000038861	Mm.217222	0	0	0	0	0	0	10	0	0	0	32	0	18	240	0	58	24	8	0	136	19	283	73	0	0	0	0	18	0	0	0	0	25	0	0	0	100
135	M	fws	four way stop	FBgn0024689	ENSGT00390000004586				Cog5	component of oligomeric golgi complex 5	ENSMUSG00000035933	Mm.173068	0	771	0	0	0	88	29	0	0	0	10	35	0	0	0	0	16	26	20	68	16	0	0	0	0	36	0	0	0	55	0	51	8	80	32	0	0
136	M	fzo	fuzzy onions	FBgn0011596	ENSGT00390000013727				Mfn1	Mitofusin 1	ENSMUSG00000027668	Mm.290414	0	0	0	0	29	29	50	50	0	0	86	35	109	53	0	0	97	44	30	0	82	0	220	125	0	91	0	9	0	0	0	51	8	40	10	31	0
									Mfn2	mitofusin 2	ENSMUSG00000029020	Mm.154312	0	0	307	298	176	73	311	353	247	322	91	0	329	186	138	294	161	35	130	0	72	0	110	125	0	54	261	122	256	0	0	103	227	444	0	251	100
137	M	g	garnet	FBgn0001087	ENSGT00550000075067				Ap3d1	adaptor-related protein complex 3, delta 1 subunit	ENSMUSG00000020198	Mm.209294	0	0	0	0	0	22	170	0	0	0	183	0	54	0	34	0	40	26	60	68	141	566	110	125	0	36	0	37	256	166	67	206	235	0	43	0	0
138	M	gammaCOP	Coat Protein	FBgn0028968	ENSGT00550000074823	nmd	FBgn0005322	YES	Copg2	coatomer protein complex, subunit gamma 2	ENSMUSG00000025607	Mm.381860	0	0	184	59	29	14	39	0	0	0	26	0	18	0	57	0	16	0	40	0	16	0	0	0	0	18	0	0	0	166	67	0	117	40	21	314	100
									Copg1	coatomer protein complex, subunit gamma 1	ENSMUSG00000030058	Mm.258785	0	0	307	655	499	278	511	706	576	0	199	35	219	693	80	943	226	116	240	136	178	0	73	251	0	200	0	254	0	276	101	206	479	161	562	125	100
139	M	gammaTub23C	gamma-Tubulin at 23C	FBgn0260639	ENSGT00530000063251	gammaTub37C	FBgn0010097	NO	Tubg1	tubulin, gamma 1	ENSMUSG00000035198	Mm.479145	0	0	0	119	58	7	122	252	0	0	59	143	146	26	23	58	56	44	150	204	36	0	147	0	0	36	0	37	0	110	0	0	50	40	54	0	100
									Tubg2	tubulin, gamma 2	ENSMUSG00000045007	Mm.142348	0	0	0	178	0	7	69	0	0	0	10	71	0	0	0	0	0	8	0	0	13	0	0	0	0	36	0	9	0	0	33	0	8	0	0	0	0
140	FM	gbb	glass bottom boat	FBgn0024234	ENSGT00760000118883	dpp	FBgn0000490	YES	Bmp8b	bone morphogenetic protein 8b	ENSMUSG00000002384	Mm.439764	0	0	0	0	0	0	4	0	0	0	0	0	0	0	11	0	0	0	0	0	0	0	0	0	0	0	0	0	0	0	0	0	0	0	0	0	0
									Bmp7	bone morphogenetic protein 7	ENSMUSG00000008999	Mm.595	0	385	0	0	0	22	14	0	164	0	43	0	73	26	80	0	16	8	40	0	3	0	0	0	0	0	0	18	0	0	33	0	0	0	0	31	0
									Bmp5	bone morphogenetic protein 5	ENSMUSG00000032179	Mm.428950	0	0	0	0	0	0	6	0	0	0	0	896	0	0	11	0	24	17	20	0	3	283	0	0	0	218	0	0	0	0	0	0	0	0	0	0	400
									Bmp8a	bone morphogenetic protein 8a	ENSMUSG00000032726	Mm.439749	0	0	0	0	0	0	0	0	0	0	0	0	0	80	34	0	8	0	0	0	0	0	0	0	0	0	0	0	0	0	0	51	0	0	0	0	0
									Bmp6	bone morphogenetic protein 6	ENSMUSG00000039004	Mm.385759	0	0	0	0	0	0	6	0	0	0	10	107	0	26	0	0	56	0	20	0	9	0	0	125	0	109	0	0	0	0	0	0	0	80	0	0	0
141	M	ghi	ghiberti	FBgn0266124	no tree (see suppl table 2)
142	M	gish	gilgamesh	FBgn0250823	ENSGT00760000119040	ball	FBgn0027889	YES	Csnk1g3	casein kinase 1, gamma 3	ENSMUSG00000073563	Mm.368668	649	0	61	59	0	14	37	50	82	0	43	35	18	26	0	0	8	98	30	0	32	0	0	0	0	218	0	0	0	55	33	0	58	0	32	0	0
									Csnk1g2	casein kinase 1, gamma 2	ENSMUSG00000003345	Mm.29873	0	0	0	0	234	66	35	0	0	0	53	107	36	53	564	0	89	26	190	0	161	0	36	251	0	36	0	94	0	0	0	51	25	0	10	220	0
									Csnk1g1	casein kinase 1, gamma 1	ENSMUSG00000032384	Mm.325816	0	0	184	59	0	14	58	0	82	0	48	0	0	26	11	0	0	0	70	0	19	0	0	0	0	18	0	122	0	55	0	0	25	0	21	0	100
143	FM	Grip128	Grip128	FBgn0026433	ENSGT00590000083977
144	FM	Grip75	Grip75	FBgn0026431	ENSGT00840000129807	Grip91	FBgn0001612	NO	Tubgcp4	tubulin, gamma complex associated protein 4	ENSMUSG00000027263	Mm.383499	0	0	61	59	29	102	105	252	411	0	80	0	18	80	0	58	8	26	80	272	59	0	0	0	0	36	0	47	0	332	33	0	92	80	97	31	0
						Grip84	FBgn0026430	NO
145	M	gudu	gudu	FBgn0031905	ENSGT00730000110852				Armc3	armadillo repeat containing 3	ENSMUSG00000037683	Mm.276696	0	0	0	0	0	0	6	0	0	0	0	0	0	0	0	0	0	0	0	0	0	0	0	125	0	0	0	0	0	0	0	0	0	0	0	0	0
									Armc4	armadillo repeat containing 4	ENSMUSG00000061802	Mm.107918	0	0	0	0	0	0	0	0	0	0	0	0	0	0	0	0	0	0	0	0	0	0	0	125	0	0	0	0	0	0	0	0	0	0	0	0	0
146	M	HEATR2 (CG31320)	repeat-containing protein 2 homolog	FBgn0051320	ENSGT00390000005666				Dnaaf5	dynein, axonemal assembly factor 5	ENSMUSG00000025857	Mm.5547	0	0	0	0	58	7	12	0	0	0	53	71	18	0	0	0	16	17	80	0	46	0	36	0	0	127	0	0	0	0	0	0	33	40	0	0	200
147	FM	heph	hephaestus	FBgn0011224	ENSGT00550000074508	sm	FBgn0003435	NO	Ptbp1	polypyrimidine tract binding protein 1	ENSMUSG00000006498	Mm.265610	649	1157	491	417	1643	476	283	403	1894	322	512	1327	623	1681	771	471	509	359	841	204	514	0	36	251	0	947	3137	263	512	55	33	309	1009	565	1060	598	200
									Ptbp2	polypyrimidine tract binding protein 2	ENSMUSG00000028134	Mm.29966	0	0	736	0	58	36	145	50	494	644	80	645	109	106	0	0	16	0	110	0	36	283	0	251	4444	91	0	131	0	0	33	0	92	161	97	125	100
									Ptbp3	polypyrimidine tract binding protein 3	ENSMUSG00000028382	Mm.331640	0	385	122	119	176	476	46	50	247	322	80	358	164	266	115	0	186	170	210	272	191	566	110	251	296	164	784	216	0	110	33	0	210	40	324	0	200
148	FM	hid	head involution defective	FBgn0003997	no tree (see suppl table 2)
149	M	His2Av	Histone H2A variant	FBgn0001197	ENSGT00710000106735				H2afz	H2A histone family, member Z	ENSMUSG00000037894	Mm.117541	0	0	0	0	58	704	113	0	0	0	269	0	146	26	46	0	145	71	150	136	197	0	73	125	0	18	0	207	0	166	1084	103	50	0	194	125	0
									H2afv	H2A histone family, member V	ENSMUSG00000041126	Mm.27624	0	0	0	0	0	14	44	0	0	0	80	0	164	53	161	0	40	17	30	0	82	0	147	0	0	0	0	65	0	0	33	0	25	121	32	0	0
150	M	hmw	hemingway	FBgn0038607	no tree (see suppl table 2)
151	FM	hop	hopscotch	FBgn0004864	ENSGT00760000118799	Ack	FBgn0028484	YES	Jak2	Janus kinase 2	ENSMUSG00000024789	Mm.275839	0	0	0	119	29	88	31	0	0	0	97	0	0	26	11	0	0	0	40	340	19	0	36	0	0	145	261	0	0	0	67	51	0	0	64	0	0
						Egfr	FBgn0003731	YES
						shark	FBgn0015295	NO
									Jak1	Janus kinase 1	ENSMUSG00000028530	Mm.289657	0	0	245	536	499	410	96	151	164	322	156	466	164	26	34	117	153	98	160	204	234	0	220	0	0	236	0	169	0	110	101	0	235	282	238	0	0
									Jak3	Janus kinase 3	ENSMUSG00000031805	Mm.249645	0	385	0	0	0	418	6	50	0	0	5	0	54	213	0	0	0	0	50	0	42	0	0	0	0	36	0	0	0	55	0	103	50	0	259	0	0
									Tyk2	tyrosine kinase 2	ENSMUSG00000032175	Mm.20249	0	0	0	59	176	66	39	0	0	0	16	0	0	0	0	176	24	17	140	68	23	0	36	0	0	0	0	56	0	110	0	0	75	0	86	0	0
152	M	how	held out wings	FBgn0264491	ENSGT00550000074434	nsr	FBgn0034740	YES	Qk	quaking	ENSMUSG00000062078	Mm.393248	0	385	245	0	88	161	168	50	247	0	194	215	146	106	11	0	32	53	210	0	105	1415	110	0	0	54	0	84	0	110	101	51	134	201	173	0	200
						qkr58E-3	FBgn0022984	NO				Mm.384135	0	0	0	0	0	0	0	0	0	0	0	0	0	0	0	0	0	0	0	0	3	0	0	0	0	0	0	0	0	0	0	51	0	0	0	0	0
						qkr58E-2	FBgn0022985	NO
						qkr58E-1	FBgn0022986	NO
						qkr54B	FBgn0022987	NO
153	M	Hsp60C	Hsp60C	FBgn0031728	ENSGT00390000005727	Hsp60B	FBgn0011244	NO	Hspd1	heat shock protein 1 (chaperonin)	ENSMUSG00000025980	Mm.1777	0	1157	61	178	381	124	88	100	329	0	86	251	403	53	287	766	493	269	330	0	204	849	73	0	0	109	0	207	0	166	33	0	168	80	140	220	400
154	FM	Hsp83	Heat shock protein 83	FBgn0001233	ENSGT00840000129758	Trap1	FBgn0026761	NO	Hsp90aa1	heat shock protein 90, alpha (cytosolic), class A member 1	ENSMUSG00000021270	Mm.341186	0	385	122	357	234	564	401	1161	247	0	231	1650	403	133	575	0	550	251	240	68	72	566	257	125	296	455	0	75	256	110	67	0	126	161	443	944	500
									Hsp90ab1	heat shock protein 90 alpha (cytosolic), class B member 1	ENSMUSG00000023944	Mm.2180	0	0	307	2145	851	953	778	353	906	0	1008	179	989	1200	333	58	1319	736	891	68	1121	0	1583	1382	1185	692	522	715	1536	166	1220	464	327	201	238	346	801
155	M	HtrA2	HTRA2-related serine protease	FBgn0038233	ENSGT00510000046315				Htra1	HtrA serine peptidase 1	ENSMUSG00000006205	Mm.30156	0	0	0	0	58	14	92	50	0	0	64	0	73	26	23	176	64	0	50	68	79	0	368	0	0	54	0	56	0	110	0	103	33	40	0	0	0
									Htra3	HtrA serine peptidase 3	ENSMUSG00000029096	Mm.274255	0	0	122	59	58	0	16	0	0	0	26	0	73	53	34	0	8	0	30	0	36	0	36	0	0	18	0	37	512	0	0	0	50	0	0	31	0
									Htra4	HtrA serine peptidase 4	ENSMUSG00000037406	Mm.334452	0	0	61	0	58	0	0	0	0	0	0	0	0	0	0	58	0	0	0	0	6	0	0	0	0	91	0	0	0	0	0	0	0	0	0	0	0
									Htra2	HtrA serine peptidase 2	ENSMUSG00000068329	Mm.21880	649	0	184	298	528	44	63	0	0	0	43	0	73	80	46	353	56	26	240	204	62	0	0	125	0	36	261	56	0	55	0	0	109	40	108	0	400
156	FM	hts	Hu-li tai shao	FBgn0263391	ENSGT00390000016462				Add1	adducin 1 (beta)	ENSMUSG00000029106	Mm.104155	0	0	0	0	0	0	258	0	164	0	53	0	0	0	0	0	0	44	0	0	3	0	0	0	296	0	0	0	0	55	0	0	8	80	10	0	100
									Add2	adducin 2 (beta)	ENSMUSG00000030000	Mm.104155	0	0	0	0	0	0	258	0	164	0	53	0	0	0	0	0	0	44	0	0	3	0	0	0	296	0	0	0	0	55	0	0	8	80	10	0	100
									Add3	adducin 3 (gamma)	ENSMUSG00000025026	Mm.426080	0	0	368	59	58	146	69	0	164	322	156	107	219	213	34	0	161	17	260	272	164	0	110	125	0	91	261	131	512	221	33	0	151	161	194	157	100
157	FM	hyd	Hyperplastic discs	FBgn0002431	ENSGT00840000129735				Ubr5	ubiquitin protein ligase E3 component n-recognin 5	ENSMUSG00000037487	Mm.476840	0	385	0	59	117	146	113	0	0	0	312	71	36	80	11	0	72	44	80	68	105	0	0	251	0	36	0	338	256	55	67	0	75	80	162	0	200
158	FM	ida	imaginal discs arrested	FBgn0041147	ENSGT00390000018674				Anapc5	anaphase-promoting complex subunit 5	ENSMUSG00000029472	Mm.332667	0	0	429	536	587	528	307	252	741	0	307	71	348	400	34	353	396	260	280	68	356	566	36	628	0	164	1045	235	0	221	33	309	277	363	216	377	801
159	M	ifc	infertile crescent	FBgn0001941	ENSGT00390000013448				Degs2	delta(4)-desaturase, sphingolipid 2	ENSMUSG00000021263	Mm.207605	1298	0	122	0	0	0	10	0	0	0	16	0	0	0	241	0	97	0	0	0	13	0	0	0	0	0	0	0	0	0	0	0	0	0	0	251	0
									Degs1	delta(4)-desaturase, sphingolipid 1	ENSMUSG00000038633	Mm.29648	0	0	61	298	176	344	48	201	0	0	59	609	36	186	34	0	178	26	140	68	138	566	0	125	1185	291	0	103	256	166	67	0	134	0	151	94	300
									9130409l23Rik	RIKEN cDNA 9130409I23 gene	ENSMUSG00000038768	Mm.355174	0	0	0	0	0	0	0	0	0	0	0	71	0	0	23	0	0	8	0	0	0	0	0	0	0	18	0	0	0	0	0	0	8	0	0	31	0
160	FM	Incenp	Inner centromere protein	FBgn0260991	ENSGT00730000111073				Incenp	inner centromere protein	ENSMUSG00000024660	Mm.29755	649	0	0	0	234	117	92	50	0	0	113	251	73	0	11	353	113	8	210	204	19	0	0	0	0	91	0	56	256	166	0	0	50	0	54	31	0
161	FM	InR	Insulin-like receptor	FBgn0013984	ENSGT00760000118818				Igf1r	insulin-like growth factor I receptor	ENSMUSG00000005533	Mm.275742	1298	0	184	0	88	110	96	403	0	0	199	71	109	80	23	0	48	26	60	0	46	283	0	0	0	164	0	376	0	166	33	0	75	282	0	94	0
									Insr	insulin receptor	ENSMUSG00000005534	Mm.268003	0	771	61	59	29	7	33	50	164	644	75	0	73	0	34	0	97	44	60	0	79	0	0	0	0	36	0	18	0	55	33	51	33	0	54	0	0
									Insrr	insulin receptor-related receptor	ENSMUSG00000005640	Mm.42041	0	0	0	0	0	0	0	0	0	0	0	0	0	0	0	0	40	0	0	0	0	0	0	0	0	0	0	75	0	0	0	0	0	0	0	0	0
162	M	ix	intersex	FBgn0001276	ENSGT00390000007540				Med29	mediator complex subunit 29	ENSMUSG00000003444	Mm.41647	0	0	0	0	0	0	14	0	0	0	16	0	0	0	0	117	16	8	20	0	6	0	36	0	296	0	0	0	256	55	0	0	25	0	10	0	0
163	FM	jar	jaguar	FBgn0011225	ENSGT00840000129687	didum	FBgn0261397	YES	Myo6	myosin VI	ENSMUSG00000033577	Mm.4040	0	0	429	59	0	7	48	0	0	0	97	0	0	53	103	0	145	53	30	0	85	283	0	377	2962	72	1307	0	0	110	33	51	25	80	32	0	0
						ck	FBgn0000317	NO
						Myo28B1	FBgn0040299	NO
164	FM	JhI-1	Juvenile hormone-inducible protein 1	FBgn0028426	ENSGT00730000111191				Elac2	elaC homolog 2 (E. coli)	ENSMUSG00000020549	Mm.157711	0	0	0	59	0	73	58	252	0	322	32	0	0	26	11	176	24	0	90	68	49	0	110	125	0	91	0	75	0	0	0	103	126	0	162	0	0
165	M	JYalpha	JYalpha	FBgn0267363	ENSGT00840000129739				no ortholog in mouse but in Ciona intestinalis (ENSCING00000023652)
166	M	kl-2	male fertility factor kl2	FBgn0001313	ENSGT00760000118964	Dhc64C	FBgn0261797	YES	Dnah2	dynein, axonemal, heavy chain 2	ENSMUSG00000005237	Mm.247478	0	0	0	0	0	0	8	0	164	0	0	0	36	0	0	0	0	0	0	0	3	0	0	0	0	36	0	0	0	0	0	51	16	0	32	0	0
						Dnah3 (CG17150)	FBgn0035581	YES
						kl-3	FBgn0267432	YES
						kl-5	FBgn0267433	YES
167	M	kl-3	male fertility factor kl3	FBgn0267432	ENSGT00760000118964	Dhc64C	FBgn0261797	YES	Dnah5	dynein, axonemal, heavy chain 5	ENSMUSG00000022262	Mm.248464	0	0	0	0	0	0	0	0	0	0	0	0	0	0	0	0	16	0	30	0	0	0	0	251	0	18	522	0	0	0	0	0	0	0	21	0	0
						Dnah3 (CG17150)	FBgn0035581	YES
						kl-2	FBgn0001313	YES
						kl-5	FBgn0267433	YES
168	M	kl-5	male fertility factor kl5	FBgn0267433	ENSGT00760000118964	Dhc64C	FBgn0261797	YES
						Dnah3 (CG17150)	FBgn0035581	YES
						kl-2	FBgn0001313	YES
						kl-3	FBgn0267432	YES
169	M	klhl10	kelch like family member 10	FBgn0040038	ENSGT00760000118931	kel	FBgn0001301	NO	Klhl10	kelch-like 10	ENSMUSG00000001558	Mm.34168	0	0	0	0	0	0	0	0	0	0	0	0	0	0	0	0	0	0	0	0	0	0	0	0	0	0	0	0	0	0	0	0	0	0	0	0	0
170	M	Klp3A	Kinesin-like protein at 3A	FBgn0011606	ENSGT00840000129683	cmet	FBgn0040232	YES	Kif4	kinesin family member 4	ENSMUSG00000034311	Mm.383091	0	385	0	0	0	29	29	0	0	0	134	35	36	26	0	0	0	0	50	0	6	0	0	0	0	127	0	0	0	0	33	0	0	40	173	0	0
						Klp67A	FBgn0004379	NO
						Khc	FBgn0001308	NO
171	M	Klp61F	Kinesin-like protein at 61F	FBgn0004378	ENSGT00840000129680	neb	FBgn0004374	YES	Kif11	kinesin family member 11	ENSMUSG00000012443	Mm.42203	0	0	0	178	29	66	25	0	0	0	156	71	54	53	11	0	40	17	40	272	29	566	0	0	0	109	0	65	0	0	0	0	42	0	54	0	0
172	FM	Lam	Lamin	FBgn0002525	ENSGT00830000128282	LamC	FBgn0010397	NO	Lmnb1	lamin B1	ENSMUSG00000024590	Mm.4105	0	0	61	59	29	7	27	0	82	0	129	35	18	26	92	0	16	0	60	68	52	0	0	0	0	0	0	47	0	0	0	0	50	0	0	0	0
									Lmna	Lamin A	ENSMUSG00000028063	Mm.243014	0	0	491	178	1966	968	94	1060	82	322	53	287	384	80	414	2063	137	62	340	68	353	0	515	377	0	91	261	160	0	221	67	309	479	121	389	440	100
									Lmnb2	lamin B2	ENSMUSG00000062075	Mm.7362	0	0	0	59	58	73	37	100	82	0	48	35	73	160	34	0	16	17	70	0	42	283	0	125	0	0	0	0	0	55	0	0	100	0	0	31	200
									Lmntd1	lamin tail domain containing 1	ENSMUSG00000054966	Mm.441497	0	0	0	0	0	0	6	0	0	0	0	0	36	0	0	0	0	0	0	0	0	0	0	0	0	0	0	0	0	0	67	0	0	0	0	0	0
173	FM	Lar	Leukocyte-antigen-related-like	FBgn0000464	ENSGT00760000118900				Ptprf	protein tyrosine phosphatase, receptor type, F	ENSMUSG00000033295	Mm.29855	0	0	184	0	117	7	283	0	164	322	258	143	0	213	345	0	64	89	190	204	283	0	36	754	0	54	0	1044	0	221	0	309	100	161	21	188	0
174	M	larp	La related protein	FBgn0261618	ENSGT00390000000523				Larp1	La ribonucleoprotein domain family, member 1	ENSMUSG00000037331	Mm.248843	649	0	61	0	58	36	86	50	0	1612	86	0	73	26	126	0	0	53	90	272	98	0	184	125	0	36	0	169	256	110	0	51	92	121	183	0	0
175	M	Lasp	Lasp	FBgn0063485	ENSGT00530000062924				Neb	nebulin	ENSMUSG00000026950	Mm.389247	0	0	0	238	0	7	4	0	0	0	16	0	0	0	0	0	0	0	10	0	6	0	1067	0	0	0	0	9	0	0	305	51	16	0	0	0	0
									Lasp1	LIM and SH3 protein 1	ENSMUSG00000038366	Mm.271967	1298	0	614	0	1027	256	748	959	411	322	237	0	146	26	472	412	380	152	340	68	273	0	0	251	2074	0	261	254	0	276	135	206	445	282	97	377	300
									Nrap	nebulin-related anchoring protein	ENSMUSG00000049134	Mm.386769	0	0	0	0	29	0	2	0	0	0	0	0	54	0	11	0	0	0	0	0	0	0	257	0	0	109	0	0	0	0	0	0	0	0	0	0	0
									Nebl	nebulette	ENSMUSG00000053702	Mm.120298	0	0	0	0	0	0	25	0	0	0	0	0	18	106	0	0	0	0	40	0	3	0	0	0	0	0	0	0	0	110	0	51	16	40	0	0	0
176	M	lds	lodestar	FBgn0002542	ENSGT00830000128384				Ttf2	transcription termination factor, RNA polymerase II	ENSMUSG00000033222	Mm.270961	0	0	0	0	29	36	18	0	164	0	86	0	0	0	0	0	16	8	30	68	6	0	0	125	0	18	0	75	0	0	0	0	67	0	0	0	0
177	FM	Lis-1	Lissencephaly-1	FBgn0015754	ENSGT00810000125363	Poc1	FBgn0036354	YES	Pafah1b1	platelet-activating factor acetylhydrolase, isoform 1b, subunit 1	ENSMUSG00000020745	Mm.397111	0	0	184	417	117	161	220	201	164	0	210	35	91	53	92	0	80	0	70	68	161	566	0	125	0	291	0	188	0	0	67	0	193	363	54	157	901
						wds	FBgn0040066	NO
						kat80	FBgn0040207	NO
178	M	lobo	lost boys	FBgn0083946	ENSGT00390000004913				Drc7	dynein regulatory complex subunit 7	ENSMUSG00000031786	Mm.277112	0	0	0	0	0	0	2	0	0	0	5	0	0	0	0	0	0	0	0	0	0	0	0	251	0	0	0	0	0	0	0	0	0	0	0	0	0
179	FM	loco	locomotion defects	FBgn0020278	ENSGT00760000119142				Rgs12	regulator of G-protein signalling 12	ENSMUSG00000029101	Mm.196208	0	771	61	59	29	14	151	0	0	0	107	35	274	26	0	58	32	44	110	136	23	0	0	125	0	72	261	18	0	55	33	0	184	0	86	31	0
									Rgs10	regulator of G-protein signalling 10	ENSMUSG00000030844	Mm.18635	0	0	122	59	0	146	54	0	164	0	26	0	18	0	69	0	0	0	10	68	6	0	0	0	0	109	0	0	0	0	0	0	16	0	32	0	0
									Rgs14	regulator of G-protein signalling 14	ENSMUSG00000052087	Mm.1426	0	0	0	0	0	14	37	0	0	0	0	0	0	106	0	58	16	0	0	0	6	0	0	0	0	0	0	0	0	0	0	0	25	0	0	0	0
180	FM	loqs	loquacious	FBgn0032515	ENSGT00830000128290	stau	FBgn0003520	NO	Prkra	protein kinase, interferon inducible double stranded RNA dependent activator	ENSMUSG00000002731	Mm.277250	0	0	61	59	0	80	23	50	0	0	32	0	0	26	34	0	32	44	50	0	39	0	73	0	0	0	0	28	0	55	0	0	25	80	0	62	0
									Tarbp2	TAR (HIV) RNA binding protein 2	ENSMUSG00000023051	Mm.291485	0	0	122	0	0	51	33	50	0	0	48	0	36	106	34	0	8	26	70	68	52	0	0	125	0	91	0	28	0	166	67	0	50	0	43	31	0
181	FM	Mad	Mothers against dpp	FBgn0011648	ENSGT00760000119091	Dad	FBgn0020493	YES	Smad5	SMAD family member 5	ENSMUSG00000021540	Mm.272920	0	0	122	178	29	36	113	0	0	322	183	35	36	0	11	0	80	107	100	204	92	1415	36	0	0	72	261	75	0	55	33	0	58	80	86	0	0
						Med	FBgn0011655	YES	Smad9	SMAD family member 9	ENSMUSG00000027796	Mm.244353	0	0	0	0	0	7	6	0	82	0	0	0	0	0	11	0	0	0	0	0	0	0	0	0	0	18	0	0	0	0	0	0	0	0	0	0	0
									Smad1	SMAD family member 1	ENSMUSG00000031681	Mm.223717	0	0	122	0	205	51	77	50	82	322	37	143	36	106	46	58	56	17	30	0	59	0	73	0	0	91	1045	94	0	55	33	0	67	201	64	62	100
182	FM	mael	maelstrom	FBgn0016034	no tree (see suppl table 2)
183	M	magu	magu	FBgn0262169	ENSGT00390000018436				Smoc1	SPARC related modular calcium binding 1	ENSMUSG00000021136	Mm.273295	0	0	0	59	176	14	42	0	0	0	37	0	73	26	0	0	8	89	30	0	82	0	0	0	0	36	522	94	0	55	67	0	33	40	10	0	0
									Smoc2	SPARC related modular calcium binding 2	ENSMUSG00000023886	Mm.30162	0	385	798	0	675	0	4	0	82	322	43	71	54	0	69	0	16	35	80	68	65	0	73	125	0	218	1307	65	0	0	135	103	84	80	32	31	600
184	FM	MAN1	MAN1	FBgn0034962	ENSGT00530000063791				Lemd2	LEM domain containing 2	ENSMUSG00000044857	Mm.29689	0	0	122	0	29	36	42	50	0	0	53	0	18	26	11	176	48	17	90	0	32	0	110	0	0	0	0	18	0	0	0	51	25	0	21	94	0
									Lemd3	LEM domain containing 3	ENSMUSG00000048661	Mm.339371	0	0	0	0	0	88	21	0	0	0	53	0	0	0	0	0	0	8	10	136	16	0	0	125	0	0	0	0	0	55	0	0	8	0	54	0	0
185	FM	Med	Medea	FBgn0011655	ENSGT00760000119091	Dad	FBgn0020493	YES	Smad4	SMAD family member 4	ENSMUSG00000024515	Mm.100399	0	1929	122	0	58	110	46	0	82	0	102	71	54	26	34	0	40	53	70	272	122	0	36	0	0	91	0	28	0	221	33	103	126	201	54	0	100
						Mad	FBgn0011648	YES
186	FM	mei-P26	meiotic P26	FBgn0026206	ENSGT00550000074377	brat	FBgn0010300	NO	Tim56	tripartite motif-containing 56	ENSMUSG00000043279	Mm.100647	0	0	0	0	0	0	2	0	0	0	0	0	0	0	0	0	0	8	10	0	42	0	0	0	0	0	0	9	0	0	0	0	0	0	0	0	0
187	FM	mei-S332	meiotic from via Salaria 332	FBgn0002715	no tree (see suppl table 2)
188	FM	Mer	Merlin	FBgn0086384	ENSGT00830000128251	Moe	FBgn0011661	YES	Nf2	neurofibromatosis 2	ENSMUSG00000009073	Mm.297109	0	0	0	178	234	29	248	151	0	0	178	71	73	80	34	117	137	80	100	68	112	0	36	125	0	36	522	75	0	0	0	0	369	323	32	62	0
189	FM	mfr	misfire	FBgn0266757	ENSGT00550000074414				Fer1l4	fer-1-like 4 (C. elegans)	ENSMUSG00000013338	Mm.159241	0	0	122	178	0	0	0	0	0	0	0	0	54	0	23	0	0	0	0	0	19	0	0	0	0	0	0	0	0	0	0	0	0	0	0	0	0
									Fer1l6	fer-1-like 6 (C. elegans)	ENSMUSG00000037106	Mm.309441	0	0	0	0	0	0	0	0	0	0	0	0	0	0	11	0	0	0	0	0	0	0	0	0	0	0	0	9	0	0	0	0	16	0	0	31	0
									Otof	otoferlin	ENSMUSG00000062372	Mm.244502	0	0	0	0	0	0	161	0	0	0	0	0	0	80	0	0	0	0	0	0	0	0	0	0	0	0	0	0	0	0	0	0	0	0	0	0	0
									Fer1l5	fer-1-like 5	ENSMUSG00000037432	no Unigene ID
									Dysf	dysferlin	ENSMUSG00000033788	Mm.220982	0	0	0	0	293	0	8	0	164	0	0	0	0	0	11	0	8	17	30	0	26	0	184	0	0	18	0	0	0	0	0	51	0	0	10	0	0
									Myof	myoferlin	ENSMUSG00000048612	Mm.34674	0	0	307	0	176	161	6	0	0	0	21	0	0	0	0	0	0	0	130	0	102	0	184	125	0	18	0	47	0	0	0	0	67	0	43	0	0
190	M	mfrn	mitoferrin	FBgn0039561	ENSGT00550000074721				Slc25a37	solute carrier family 25, member 37	ENSMUSG00000034248	Mm.293635	0	0	245	0	29	29	31	0	0	644	64	0	18	0	11	0	16	71	20	68	56	0	36	125	0	36	0	9	0	166	0	0	168	0	86	31	100
									Slc25a28	solute carrier family 25, member 28	ENSMUSG00000040414	Mm.23827	0	0	0	59	0	36	12	0	0	0	26	0	36	0	23	0	16	8	30	0	59	0	0	0	0	0	0	47	0	0	33	0	8	0	0	94	0
									Gm16867	predicted gene, 16867	ENSMUSG00000093954	Mm.291443	0	0	0	0	0	0	6	0	0	0	21	0	0	0	0	0	0	0	0	0	0	0	0	0	0	0	0	9	0	0	0	0	0	0	0	0	0
191	M	mgr	merry-go-round	FBgn0264694	ENSGT00390000018904				Vbp1	von Hippel-Lindau binding protein 1	ENSMUSG00000031197	Mm.8294	0	0	0	0	58	139	140	201	82	0	48	0	73	80	0	0	56	44	50	136	105	283	184	125	0	91	0	18	256	1106	169	0	58	40	162	0	400
192	FM	Mhc	Myosin heavy chain	FBgn0264695	ENSGT00760000118919	zip	FBgn0265434	YES	Myh3	myosin, heavy polypeptide 3, skeletal muscle, embryonic	ENSMUSG00000020908	Mm.340090	0	0	0	0	0	0	2	0	0	0	59	0	0	0	0	0	0	0	0	0	0	0	0	0	0	0	0	9	0	0	0	0	33	0	0	0	0
									Myh6	myosin, heavy polypeptide 6, cardiac muscle, alpha	ENSMUSG00000040752	Mm.290003	0	0	0	0	0	0	10	0	0	0	0	0	2767	0	0	0	0	0	20	0	0	0	846	0	0	0	0	0	0	0	0	0	0	0	0	0	0
									Myh7	myosin, heavy polypeptide 7, cardiac muscle, beta	ENSMUSG00000053093	Mm.457983	0	0	0	0	58	0	151	0	0	0	5	0	6195	0	0	58	8	8	50	0	0	0	294	0	0	0	0	0	0	55	0	0	8	0	0	0	0
									Myh8	myosin, heavy polypeptide 8, skeletal muscle, perinatal	ENSMUSG00000055775	Mm.340163	0	0	0	0	29	7	0	0	0	0	48	0	18	0	0	0	0	0	70	0	0	0	36	125	0	0	0	0	0	0	0	0	201	0	0	0	0
									Myh1	myosin, heavy polypeptide 1, skeletal muscle, adult	ENSMUSG00000056328	Mm.477065	0	0	0	0	29	0	0	0	0	0	5	0	0	0	0	0	0	0	10	0	3	0	368	0	0	0	0	0	0	0	0	0	8	0	0	0	0
									Myh4	myosin, heavy polypeptide 4, skeletal muscle	ENSMUSG00000057003	Mm.297382	0	0	0	0	88	0	0	50	0	0	64	0	0	0	0	0	0	0	0	0	42	0	2724	0	0	0	0	0	0	0	135	0	184	80	0	0	0
									Myh13	myosin, heavy polypeptide 13, skeletal muscle	ENSMUSG00000060180	Mm.461064	0	0	0	0	0	0	0	0	0	644	10	0	0	0	0	0	0	0	0	0	0	0	0	0	0	0	0	0	0	0	0	0	0	0	0	0	0
									Myh7b	myosin, heavy chain 7B, cardiac muscle, beta	ENSMUSG00000074652	Mm.469980	0	0	0	0	29	29	18	0	0	0	5	0	0	240	23	0	40	0	20	0	52	0	0	0	0	91	0	37	0	0	0	0	201	0	97	0	0
									Myh2	myosin, heavy polypeptide 2, skeletal muscle, adult	ENSMUSG00000033196	Mm.422801	0	0	0	0	58	0	2	0	0	0	5	0	0	0	0	0	0	0	10	0	9	0	736	0	0	36	0	0	0	0	0	0	33	0	0	0	0
									Myh15	myosin, heavy chain 15	ENSMUSG00000092009	Mm.301387	0	0	0	0	0	0	7	0	0	0	0	0	0	0	0	0	0	0	0	0	0	0	0	0	0	0	0	0	0	0	0	0	0	0	0	0	0
193	FM	mia	meiosis I arrest	FBgn0014342	ENSGT00640000091486	Taf6	FBgn0010417	YES	Taf6l	TAF6-like RNA polymerase II, p300/CBP-associated factor (PCAF)-associated factor	ENSMUSG00000003680	Mm.220886	0	0	0	0	0	0	0	0	0	0	5	0	0	0	0	0	24	0	0	0	6	0	0	0	0	0	0	9	0	0	0	0	8	80	21	0	0
									Taf6	TAF6 RNA polymerase II, TATA box binding protein (TBP)-associated factor	ENSMUSG00000036980	Mm.248517	0	0	61	0	0	0	23	0	0	0	21	0	0	80	23	0	8	17	50	0	39	0	0	0	0	18	0	9	0	55	0	51	67	40	54	0	0
194	M	mil	milkah	FBgn0267366	ENSGT00480000042668	Nap1	FBgn0015268	YES	Nap1l3	nucleosome assembly protein 1-like 3	ENSMUSG00000055733	Mm.490573	0	385	61	0	0	22	35	0	0	0	16	35	0	0	0	0	0	0	0	0	0	0	0	0	0	0	0	0	0	0	0	0	0	0	0	0	100
									Nap1l1	nucleosome assembly protein 1-like 1	ENSMUSG00000058799	Mm.290407	0	0	0	417	58	234	136	151	0	0	420	430	91	293	126	176	218	17	210	204	197	283	73	0	0	127	0	244	0	166	33	0	100	161	140	62	200
									Nap1l4	nucleosome assembly protein 1-like 4	ENSMUSG00000059119	Mm.294625	0	0	0	59	146	198	117	252	0	0	161	35	146	213	80	0	40	17	60	0	79	0	0	251	888	109	0	9	512	55	0	154	33	0	21	62	0
									Nap1l2	nucleosome assembly protein 1-like 2	ENSMUSG00000082229	Mm.388694	0	0	0	0	0	0	44	0	164	0	0	0	0	0	0	0	0	0	0	0	0	0	0	0	0	0	0	0	0	0	0	0	0	161	0	31	0
195	FM	mip120	Myb-interacting protein 120	FBgn0033846	ENSGT00390000013974				Mtl5	metallothionein-like 5, testis-specific (tesmin)	ENSMUSG00000024905	Mm.209941	0	0	0	0	0	0	2	0	0	0	21	0	0	0	0	0	0	0	0	0	3	0	0	0	0	18	0	0	0	0	0	0	0	0	0	0	0
									Lin54	lin-54 homolog (C. elegans)	ENSMUSG00000035310	Mm.212568	0	0	0	0	29	22	4	0	0	322	32	35	18	0	0	0	0	8	30	0	46	0	36	0	0	54	0	9	0	0	33	0	0	0	86	0	0
196	M	mip40	Myb-interacting protein 40	FBgn0034430	ENSGT00390000002748				Lin37	lin-37 homolog (C. elegans)	ENSMUSG00000036845	Mm.379242	0	0	0	0	0	0	16	0	0	0	16	0	18	0	0	0	16	26	50	0	6	0	0	0	0	36	0	47	0	55	0	0	33	0	0	0	0
197	M	mle	maleless	FBgn0002774	ENSGT00760000119189	bgcn	FBgn0004581	YES	Dhx9	DEAH (Asp-Glu-Ala-His) box polypeptide 9	ENSMUSG00000042699	Mm.20000	0	1157	0	0	0	36	12	0	164	322	32	0	0	26	103	0	24	0	20	0	26	0	0	0	0	18	0	9	0	0	0	0	8	0	10	31	0
						spn-E	FBgn0003483	YES
198	M	mlt	mulet	FBgn0265512	ENSGT00530000063405				Tbcel	tubulin folding cofactor E-like	ENSMUSG00000037287	Mm.34483	0	0	122	0	0	7	21	0	0	0	59	0	36	0	11	0	48	8	40	476	26	0	184	0	0	0	0	94	0	0	33	0	50	80	54	0	400
199	FM	Moe	Moesin	FBgn0011661	ENSGT00830000128251	Mer	FBgn0086384	YES	no ortholog in mouse but in Ciona intestinalis (ENSCING00000002444), coelacanth (ENSLACG00000005930, ENSLACG00000005862, ENSLACG00000015168)
200	FM	mrn	marionette	FBgn0261109	ENSGT00390000014159				Gtf2h4	general transcription factor II H, polypeptide 4	ENSMUSG00000001524	Mm.10182	0	0	0	0	117	88	42	0	0	0	32	0	18	53	11	0	8	17	200	0	102	0	0	0	0	0	0	9	256	0	0	51	42	121	10	0	0
201	M	msi	musashi	FBgn0011666	ENSGT00730000110584	Rbp6	FBgn0260943	YES
						Hrb27C	FBgn0004838	NO
202	M	Mst77F	Male-specific transcript 77F	FBgn0086915	ENSGT00540000073902
203	M	mt:Cyt-b	mitochondrial Cytochrome b	FBgn0013678	ENSGT00390000017948				Mt-Cytb	mitochondrially encoded cytochrome b	ENSMUSG00000064370	no Unigene ID
204	M	mth	methuselah	FBgn0023000	ENSGT00530000064566
205	M	mtm	myotubularin	FBgn0025742	ENSGT00760000118832				Mtmr1	myotubularin related protein 1	ENSMUSG00000015214	Mm.219672	0	0	245	119	58	80	46	0	164	0	80	0	0	0	11	0	16	8	70	0	49	0	0	125	0	18	0	37	0	0	0	0	109	40	97	0	0
									Mtm1	X-linked myotubular myopathy gene 1	ENSMUSG00000031337	Mm.274981	0	0	122	0	88	29	16	50	0	0	21	0	36	0	23	0	0	0	0	68	42	0	73	0	0	0	0	0	0	110	67	0	67	80	10	62	0
									Mtmr2	myotubularin related protein 2	ENSMUSG00000031918	Mm.210405	0	1157	0	119	146	0	48	0	82	0	70	179	18	240	11	0	40	17	50	68	105	0	0	0	0	0	0	9	0	110	0	0	33	282	32	0	0
206	M	Mtor	Megator	FBgn0013756	ENSGT00730000111014				Tpr	translocated promoter region, nuclear basket protein	ENSMUSG00000006005	Mm.174256	0	0	0	59	146	271	100	100	0	0	226	71	0	240	23	0	64	35	130	0	98	283	220	0	0	528	0	188	512	110	33	0	8	0	86	0	0
207	M	mtsh	mitoshell	FBgn0262598	no tree (see suppl table 2)
208	FM	mxc	multi sex combs	FBgn0260789	no tree (see suppl table 2)
209	M	Myo31DF	Myosin 31DF	FBgn0086347	ENSGT00840000129697				Myo1g	myosin IG	ENSMUSG00000020437	Mm.239554	0	0	0	0	264	528	0	0	0	0	5	0	91	106	0	353	0	8	20	408	3	0	0	0	0	0	0	0	0	0	0	0	546	0	151	0	0
									Myo1d	myosin ID	ENSMUSG00000035441	Mm.151948	0	0	0	0	58	7	12	0	0	0	0	0	0	0	92	0	24	8	60	0	56	0	0	0	0	18	0	0	768	0	33	0	50	40	10	0	0
210	FM	mys	myospheroid	FBgn0004657	ENSGT00760000119064				Itgb2l	integrin beta 2-like	ENSMUSG00000000157	Mm.12872	0	0	0	0	205	117	0	0	0	0	0	0	0	53	0	0	0	0	0	0	0	0	0	0	0	0	0	0	0	55	0	0	0	0	0	0	0
									Itgb2	integrin beta 2	ENSMUSG00000000290	Mm.1137	0	385	61	238	205	234	8	0	0	0	0	0	18	0	23	0	0	8	70	612	23	0	0	0	0	0	0	0	0	0	0	51	92	40	43	0	0
									Itgb7	integrin beta 7	ENSMUSG00000001281	Mm.58	1298	0	61	476	0	73	0	0	0	0	0	0	0	26	46	0	0	0	30	0	23	0	0	0	0	0	0	0	0	0	0	103	159	0	97	0	0
									Itgb3	integrin beta 3	ENSMUSG00000020689	Mm.87150	0	0	122	178	29	22	2	0	0	0	0	0	0	133	23	0	0	0	0	0	19	0	0	0	0	72	0	0	0	0	0	0	33	0	140	0	0
									Itgb1	integrin beta 1 (fibronectin receptor beta)	ENSMUSG00000025809	Mm.263396	0	385	491	59	675	146	73	454	411	644	221	107	403	106	138	0	331	116	410	204	369	283	36	628	0	145	0	160	256	221	101	51	126	525	75	62	1201
									Itgb6	integrin beta 6	ENSMUSG00000026971	Mm.98193	0	0	429	0	58	0	0	0	0	0	0	0	73	0	57	0	48	0	0	0	6	0	0	0	0	18	0	0	0	0	0	0	0	0	0	62	0
									Itgbl1	integrin, beta-like 1	ENSMUSG00000032925	Mm.383176	0	0	0	0	0	0	6	0	164	0	0	0	54	26	0	176	0	0	0	0	9	0	0	0	0	0	522	0	0	0	0	0	25	0	0	0	0
									Itgb4	integrin beta 4	ENSMUSG00000020758	Mm.213873	0	0	0	0	0	0	42	0	0	0	5	35	0	53	69	0	0	0	60	0	141	0	0	0	0	0	0	18	0	0	0	206	33	161	0	0	0
									Itgb5	integrin beta 5	ENSMUSG00000022817	Mm.6424	0	771	122	59	0	51	35	0	164	0	221	0	219	106	11	0	89	98	150	136	122	0	0	0	0	54	522	75	0	55	0	206	25	161	0	0	0
									Itgb8	integrin beta 8	ENSMUSG00000025321	Mm.217000	0	0	0	0	0	0	12	0	0	0	16	0	0	26	0	0	32	0	40	0	26	0	0	0	0	0	0	0	0	0	0	0	0	40	0	0	100
211	FM	Myt1	Myt1	FBgn0040298	ENSGT00530000063230				Pkmyt1	protein kinase, membrane associated tyrosine/threonine 1	ENSMUSG00000023908	Mm.182193	0	0	0	0	0	0	33	0	0	0	5	0	54	26	69	235	0	8	110	0	85	0	0	0	0	18	0	0	0	55	0	51	33	80	10	0	0
212	FM	N	Notch	FBgn0004647	ENSGT00810000125346	Dl	FBgn0000463	YES	Notch1	notch 1	ENSMUSG00000026923	Mm.290610	0	385	61	178	29	22	92	0	82	322	194	0	36	133	46	235	16	26	80	68	95	283	36	0	0	18	522	103	0	0	0	0	100	0	119	0	200
						Ser	FBgn0004197	YES	Notch2	notch 2	ENSMUSG00000027878	Mm.254017	0	0	0	0	0	0	8	0	0	322	10	0	0	0	0	0	0	0	0	68	9	0	0	0	0	0	0	0	0	0	0	0	8	0	0	0	0
						crb	FBgn0259685	NO	Notch3	notch 3	ENSMUSG00000038146	Mm.439741	0	0	0	0	0	0	10	0	0	0	26	0	54	26	23	0	8	0	20	0	29	0	0	125	0	0	0	0	0	0	0	0	0	0	0	31	0
									Notch4	notch 4	ENSMUSG00000015468	Mm.173813	0	0	0	0	0	0	27	0	0	0	26	0	18	0	0	0	0	0	40	68	419	0	0	0	0	0	0	37	0	0	0	51	0	0	0	0	0
213	M	Nap1	Nucleosome assembly protein 1	FBgn0015268	ENSGT00480000042668	mil	FBgn0267366	YES
214	FM	nclb	no child left behind	FBgn0263510	ENSGT00390000017324				Pwp1	PWP1 homolog (S. cerevisiae)	ENSMUSG00000001785	Mm.18834	0	0	0	119	58	117	75	50	82	0	70	0	54	53	0	589	64	8	60	136	52	0	0	0	296	18	0	122	0	110	33	0	92	0	54	31	0
215	FM	ND-ACP (mtacp1)	NADH dehydrogenase (ubiquinone) acyl carrier protein	FBgn0011361	ENSGT00390000002127				Ndufab1	NADH dehydrogenase (ubiquinone) 1, alpha/beta subcomplex, 1	ENSMUSG00000030869	Mm.347976	0	0	61	59	29	29	39	0	82	0	21	0	91	26	218	0	56	53	10	204	49	0	110	0	0	54	0	112	0	0	0	51	33	40	54	377	100
216	FM	neb	nebbish	FBgn0004374	ENSGT00840000129680	Klp61F	FBgn0004378	YES	Kif14	kinesin family member 14	ENSMUSG00000041498	Mm.458468	0	0	0	0	0	7	6	0	0	0	16	0	0	0	0	0	0	8	0	0	16	0	0	0	0	54	0	0	0	0	0	0	0	0	0	0	0
217	FM	nesd	nessun dorma	FBgn0032848	ENSGT00530000063807				Shcbp1	Shc SH2-domain binding protein 1	ENSMUSG00000022322	Mm.37801	0	0	0	0	205	29	21	0	164	0	53	35	54	26	23	0	0	35	150	272	79	0	0	0	0	18	0	65	0	0	0	0	0	80	10	0	0
									Shcbp1l	Shc SH2-domain binding protein 1-like	ENSMUSG00000042708	Mm.49460	0	0	0	0	0	0	2	0	0	0	0	0	18	0	0	0	0	0	0	0	6	0	0	0	0	0	0	0	0	0	0	0	16	0	21	31	0
218	M	nmd	no mitochondrial derivative	FBgn0005322	ENSGT00550000074823	gammaCOP	FBgn0028968	YES	Atad1	ATPase family, AAA domain containing 1	ENSMUSG00000013662	Mm.27123	0	0	0	119	58	183	63	151	329	0	59	466	36	186	23	0	89	62	60	68	72	566	220	251	0	218	0	37	0	55	33	51	58	80	10	62	0
219	FM	Nop60B	Nucleolar protein at 60B	FBgn0259937	ENSGT00510000047092				Dkc1	dyskeratosis congenita 1, dyskerin	ENSMUSG00000031403	Mm.291062	0	0	0	59	0	88	21	0	0	322	86	35	18	53	11	294	48	26	100	0	19	283	36	0	0	200	261	122	0	221	67	0	25	0	32	62	0
220	FM	nos	nanos	FBgn0002962	ENSGT00640000091383				Nanos2	nanos homolog 2 (Drosophila)	ENSMUSG00000051965	Mm.277153	0	0	0	0	0	0	0	0	0	0	0	0	0	0	0	0	0	0	0	0	0	0	0	0	0	18	0	0	0	0	0	0	0	0	0	0	0
									Nanos3	nanos homolog 3 (Drosophila)	ENSMUSG00000056155	Mm.216740	0	0	0	0	0	0	0	0	0	0	0	0	18	0	0	0	0	0	0	0	0	0	0	0	0	0	0	0	0	0	0	0	0	0	0	0	0
									Nanos1	nanos homolog 1 (Drosophila)	ENSMUSG00000072437	Mm.186390	0	0	0	0	29	7	109	0	247	0	10	143	0	0	0	0	0	0	0	136	0	0	0	0	0	36	0	0	0	0	0	0	8	0	32	0	100
221	M	Npc1a	Niemann-Pick type C-1a	FBgn0024320	ENSGT00800000124043	ptc	FBgn0003892	NO	Npc1	Niemann-Pick type C1	ENSMUSG00000024413	Mm.3484	0	0	61	59	499	110	77	0	0	0	70	430	73	0	0	58	32	44	40	0	59	283	0	0	0	291	0	47	0	0	0	103	117	80	21	94	100
									Npc1l1	NPC1-like 1	ENSMUSG00000020447	Mm.212492	0	0	0	0	0	0	0	0	0	0	0	0	0	0	115	0	0	0	0	0	0	0	0	0	0	0	0	0	0	0	0	0	0	0	0	0	0
222	FM	nsr	novel spermatogenesis regulator	FBgn0034740	ENSGT00550000074434	how	FBgn0264491	YES	Khdrbs3	KH domain containing, RNA binding, signal transduction associated 3	ENSMUSG00000022332	Mm.17964	0	0	0	0	0	7	12	151	0	322	48	0	36	0	0	0	8	8	10	204	19	0	0	0	0	18	0	18	0	0	0	0	0	0	0	0	0
						qkr58E-3	FBgn0022984	NO	Khdrbs2	KH domain containing, RNA binding, signal transduction associated 2	ENSMUSG00000026058	Mm.336594	0	0	0	0	0	0	12	0	0	0	16	0	0	0	0	0	0	0	0	0	0	0	0	0	0	18	0	0	0	0	0	0	0	0	0	0	0
						qkr58E-2	FBgn0022985	NO	Khdrbs1	KH domain containing, RNA binding, signal transduction associated 1	ENSMUSG00000028790	Mm.8256	0	0	0	0	58	176	86	100	494	322	134	215	109	240	161	0	89	17	90	136	191	849	36	377	296	91	0	160	0	110	67	51	193	363	227	31	1401
						qkr58E-1	FBgn0022986	NO
						qkr54B	FBgn0022987	NO
223	M	ntc	nutcracker	FBgn0035461	no tree (see suppl table 2)
224	M	Ntl	Neurotransmitter transporter-like	FBgn0267326	ENSGT00760000118857				no ortholog in mouse but in Ciona intestinalis (ENSCING00000005474)
225	FM	nudE	nudE	FBgn0036059	ENSGT00390000000111				Ndel1	nuclear distribution gene E-like homolog 1 (A. nidulans)	ENSMUSG00000018736	Mm.31979	0	0	0	178	234	154	168	302	0	0	59	179	73	80	34	58	145	71	160	0	148	0	0	251	296	127	261	18	0	55	101	51	142	0	64	31	700
									Nde1	nuclear distribution gene E homolog 1 (A nidulans)	ENSMUSG00000022678	Mm.24105	0	0	184	0	58	146	52	100	82	0	75	179	146	133	34	176	178	35	70	272	49	0	0	0	0	36	0	28	0	0	0	103	109	0	75	125	0
226	M	numb	numb	FBgn0002973	ENSGT00530000062937				Numb	numb gene homolog (Drosophila)	ENSMUSG00000021224	Mm.4390	0	0	0	119	58	0	67	100	82	0	43	35	36	53	23	58	105	26	90	0	46	0	0	0	0	54	0	28	768	0	0	0	126	0	43	0	0
									Numbl	numb-like	ENSMUSG00000063160	Mm.458153	0	0	61	0	29	14	193	0	411	0	10	0	54	26	23	0	0	8	50	0	3	0	0	0	0	18	0	9	0	55	0	0	92	484	21	0	300
227	M	Nup153	Nucleoporin 153kD	FBgn0061200	ENSGT00700000104544				Nup153	nucleoporin 153	ENSMUSG00000021374	Mm.255398	0	385	61	0	58	117	54	0	0	0	48	143	0	0	11	0	32	17	140	0	95	0	36	125	0	200	0	65	0	55	67	0	33	0	54	0	0
228	FM	Nup154	Nucleoporin 154kD	FBgn0021761	ENSGT00390000016532				Nup155	nucleoporin 155	ENSMUSG00000022142	Mm.295168	0	0	61	0	29	29	48	0	247	0	86	0	18	26	0	0	8	8	20	0	36	0	0	125	0	0	0	65	0	55	0	0	25	0	43	0	0
229	FM	Nup98-96	Nucleoporin 98-96kD	FBgn0039120	ENSGT00550000074799				Nup98	nucleoporin 98	ENSMUSG00000063550	Mm.486276	0	0	61	0	29	95	39	0	0	0	59	107	109	53	0	0	0	17	70	68	32	0	0	0	0	109	261	18	0	0	33	0	16	0	54	0	0
230	M	OdsH	Ods-site homeobox	FBgn0026058	ENSGT00830000128306				Uncx	UNC homeobox	ENSMUSG00000029546	Mm.42190	0	0	0	0	0	0	10	0	0	0	0	0	0	0	0	0	8	0	0	0	0	0	0	0	0	0	0	0	0	0	0	0	0	0	0	0	0
231	M	orb2	orb2 (Flybase name: Probable RNA-binding protein)	FBgn0264307	ENSGT00390000012886	orb	FBgn0004882	NO	Cpeb4	cytoplasmic polyadenylation element binding protein 4	ENSMUSG00000020300	Mm.339792	0	1157	0	298	352	14	389	0	247	0	26	35	91	106	34	0	97	53	30	0	52	283	0	0	0	72	0	160	768	166	0	51	142	161	140	0	500
									Cpeb3	cytoplasmic polyadenylation element binding protein 3	ENSMUSG00000039652	Mm.391176	0	0	0	0	0	0	42	0	0	0	75	71	36	0	23	0	97	8	10	68	32	0	0	0	0	36	261	0	0	55	0	0	42	80	21	0	0
									Cpeb2	cytoplasmic polyadenylation element binding protein 2	ENSMUSG00000039782	Mm.7233	0	385	0	0	0	7	25	0	0	0	26	0	18	26	0	0	0	0	0	0	9	0	0	0	0	0	0	0	0	0	0	0	25	0	10	0	0
232	FM	ord	orientation disruptor	FBgn0003009	no tree (see suppl table 2)
233	M	Osbp	Oxysterol binding protein	FBgn0020626	ENSGT00760000119155				Osbp2	oxysterol binding protein 2	ENSMUSG00000020435	Mm.61022	0	0	0	0	0	0	113	0	0	0	199	71	0	0	0	235	16	0	0	0	0	0	0	0	0	18	0	0	0	0	0	0	16	0	0	0	0
									Osbp	oxysterol binding protein	ENSMUSG00000024687	Mm.291279	0	0	61	119	58	29	42	50	0	0	97	0	91	0	80	0	32	8	100	340	75	283	0	0	296	91	0	197	0	0	0	51	25	40	173	94	0
234	FM	osk	oskar	FBgn0003015	no tree (see suppl table 2)
235	FM	ovo	ovo	FBgn0003028	ENSGT00740000115492				Ovol1	OVO homolog-like 1 (Drosophila)	ENSMUSG00000024922	Mm.280225	0	0	0	0	0	0	0	0	0	0	0	35	0	0	46	0	24	0	10	0	26	0	0	0	0	18	0	0	0	0	0	0	67	0	10	0	0
									Ovol2	ovo-like 2 (Drosophila)	ENSMUSG00000037279	Mm.252750	0	0	0	0	0	0	27	0	0	0	0	0	0	0	46	0	0	0	0	0	16	0	0	0	0	0	0	0	0	0	0	0	8	0	0	62	0
									Ovol3	OVO homolog-like 3 (Drosophila)	ENSMUSG00000100512	no Unigene ID
236	FM	pAbp	poly(A)binding protein	FBgn0265297	ENSGT00760000118913	Sxl	FBgn0264270	YES	Gm10110	predicted gene 10110	ENSMUSG00000062093	no Unigene ID
						pUf68	FBgn0028577	NO	Pabpc4l	poly(A) binding protein, cytoplasmic 4-like	ENSMUSG00000090919	Mm.119234	0	0	0	0	0	0	0	0	0	0	0	0	36	0	0	0	40	0	40	0	9	0	0	0	0	0	0	37	0	0	0	0	0	0	21	0	0
						Rbp9	FBgn0010263	NO	Pabpc6	poly(A) binding protein, cytoplasmic 6	ENSMUSG00000046173	Mm.26987	0	0	0	0	0	0	0	0	0	0	0	0	0	0	0	0	0	0	0	0	0	0	0	0	0	0	0	0	0	0	0	0	0	0	0	0	0
									Pabpc5	poly(A) binding protein, cytoplasmic 5	ENSMUSG00000034732	Mm.125979	0	0	0	0	0	0	2	0	0	0	0	0	0	0	0	0	0	0	0	0	0	0	0	0	0	0	0	18	0	0	0	0	0	0	0	0	0
									Pabpc2	poly(A) binding protein, cytoplasmic 2	ENSMUSG00000051732	Mm.9493	0	0	0	0	0	0	2	0	0	0	0	0	0	0	0	0	0	0	0	0	0	0	0	0	0	0	0	0	0	0	0	0	16	0	0	0	0
									Pabpc1l	poly(A) binding protein, cytoplasmic 1-like	ENSMUSG00000054582	Mm.82301	0	0	0	0	0	0	0	0	0	0	0	0	18	0	0	0	0	0	0	0	0	0	0	0	0	127	0	18	0	55	0	0	8	0	0	0	0
									Pabpc1	poly(A) binding protein, cytoplasmic 1	ENSMUSG00000022283	Mm.371570	1298	0	307	2503	557	902	134	201	82	0	463	0	513	506	287	58	218	170	1132	136	831	1132	515	1257	0	601	0	480	0	110	711	1857	655	121	216	125	0
									Pabpc4	poly(A) binding protein, cytoplasmic 4	ENSMUSG00000011257	Mm.277091	0	0	0	59	58	29	27	50	0	0	80	358	164	106	69	0	16	35	90	272	92	0	0	0	0	364	0	103	0	110	67	103	58	40	54	0	0
237	M	PAPLA1 (CG8552)	Phosphatidic acid phospholipase A1, isoform B	FBgn0031990	ENSGT00530000063155				Sec23ip	Sec23 interacting protein	ENSMUSG00000055319	Mm.297105	0	0	0	0	0	330	39	50	82	0	64	0	18	53	11	58	48	44	40	0	85	283	0	0	0	127	0	112	0	221	67	0	58	0	32	0	100
									Ddhd2	DDHD domain containing 2	ENSMUSG00000061313	Mm.246875	0	0	307	0	0	0	23	0	0	0	32	287	36	53	46	0	16	0	10	272	49	0	0	125	0	0	0	0	0	0	33	51	33	40	32	0	0
238	FM	par-1	par-1	FBgn0260934	ENSGT00790000122947	AMPKalpha	FBgn0023169	NO	Mark3	MAP/microtubule affinity-regulating kinase 3	ENSMUSG00000007411	Mm.420865	649	0	61	59	146	44	67	50	164	0	97	0	54	53	23	0	48	53	70	272	65	283	110	125	0	18	0	65	0	110	101	0	50	161	32	0	0
						KP78b	FBgn0026063	NO	Mark2	MAP/microtubule affinity-regulating kinase 2	ENSMUSG00000024969	Mm.258986	0	0	61	59	88	51	37	0	164	0	70	896	36	400	57	58	48	17	130	0	161	0	0	125	0	473	522	75	0	55	0	51	176	0	270	31	0
						KP78a	FBgn0026064	NO
									Mark1	MAP/microtubule affinity-regulating kinase 1	ENSMUSG00000026620	Mm.7445	0	771	0	0	0	0	46	0	82	644	59	0	0	0	0	0	0	8	10	0	6	0	0	125	0	36	0	0	0	0	0	0	25	121	0	0	0
									Mark4	MAP/microtubule affinity-regulating kinase 4	ENSMUSG00000030397	Mm.260504	0	0	122	0	0	0	63	0	0	0	80	0	18	26	0	0	0	0	230	0	56	0	0	0	0	0	0	28	0	0	0	206	92	121	75	62	0
239	FM	park	parkin	FBgn0041100	ENSGT00390000011034				Park2	Parkinson disease (autosomal recessive, juvenile) 2, parkin	ENSMUSG00000023826	Mm.311110	0	0	0	0	58	0	2	0	0	0	0	0	0	160	0	0	0	0	0	0	0	0	0	0	0	36	0	0	0	55	0	0	0	0	0	0	0
240	FM	Past1	Putative Achaete Scute Target 1	FBgn0016693	ENSGT00760000118985				Ehd3	EH-domain containing 3	ENSMUSG00000024065	Mm.18526	649	0	0	0	58	73	69	100	164	0	21	0	0	53	0	0	56	26	0	68	49	0	0	125	0	18	0	37	0	0	0	0	58	0	108	0	0
									Ehd4	EH-domain containing 4	ENSMUSG00000027293	Mm.132226 -	0	0	61	0	1379	176	8	0	0	0	37	322	348	53	46	176	80	8	140	136	155	0	73	0	0	91	0	37	256	55	67	0	67	0	108	94	0
									Ehd2	EH-domain containing 2	ENSMUSG00000074364	Mm.138215	1298	385	61	0	146	7	0	252	0	0	37	0	128	26	11	0	16	35	50	0	112	0	257	125	0	54	261	47	0	0	0	0	33	0	32	31	500
									Ehd1	EH-domain containing 1	ENSMUSG00000024772	Mm.30169	0	0	491	238	763	374	124	757	329	322	75	0	458	426	149	1002	113	89	190	0	174	0	184	0	0	18	261	84	0	221	0	103	689	161	1027	125	300
241	FM	pbl	pebble	FBgn0003041	ENSGT00840000129846				Ect2	ect2 oncogene	ENSMUSG00000027699	Mm.261453	0	0	0	0	0	36	10	100	0	0	48	0	109	53	11	0	56	17	160	204	69	0	0	125	0	127	0	18	0	0	0	0	75	0	10	0	0
242	FM	pcm	pacman	FBgn0020261	ENSGT00670000098080				Xrn1	5'-3' exoribonuclease 1	ENSMUSG00000032410	Mm.291179	0	0	0	0	0	58	0	50	0	0	5	0	54	26	0	0	16	0	50	0	36	0	0	0	0	72	0	0	0	0	33	0	42	40	43	0	200
243	FM	PDZ-GEF	PDZ domain-containing guanine nucleotide exchange factor	FBgn0265778	ENSGT00810000125357				Rapgef6	Rap guanine nucleotide exchange factor (GEF) 6	ENSMUSG00000037533	Mm.254404	0	0	0	59	29	58	33	0	247	322	53	71	109	0	23	0	16	0	40	136	42	0	0	0	0	91	0	84	0	55	0	0	25	282	292	0	100
									Rapgef2	Rap guanine nucleotide exchange factor (GEF) 2	ENSMUSG00000062232	Mm.31220	0	385	0	59	0	14	134	0	0	0	21	0	0	0	23	0	24	0	0	0	19	0	0	0	0	0	0	94	0	55	33	0	16	80	10	0	0
244	FM	pelo	pelota	FBgn0011207	ENSGT00390000016326				Pelo	pelota homolog (Drosophila)	ENSMUSG00000042275	Mm.486295	0	0	61	59	0	14	18	100	247	0	5	0	128	0	0	235	24	26	50	0	13	0	0	0	0	36	0	84	0	0	0	51	16	40	151	0	0
245	FM	Pen	Pendulin	FBgn0267727	ENSGT00760000119094	Kap-alpha1	FBgn0024889	NO	Kpna2	karyopherin (importin) alpha 2	ENSMUSG00000018362	Mm.12508	649	0	0	0	146	146	50	50	411	0	323	861	201	213	46	0	137	98	110	68	125	1415	110	0	0	328	0	263	0	221	33	0	16	121	86	31	0
									Kpna7	karyopherin alpha 7 (importin alpha 8)	ENSMUSG00000038770	Mm.332837	0	0	0	0	0	0	0	0	0	0	0	717	0	0	0	0	0	0	0	0	0	0	0	0	0	382	0	0	0	0	0	0	0	0	0	0	0
									Gm10184	predicted pseudogene 10184 = Karyopherin alpha 2	ENSMUSG00000066878
246	M	Pex1	Peroxin 1	FBgn0013563	ENSGT00550000075032				Pex1	peroxisomal biogenesis factor 1	ENSMUSG00000005907	Mm.379196	0	0	0	0	0	29	42	0	0	644	37	35	0	26	11	0	24	44	20	0	36	0	0	0	0	583	0	75	0	0	0	0	75	0	32	0	0
247	M	Pex10	Peroxin 10	FBgn0035233	ENSGT00510000048446				Pex10	peroxisomal biogenesis factor 10	ENSMUSG00000029047	Mm.133114	0	0	0	0	29	0	10	50	0	0	0	0	0	26	23	0	16	17	70	0	16	0	0	0	0	0	0	0	0	0	0	0	25	0	0	31	0
248	M	Pex12	Peroxin 12	FBgn0031282	ENSGT00390000016209				Pex12	peroxisomal biogenesis factor 12	ENSMUSG00000018733	Mm.102205	0	0	368	119	0	102	39	0	164	0	26	0	36	53	92	0	97	8	90	340	95	0	36	0	0	72	0	0	0	55	0	0	33	80	32	0	0
249	M	Pex13	Peroxin 13	FBgn0033812	ENSGT00390000012257				Pex13	peroxisomal biogenesis factor 13	ENSMUSG00000020283	Mm.286622	0	0	61	0	29	51	33	100	0	322	26	466	54	53	11	0	89	17	30	340	65	0	0	125	0	145	0	28	0	55	33	0	142	40	64	0	0
250	M	Pex16	Peroxin 16	FBgn0037019	ENSGT00390000017790				Pex16	peroxisomal biogenesis factor 16	ENSMUSG00000027222	Mm.202782	0	0	122	0	29	29	39	0	0	0	26	0	109	0	34	235	40	80	70	0	69	0	147	0	0	18	261	0	0	0	0	51	33	161	21	0	0
251	M	Pex2	Peroxin 2	FBgn0035876	ENSGT00390000001846				Pex2	peroxisomal biogenesis factor 2	ENSMUSG00000040374	Mm.132336	0	0	0	357	0	88	44	302	0	0	80	0	36	160	69	0	64	53	110	68	59	283	0	125	0	36	0	9	0	166	67	51	25	80	21	0	100
252	FM	Phf7	PHD finger protein 7 ortholog	FBgn0031091	ENSGT00390000005246	pie	FBgn0005683	YES	Phf7	PHD finger protein 7	ENSMUSG00000021902	Mm.5348	0	0	184	0	0	7	6	0	0	0	21	0	0	0	0	0	8	26	0	0	3	0	0	125	0	109	0	0	0	0	0	0	33	0	10	0	0
									G2e3	G2/M-phase specific E3 ubiquitin ligase	ENSMUSG00000035293	Mm.253264	0	0	61	59	0	7	31	50	0	0	37	0	54	26	34	0	24	26	40	0	56	283	0	0	0	18	0	207	0	0	0	0	42	0	43	0	0
253	M	PI31	proteasome inhibitor 31kDa	FBgn0033669	ENSGT00390000016883				Psmf1	proteasome (prosome, macropain) inhibitor subunit 1	ENSMUSG00000032869	Mm.146984	0	0	61	417	58	0	29	0	0	0	53	71	36	0	80	176	32	26	20	136	46	0	36	0	0	91	784	37	0	0	33	103	92	80	32	0	0
254	FM	pie	pineapple eye	FBgn0005683	ENSGT00390000005246	Phf7	FBgn0031091	YES
255	M	Pink1	PTEN-induced putative kinase 1	FBgn0029891	ENSGT00390000001206				Pink1	PTEN induced putative kinase 1	ENSMUSG00000028756	Mm.18539	0	771	0	0	58	22	204	50	0	0	156	35	0	26	115	0	186	179	120	0	197	0	147	377	0	36	0	18	0	0	0	361	176	80	10	31	0
256	FM	piwi	piwi	FBgn0004872	ENSGT00760000119148	aub	FBgn0000146	YES
						AGO3	FBgn0250816	NO
						AGO1	FBgn0262739	NO
257	M	Pkd2	Polycystic kidney disease 2 ortholog	FBgn0041195	ENSGT00700000104221				Pkd2	Polycystin-2	ENSMUSG00000034462	Mm.6442	0	0	184	59	0	29	52	0	0	0	97	0	0	0	23	0	32	0	30	0	42	0	0	0	0	54	0	84	0	0	67	0	42	161	21	31	0
									Pkd2l1	Polycystic kidney disease 2-like 1	ENSMUSG00000037578	Mm.308481	0	0	0	0	0	0	10	0	0	0	0	0	0	0	0	0	0	0	10	0	6	0	0	0	0	0	0	0	0	0	0	0	0	0	0	0	0
258	M	Plp/cp309 (CG3395)	Pericentrin-like protein, isoform P	FBgn0086690	no tree (see suppl table 2)
259	M	Poc1	Proteome of centrioles 1	FBgn0036354	ENSGT00810000125363	Lis-1	FBgn0015754	YES	Poc1b	POC1 centriolar protein homolog B (Chlamydomonas)	ENSMUSG00000019952	Mm.440656	0	0	184	0	29	22	33	0	0	0	32	71	18	26	23	0	8	53	50	0	19	0	0	0	0	54	261	65	0	0	0	51	16	0	0	0	0
						wds	FBgn0040066	NO	Poc1a	POC1 centriolar protein homolog A (Chlamydomonas)	ENSMUSG00000023345	Mm.23054	0	0	122	0	0	0	16	0	82	0	32	107	0	0	0	0	0	17	110	0	9	0	0	0	0	164	0	18	0	0	0	0	0	0	10	62	0
						kat80	FBgn0040207	NO
260	M	poe	purity of essence	FBgn0011230	ENSGT00600000084471				Ubr4	ubiquitin protein ligase E3 component n-recognin 4	ENSMUSG00000066036	Mm.271956	0	0	307	0	0	146	206	0	82	322	221	0	91	26	23	0	97	8	80	68	62	0	110	502	0	0	0	498	0	55	33	206	8	121	21	0	0
261	FM	polo	polo	FBgn0003124	ENSGT00530000062954	SAK	FBgn0026371	YES	Plk1	polo-like kinase 1	ENSMUSG00000030867	Mm.16525	0	0	61	0	234	29	33	50	0	0	151	932	54	133	57	176	16	35	30	68	85	0	0	0	0	255	522	28	0	55	0	0	84	121	129	157	0
262	M	porin	porin	FBgn0004363	ENSGT00390000011336				Vdac3	voltage-dependent anion channel 3	ENSMUSG00000008892	Mm.227704	0	0	368	238	117	352	187	504	247	0	140	0	439	106	126	176	283	134	140	68	201	566	405	0	0	200	0	160	0	387	237	51	50	121	238	472	300
									Vdac1	voltage-dependent anion channel 1	ENSMUSG00000020402	Mm.3555	0	0	307	238	352	176	235	605	247	0	221	322	586	80	149	884	752	215	260	0	343	566	220	754	0	36	0	65	0	166	101	361	176	0	162	409	500
									Vdac2	voltage-dependent anion channel 2	ENSMUSG00000021771	Mm.262327	0	0	0	536	58	498	103	100	82	0	183	107	238	186	161	294	226	125	220	68	221	1132	515	251	0	182	0	197	0	110	101	257	75	0	400	157	0
									Vdac3-ps1	voltage-dependent anion channel 3, pseudogene 1	ENSMUSG00000075053	no Unigene ID
263	FM	Ppcs	Phosphopantothenoylcysteine synthetase	FBgn0261285	ENSGT00390000015263				Ppcs	phosphopantothenoylcysteine synthetase	ENSMUSG00000028636	Mm.27245	0	0	0	0	29	36	10	0	0	0	16	35	0	0	34	235	64	35	80	0	13	0	0	0	0	619	0	9	0	0	0	0	50	0	10	62	0
264	M	Prosalpha3	Proteasome alpha3 subunit	FBgn0261394	ENSGT00550000074827	Prosalpha3T	FBgn0261395	NO	Psma4	proteasome (prosome, macropain) subunit, alpha type 4	ENSMUSG00000032301	Mm.30270	0	0	0	59	0	88	50	50	164	0	80	107	183	0	80	0	105	170	130	136	131	566	147	0	0	91	0	188	0	55	338	0	50	0	64	125	400
265	M	Prosalpha6T	Proteasome alpha6 subunit, Testis-specific	FBgn0032492	ENSGT00550000074855				Psma1	proteasome (prosome, macropain) subunit, alpha type 1	ENSMUSG00000030751	Mm.121265	0	0	614	476	205	51	174	201	329	967	140	35	531	53	368	294	283	170	420	68	366	566	110	0	0	145	1830	367	256	221	237	0	92	201	173	566	0
266	M	Prosalpha7	Proteasome alpha7 subunit	FBgn0023175	ENSGT00550000074912				Psma3	proteasome (prosome, macropain) subunit, alpha type 3	ENSMUSG00000060073	Mm.296338	0	0	0	357	0	88	94	252	164	0	59	0	73	0	115	58	169	323	150	0	125	0	110	0	0	109	0	122	0	110	508	0	33	0	302	94	100
267	M	Prosbeta7	Proteasome beta7 subunit	FBgn0250746	ENSGT00390000000698				Psmb4	proteasome (prosome, macropain) subunit, beta type 4	ENSMUSG00000005779	Mm.368	0	0	0	119	58	44	136	201	0	644	188	0	164	80	241	58	153	251	170	272	204	0	405	0	0	91	261	141	0	276	33	51	142	80	346	0	400
268	M	Psi	P-element somatic inhibitor	FBgn0014870	ENSGT00730000110664				Khsrp	KH-type splicing regulatory protein	ENSMUSG00000007670	Mm.34296	0	1929	0	59	117	7	71	0	82	0	43	394	183	106	57	0	16	8	100	68	75	0	0	251	0	36	0	37	0	0	0	0	58	80	21	31	100
									Fubp3	far upstream element (FUSE) binding protein 3	ENSMUSG00000026843	Mm.207261	0	385	0	59	146	0	119	403	82	322	16	0	164	53	34	0	64	26	220	0	92	0	0	125	0	18	261	28	0	0	67	0	126	40	10	31	0
									Fubp1	far upstream element (FUSE) binding protein 1	ENSMUSG00000028034	Mm.278922	0	385	245	119	146	154	161	100	247	0	285	35	73	186	23	0	307	8	130	272	135	1132	110	0	592	127	261	320	0	221	33	0	176	121	378	94	300
269	FM	put	punt (required in the germline)	FBgn0003169	ENSGT00760000118876	sax	FBgn0003317	YES	Acvr2a	activin receptor IIA	ENSMUSG00000052155	Mm.314338	0	0	0	0	0	14	35	50	0	0	37	0	54	0	23	176	16	8	90	0	75	283	0	0	0	18	0	9	0	0	0	51	25	80	10	0	0
						tkv	FBgn0003716	YES
									Acvr2b	activin receptor IIB	ENSMUSG00000061393	Mm.390239	0	0	0	0	0	58	14	0	0	0	48	0	18	0	0	0	0	0	10	0	0	0	0	0	0	0	0	0	0	55	0	0	16	40	0	0	0
270	FM	Rab11	Rab11	FBgn0015790	ENSGT00760000118841	Rab4	FBgn0016701	NO	Rab11a	RAB11A, member RAS oncogene family	ENSMUSG00000004771	Mm.1387	0	0	61	59	0	73	86	0	0	0	107	35	36	80	149	0	145	0	50	68	125	283	368	0	0	145	0	150	0	166	169	0	84	201	119	94	100
									Rab11b	RAB11B, member RAS oncogene family	ENSMUSG00000077450	Mm.387587	0	0	245	119	205	220	332	151	164	0	140	0	403	106	195	648	258	89	90	476	128	0	147	0	592	91	0	28	512	110	33	361	302	40	140	94	100
271	M	Rae1	Rae1	FBgn0034646	ENSGT00530000063440				Rae1	RAE1 RNA export 1 homolog (S. pombe)	ENSMUSG00000027509	Mm.4113	0	0	552	119	0	0	94	252	0	644	134	215	54	0	34	0	24	35	60	0	42	0	36	0	0	54	0	122	0	55	0	0	84	282	108	0	0
272	M	Raf/phl	pole hole	FBgn0003079	ENSGT00760000118807	wnd	FBgn0036896	NO	Raf1	v-raf-leukemia viral oncogene 1	ENSMUSG00000000441	Mm.184163	0	0	61	0	205	102	143	50	82	0	210	430	146	106	34	0	121	125	210	204	174	0	257	377	0	583	0	94	512	110	33	257	210	201	10	0	100
						mos	FBgn0033773	NO
						slpr	FBgn0030018	NO
									Araf	Araf proto-oncogene, serine/threonine kinase	ENSMUSG00000001127	Mm.220946	0	0	368	59	0	44	178	0	411	0	140	0	109	53	80	58	24	71	100	136	112	566	36	125	0	18	0	178	256	276	67	0	67	242	54	346	400
									Braf	Braf transforming gene	ENSMUSG00000002413	Mm.245513	0	0	0	59	29	14	35	0	0	322	48	0	0	0	0	0	16	0	30	136	16	0	36	251	0	0	522	18	0	110	0	0	25	80	64	0	100
273	M	RanGAP	Ran GTPase activating protein	FBgn0003346	ENSGT00440000039203				Rangap1	RAN GTPase activating protein 1	ENSMUSG00000022391	Mm.270975	0	0	61	119	293	102	725	454	164	0	188	0	91	53	0	58	113	161	80	0	122	0	0	125	1185	18	0	103	0	0	0	154	184	0	129	0	100
274	FM	ras	raspberry	FBgn0003204	ENSGT00530000062923				Gmpr	guanosine monophosphate reductase	ENSMUSG00000000253	Mm.290802	0	0	0	0	29	14	65	0	0	322	10	35	164	26	34	0	89	62	30	0	23	0	147	0	0	419	0	28	0	110	0	0	33	40	64	31	100
									Gmpr2	guanosine monophosphate reductase 2	ENSMUSG00000002326	Mm.390685	0	0	61	0	88	51	39	100	82	967	48	71	18	26	11	294	24	26	90	0	46	0	110	0	0	18	0	28	0	55	0	51	33	121	21	31	0
									Impdh1	inosine 5'-phosphate dehydrogenase 1	ENSMUSG00000003500	Mm.260707	0	0	0	59	29	7	29	0	82	0	140	0	18	26	23	0	24	0	10	0	23	0	0	125	0	36	0	94	0	0	0	103	126	40	64	0	0
									Impdh2	inosine 5'-phosphate dehydrogenase 2	ENSMUSG00000062867	Mm.6065	0	0	0	417	146	462	82	454	82	0	64	0	183	400	103	235	80	125	270	68	122	0	73	251	0	18	0	75	0	55	101	103	84	0	378	31	0
275	FM	Ras85D	Ras oncogene at 85D	FBgn0003205	ENSGT00780000121849	Rala	FBgn0015286	NO	Hras	Harvey rat sarcoma virus oncogene	ENSMUSG00000025499	Mm.334313	0	385	61	0	0	0	71	0	0	0	53	0	36	0	11	0	8	8	50	0	29	0	0	125	0	0	0	103	0	55	0	0	16	40	10	62	0
									Nras	neuroblastoma ras oncogene	ENSMUSG00000027852	Mm.400954	0	0	61	59	117	124	65	151	329	0	134	35	91	160	679	0	32	17	80	136	118	0	184	0	0	54	0	65	0	55	33	0	100	0	151	724	500
									Kras	Kirsten rat sarcoma viral oncogene homolog	ENSMUSG00000030265	Mm.383182	0	0	122	0	58	36	46	0	82	0	53	71	36	106	34	0	48	26	80	204	349	283	36	0	0	54	0	103	0	0	0	0	50	242	32	94	0
276	M	rb	ruby	FBgn0003210	ENSGT00530000063546				Ap3b1	adaptor-related protein complex 3, beta 1 subunit	ENSMUSG00000021686	Mm.21185	0	0	122	59	88	242	39	201	0	0	59	0	36	133	80	0	32	17	90	0	122	566	0	0	0	72	0	0	0	166	135	51	84	0	97	0	100
									Ap3b2	adaptor-related protein complex 3, beta 2 subunit	ENSMUSG00000062444	Mm.322894	0	771	0	0	0	0	103	0	247	0	75	0	0	106	0	0	0	0	10	0	0	0	0	0	296	18	522	18	0	55	0	0	0	40	0	0	0
277	M	Rbp6	RNA-binding protein 6	FBgn0260943	ENSGT00730000110584	msi	FBgn0011666	YES	Msi1	musashi RNA-binding protein 1	ENSMUSG00000054256	Mm.5077	0	0	0	0	0	0	16	0	164	0	80	0	0	80	0	58	0	0	0	0	0	0	0	0	0	0	0	0	0	0	0	0	0	0	0	0	0
						Hrb27C	FBgn0004838	NO
									Msi2	musashi RNA-binding protein 2	ENSMUSG00000069769	Mm.400451	0	0	61	0	58	22	103	50	164	322	178	71	366	26	92	0	80	35	110	136	65	0	184	251	0	72	0	112	0	55	0	0	50	403	0	251	0
278	M	Rcd-1r	Rcd-1 related	FBgn0032089	ENSGT00390000001225				Rqcd1	rcd1 (required for cell differentiation) homolog 1 (S. pombe)	ENSMUSG00000026174	Mm.291708	0	0	0	119	0	80	46	0	0	0	91	0	0	0	34	0	32	80	10	68	29	0	0	125	0	18	0	56	0	0	0	0	58	0	0	0	0
279	M	ref(2)P	refractory to sigma P	FBgn0003231	no tree (see suppl table 2)
280	M	rho-7	rhomboid-7	FBgn0033672	ENSGT00390000013063				Parl	presenilin associated, rhomboid-like	ENSMUSG00000033918	Mm.371737	0	0	184	178	58	183	58	50	164	0	64	251	91	0	11	176	48	35	110	0	56	0	36	0	0	291	261	37	0	55	33	0	75	80	43	125	0
281	FM	Rho1	Rho1	FBgn0014020	ENSGT00760000119020	RhoL	FBgn0014380	NO	Rhoc	ras homolog gene family, member C	ENSMUSG00000002233	Mm.262	1298	0	0	0	58	66	14	252	0	0	21	0	91	26	253	58	32	26	80	136	122	0	699	0	0	0	0	75	768	0	0	51	16	80	32	31	100
									Rhoa	ras homolog gene family, member A	ENSMUSG00000007815	Mm.757	0	0	552	298	234	520	140	504	164	0	140	0	293	133	541	530	202	107	400	0	204	0	478	754	296	273	0	131	0	221	101	257	117	121	573	503	200
									4930544g11rik	RIKEN cDNA 4930544G11 gene	ENSMUSG00000036463	Mm.389756	0	0	0	0	0	0	0	0	0	0	0	0	0	0	0	0	0	0	0	0	0	0	0	0	0	0	0	0	0	0	0	0	0	0	21	0	0
									Rhob	ras homolog gene family, member B	ENSMUSG00000054364	Mm.687	0	0	61	0	29	7	75	0	0	0	59	0	109	106	138	0	72	35	100	204	168	0	478	0	0	18	0	84	256	0	33	206	84	40	10	0	200
282	M	Rint1	RINT1 ortholog	FBgn0035762	ENSGT00390000017006				Rint1	RAD50 interactor 1	ENSMUSG00000028999	Mm.133300	0	0	0	119	29	14	31	302	0	0	43	0	18	26	34	0	40	35	10	0	16	0	0	0	0	18	0	28	0	166	101	0	75	0	21	125	0
283	FM	rl	rolled	FBgn0003256	ENSGT00550000074298				Mapk1	mitogen-activated protein kinase 1	ENSMUSG00000063358	Mm.196581	649	0	184	59	0	146	231	100	329	0	167	251	91	160	333	58	40	17	140	136	128	566	184	0	0	145	0	131	256	110	101	51	50	201	86	251	700
									Mapk3	mitogen-activated protein kinase 3	ENSMUSG00000063065	Mm.8385	649	0	0	178	58	7	35	0	0	0	48	35	36	53	322	117	80	17	210	0	197	0	73	125	0	72	0	28	512	0	0	154	75	0	21	62	0
284	M	Roc1b	Regulator of cullins 1b	FBgn0040291	ENSGT00390000017058				Rbx1	ring-box 1	ENSMUSG00000022400	Mm.29405	649	0	0	178	88	256	157	50	0	0	91	179	128	80	184	235	105	44	30	136	102	283	147	125	0	36	0	94	0	55	67	0	50	121	0	31	200
285	FM	rod	rough deal	FBgn0003268	ENSGT00390000007883				Kntc1	kinetochore associated 1	ENSMUSG00000029414	Mm.441089	0	0	0	0	0	51	27	0	0	0	32	0	109	0	0	0	0	0	30	0	39	0	0	0	0	18	0	75	0	0	0	0	25	0	0	0	0
286	FM	Rok	Rho kinase	FBgn0026181	ENSGT00760000118994	sti	FBgn0002466	YES	Rock2	Rho-associated coiled-coil containing protein kinase 2	ENSMUSG00000020580	Mm.276024	0	771	307	417	58	73	77	50	0	0	113	0	109	26	11	0	16	26	120	136	69	0	36	0	0	54	0	47	0	110	33	0	42	40	0	0	100
						wts	FBgn0011739	NO
						gek	FBgn0023081	NO
						trc	FBgn0003744	NO
									Rock1	Rho-associated coiled-coil containing protein kinase 1	ENSMUSG00000024290	Mm.6710	649	385	0	238	0	286	16	0	164	322	80	932	73	26	23	0	32	80	110	340	125	0	0	125	0	601	261	56	0	166	33	0	16	40	108	251	300
287	FM	rpr	reaper	FBgn0011706	no tree (see suppl table 2)
288	M	RpS27A	Ribosomal protein S27A	FBgn0003942	ENSGT00550000074763				Rps27a	ribosomal protein S27A	ENSMUSG00000020460	Mm.458088	0	0	0	834	58	80	105	0	0	0	107	0	73	240	184	0	169	44	40	204	92	566	147	0	0	91	0	282	0	55	1592	51	75	0	259	94	0
289	FM	RpS3	Ribosomal protein S3	FBgn0002622	ENSGT00390000008610				Rps3	ribosomal protein S3	ENSMUSG00000030744	Mm.236868	2597	0	245	476	939	843	538	1009	494	0	447	0	659	426	759	1945	606	556	951	68	970	566	810	377	0	273	0	649	1792	221	1186	928	353	605	1201	535	0
290	M	Rpt2	Regulatory particle triple-A ATPase 2	FBgn0015282	ENSGT00550000074818				Psmc1	protease (prosome, macropain) 26S subunit, ATPase 1	ENSMUSG00000021178	Mm.157105	0	0	0	119	264	36	222	1060	164	0	129	287	54	160	46	0	153	107	80	0	115	1132	36	251	0	145	0	169	0	608	203	51	67	40	43	125	700
291	M	rux	roughex	FBgn0003302	no tree (see suppl table 2)
292	M	sa	spermatocyte arrest	FBgn0002842	ENSGT00390000017567				Taf8	TAF8 RNA polymerase II, TATA box binding protein (TBP)-associated factorq	ENSMUSG00000023980	Mm.275901	0	0	245	59	29	0	35	100	0	0	70	107	54	26	34	117	64	26	100	0	42	0	0	125	0	72	0	75	0	110	33	0	84	80	0	0	0
293	M	SAK	Sak kinase	FBgn0026371	ENSGT00530000062954	polo	FBgn0003124	YES	Plk4	polo-like kinase 4	ENSMUSG00000025758	Mm.3794	0	0	0	59	176	14	16	50	0	0	53	287	54	0	0	0	24	17	40	68	49	566	0	0	0	364	0	0	0	0	33	0	8	0	32	0	0
294	M	Sas-4	Spindle assembly abnormal 4 ortholog	FBgn0011020	ENSGT00530000063927				Tcp10c	t-complex protein 10c	ENSMUSG00000052469	Mm.490251	0	0	0	0	0	7	0	0	0	0	0	0	0	0	0	0	0	0	0	0	0	0	0	0	0	0	0	0	0	0	0	0	0	0	0	0	0
									Tcp10b	t-complex protein 10b	ENSMUSG00000055602	Mm.432087 Ou (Mm.264651?)	0	0	0	0	0	80	0	0	0	0	0	0	0	0	0	0	0	0	0	0	0	0	0	0	0	0	0	0	0	0	0	0	0	0	0	0	0
									Cenpj	centromere protein J	ENSMUSG00000064128	Mm.212525	0	0	0	0	0	44	6	0	0	0	37	179	0	0	0	0	48	0	0	0	39	283	0	0	0	109	0	47	0	0	0	0	0	40	43	0	0
									Tcp10a	t-complex protein 10a	ENSMUSG00000071322	Mm.264651 Ou (Mm.432087?)	0	0	0	0	0	0	0	0	0	0	0	0	0	0	0	0	0	0	0	0	0	0	0	0	0	0	0	0	0	0	0	0	0	0	0	0	0
295	M	Sas-6	Spindle assembly abnormal 6 ortholog (C. elegans)	FBgn0039731	ENSGT00390000006932				Sass6	spindle assembly 6 homolog (C. elegans)	ENSMUSG00000027959	Mm.440836	0	0	0	0	0	7	4	151	0	0	16	0	73	80	0	0	0	0	0	340	9	0	0	0	0	0	0	37	0	0	0	0	0	0	54	0	0
296	M	sau	sauron	FBgn0267378	ENSGT00390000007153				Golph3	golgi phosphoprotein 3	ENSMUSG00000022200	Mm.157655	0	0	122	59	58	51	14	0	0	0	43	538	36	53	46	0	48	53	180	0	379	0	0	251	0	36	0	47	0	110	33	257	33	40	43	0	0
									Golph3l	golgi phosphoprotein 3-like	ENSMUSG00000046519	Mm.245830	0	0	122	0	58	0	35	50	247	0	75	502	18	26	149	0	113	0	100	204	72	0	36	0	0	164	0	141	0	332	0	0	67	282	86	31	0
297	FM	sax	saxophone (required in the germline)	FBgn0003317	ENSGT00760000118876	put	FBgn0003169	YES	Acvrl1	activin A receptor, type II-like 1	ENSMUSG00000000530	Mm.279542	0	0	0	0	0	14	0	50	0	0	5	0	36	53	57	176	8	17	60	0	19	0	110	125	0	0	0	0	0	0	0	51	42	0	0	0	0
						tkv	FBgn0003716	YES	Acvr1	activin A receptor, type 1	ENSMUSG00000026836	Mm.689	0	0	61	0	0	14	21	50	82	0	26	0	36	0	11	0	0	0	30	0	49	0	0	0	0	0	0	18	0	0	0	0	58	161	0	31	0
298	FM	sbr	small bristles	FBgn0003321	ENSGT00390000007539	nxf2	FBgn0036640	NO	Nxf2	nuclear RNA export factor 2	ENSMUSG00000009941	Mm.103155	0	0	0	0	29	0	0	100	0	0	5	0	0	0	0	0	0	0	0	0	0	0	0	0	0	18	0	0	0	55	0	0	0	0	0	0	0
						Nxf3	FBgn0263232	NO
									Nxf1	nuclear RNA export factor 1	ENSMUSG00000010097	Mm.7271	0	0	552	119	352	286	271	151	741	644	188	0	201	53	92	117	153	116	270	0	227	849	73	251	0	91	1307	320	256	166	101	51	252	888	54	94	0
									Nxf7	nuclear RNA export factor 7	ENSMUSG00000031410	Mm.103373	0	0	0	0	0	0	0	0	0	0	0	0	0	0	0	0	0	0	0	0	0	0	0	0	0	0	0	0	0	0	0	0	0	0	0	0	0
									Nxf3	nuclear RNA export factor 3	ENSMUSG00000057000	Mm.336244	0	0	0	0	0	58	2	0	0	0	0	0	0	0	0	0	0	0	80	0	9	0	0	0	0	18	0	0	0	0	0	0	0	0	0	0	0
299	M	scat	scattered	FBgn0011232	ENSGT00390000000583				Vps54	vacuolar protein sorting 54 (yeast)	ENSMUSG00000020128	Mm.170103	0	0	0	0	88	146	14	0	0	0	48	71	18	0	0	0	32	44	30	136	62	283	0	0	0	18	0	122	256	221	67	0	16	0	108	31	100
300	FM	scny	scrawny	FBgn0260936	ENSGT00830000128255				Usp36	ubiquitin specific peptidase 36	ENSMUSG00000033909	Mm.232293	0	0	122	0	0	36	52	50	0	0	26	0	18	0	11	0	8	26	70	0	75	0	73	0	0	0	0	37	0	0	33	103	84	0	119	0	0
									Usp17le	ubiquitin specific peptidase 17-like E	ENSMUSG00000043073	Mm.14130 (without EST profile)
									Usp42	ubiquitin specific peptidase 42	ENSMUSG00000051306	Mm.259620	0	0	184	59	0	7	50	0	0	0	59	71	0	0	11	0	0	0	90	0	32	0	0	377	0	91	0	65	0	0	0	0	8	0	21	0	0
									Usp17la	ubiquitin specific peptidase 17-like A	ENSMUSG00000054568	Mm.389929 (without EST profile)
									Usp17ld	ubiquitin specific peptidase 17-like D	ENSMUSG00000057321	no Unigene ID
									Usp17lc	ubiquitin specific peptidase 17-like C	ENSMUSG00000058976	Mm.382906 (without EST profile)
									Usp17lb	ubiquitin specific peptidase 17-like B	ENSMUSG00000062369	Mm.334094	0	0	0	0	0	0	0	0	0	0	0	0	0	0	0	0	0	0	0	0	0	0	0	0	0	0	0	0	0	0	0	0	0	0	0	0	0
301	FM	scra	scraps	FBgn0261385	ENSGT00390000008749				Anln	anillin, actin binding protein	ENSMUSG00000036777	Mm.282751	649	0	0	59	410	146	29	151	0	0	32	35	54	26	11	0	8	0	120	204	122	0	147	0	0	200	0	47	0	0	0	0	109	40	0	0	0
302	FM	scu	scully	FBgn0021765	ENSGT00760000118868				Hsd17b10	hydroxysteroid (17-beta) dehydrogenase 10	ENSMUSG00000025260	Mm.6994	0	0	0	59	0	102	52	50	0	0	21	0	164	53	345	117	145	278	130	0	59	0	110	0	0	18	0	150	512	55	271	51	16	40	194	314	0
303	FM	Sec8	Sec8 ortholog (S. cerevisiae)	FBgn0266672	ENSGT00390000001439				Exoc4	exocyst complex component 4	ENSMUSG00000029763	Mm.265512	0	0	122	298	58	249	27	100	82	0	194	107	18	0	0	0	89	53	30	0	29	0	36	125	0	54	0	18	0	0	33	0	42	0	10	0	100
304	M	Ser	Serrate	FBgn0004197	ENSGT00810000125346	Dl	FBgn0000463	YES	Jag2	jagged 2	ENSMUSG00000002799	Mm.186146	0	385	0	0	29	14	56	0	0	0	53	35	0	0	0	0	0	17	20	0	26	0	36	0	0	91	261	28	0	0	0	0	25	0	0	0	300
						N	FBgn0004647	YES
						crb	FBgn0259685	NO	Jag1	jagged 1	ENSMUSG00000027276	Mm.22398	0	0	0	0	58	0	12	0	0	0	102	215	18	26	0	0	16	0	40	68	26	0	73	251	0	346	261	37	0	0	0	0	25	0	0	31	0
305	M	sfl	sulfateless	FBgn0020251	ENSGT00760000119023				Ndst4	N-deacetylase/N-sulfotransferase (heparin glucosaminyl) 4	ENSMUSG00000027971	Mm.444289	0	0	0	0	0	0	0	0	0	0	10	0	0	53	0	0	0	0	0	0	0	0	0	0	0	0	0	0	0	0	0	0	0	40	0	0	0
									Ndst3	N-deacetylase/N-sulfotransferase (heparan glucosaminyl) 3	ENSMUSG00000027977	Mm.443908	0	0	0	0	0	0	35	0	82	0	32	0	0	0	0	0	0	17	0	0	0	0	0	0	0	0	784	0	0	55	0	0	0	0	10	0	0
									Ndst2	N-deacetylase/N-sulfotransferase (heparan glucosaminyl) 2	ENSMUSG00000039308	Mm.4084	0	0	61	0	0	44	21	0	0	0	16	71	0	506	57	0	16	0	10	204	39	0	0	0	0	18	261	37	0	0	0	0	184	0	151	62	0
									Ndst1	N-deacetylase/N-sulfotransferase (heparan glucosaminyl) 1	ENSMUSG00000054008	Mm.181862	0	0	61	0	0	0	33	0	0	0	21	0	0	0	34	0	16	26	70	0	89	0	110	0	0	18	261	37	0	110	0	0	8	40	32	0	200
306	FM	shg	shotgun	FBgn0003391	ENSGT00840000129706	Cad99C	FBgn0039709	NO	Pcdh15	protocadherin 15	ENSMUSG00000052613	Mm.338933	0	0	0	0	0	0	37	0	82	0	86	0	0	0	0	0	0	0	0	0	0	0	0	0	0	0	0	0	0	0	0	0	0	0	43	0	0
307	FM	sim	single-minded	FBgn0004666	ENSGT00760000118788	tgo	FBgn0264075	NO	Sim1	single-minded homolog 1 (Drosophila)	ENSMUSG00000019913	Mm.4774	0	0	0	0	0	0	0	0	0	0	0	0	0	0	0	0	0	0	30	0	0	0	0	0	0	0	0	18	0	0	0	0	0	0	0	0	0
						sima	FBgn0266411	NO	Sim2	single-minded homolog 2 (Drosophila)	ENSMUSG00000062713	Mm.4775	0	0	0	0	0	0	0	0	0	0	0	0	0	0	23	0	8	0	10	0	0	0	0	0	0	0	0	0	0	55	0	0	0	0	0	0	0
308	FM	Six4	Six4	FBgn0027364	ENSGT00540000070251	so	FBgn0003460	NO	Six5	sine oculis-related homeobox 5	ENSMUSG00000040841	Mm.3410	0	0	0	0	0	0	2	0	0	0	21	0	0	26	23	0	0	0	0	0	16	0	0	0	0	0	0	9	0	0	33	0	0	0	0	0	0
309	FM	sktl	skittles	FBgn0016984	ENSGT00760000119184	PIP5K59B	FBgn0034789	NO	Pip5k1b	phosphatidylinositol-4-phosphate 5-kinase, type 1 beta	ENSMUSG00000024867	Mm.217214	0	3086	61	0	0	14	14	0	0	0	32	0	36	26	46	0	16	0	30	68	6	0	0	0	0	54	0	9	256	110	0	0	16	161	32	0	0
									Pip5k1a	phosphatidylinositol-4-phosphate 5-kinase, type 1 alpha	ENSMUSG00000028126	Mm.296409	0	0	0	59	264	234	69	454	82	644	53	0	183	640	23	0	32	17	280	0	125	0	110	0	0	18	261	9	0	55	33	0	193	40	227	31	0
									Pip5k1c	phosphatidylinositol-4-phosphate 5-kinase, type 1 gamma	ENSMUSG00000034902	Mm.29836	0	0	0	536	29	58	126	0	0	0	64	0	36	266	115	0	72	26	70	68	59	0	0	125	0	54	0	0	0	110	0	0	605	201	108	0	0
310	M	sns	sticks and stones	FBgn0024189	ENSGT00550000074545	rst	FBgn0003285	NO	Nphs1	nephrosis 1, nephrin	ENSMUSG00000006649	Mm.437830	0	0	0	0	0	0	6	0	0	0	5	0	0	0	0	0	32	0	0	0	0	0	0	0	0	0	0	0	0	0	0	0	0	0	0	0	0
						ed	FBgn0000547	NO
311	FM	Socs36E	Suppressor of cytokine signaling at 36E	FBgn0041184	ENSGT00760000119136				Socs5	suppressor of cytokine signaling 5	ENSMUSG00000037104	Mm.126885	649	0	0	0	29	0	31	0	0	0	64	0	36	0	11	0	0	0	30	0	79	0	36	0	0	18	0	28	0	0	0	0	50	0	0	0	0
									Socs4	suppressor of cytokine signaling 4	ENSMUSG00000048379	Mm.425886	0	0	0	0	0	7	23	0	0	0	0	0	0	0	0	0	0	17	0	0	3	0	0	0	0	0	0	0	0	0	0	0	0	0	0	0	0
312	M	soti	scotti	FBgn0038225	no tree (see suppl table 2)
313	FM	SP	sex-peptide	FBgn0003034	no tree (see suppl table 2)
314	M	spag4	sperm-associated antigen 4	FBgn0032368	ENSGT00390000011587				Spag4	Sperm-associated antigen 4 protein	ENSMUSG00000038180	Mm.330713	0	0	0	0	0	0	8	0	0	0	0	0	0	53	0	0	0	0	0	0	0	0	0	0	0	0	0	0	0	0	0	0	0	0	0	0	0
									Sun5	SUN domain-containing protein 5 isoform 1	ENSMUSG00000027480	Mm.33629	0	0	0	0	0	0	0	0	0	0	0	0	0	0	0	0	0	0	0	0	0	0	0	0	0	0	0	0	0	0	0	0	0	0	0	0	0
									Sun3	SUN domain-containing protein 3	ENSMUSG00000040985	Mm.79210	0	0	0	0	0	0	0	0	0	0	0	0	0	0	0	0	32	0	0	0	0	0	0	0	0	0	0	0	0	0	0	0	0	0	0	0	0
315	M	Spc25	Spc25	FBgn0087021	no tree (see suppl table 2)
316	M	spd-2	spindle defective 2	FBgn0027500	no tree (see suppl table 2)
317	FM	spn-E	spindle E	FBgn0003483	ENSGT00760000119189	bgcn	FBgn0004581	YES	Tdrd9	tudor domain containing 9	ENSMUSG00000054003	Mm.60648	0	0	0	0	0	0	0	0	0	0	16	0	0	0	0	0	0	0	0	0	0	0	0	0	0	72	0	0	0	0	0	0	0	0	0	0	0
						mle	FBgn0002774	YES
318	FM	sqd	squid	FBgn0263396	ENSGT00760000118873	Rb97D	FBgn0004903	NO	Hnrnpd	heterogeneous nuclear ribonucleoprotein D	ENSMUSG00000000568	Mm.150231	0	771	0	59	29	73	86	0	0	0	86	35	18	106	23	0	24	0	40	136	85	0	0	125	0	36	0	169	0	110	67	103	16	0	97	31	100
						Hrb98DE	FBgn0001215	NO
						Hrb87F	FBgn0004237	NO	Hnrnpab	heterogeneous nuclear ribonucleoprotein A/B	ENSMUSG00000020358	Mm.280842	0	0	184	178	440	594	145	0	411	0	231	0	329	987	218	117	153	143	420	204	471	283	73	502	296	72	0	272	0	55	135	154	201	363	119	503	300
						Rbp4	FBgn0010258	NO
									Hnrpdl	heterogeneous nuclear ribonucleoprotein D-like	ENSMUSG00000029328	Mm.389579	0	0	122	0	88	66	100	0	164	0	264	35	18	240	264	0	24	26	170	204	138	849	0	125	0	164	0	131	0	166	33	0	92	121	227	62	0
									Rbm31y	RNA binding motif 31, Y-linked	ENSMUSG00000095365	Mm.359538	0	0	0	0	0	0	0	0	0	0	0	0	0	0	0	0	0	0	0	0	0	0	0	0	0	0	0	0	0	0	0	0	0	0	0	0	0
319	FM	sqh	spaghetti squash	FBgn0003514	ENSGT00760000119196				Myl12a	myosin, light chain 12A, regulatory, non-sarcomeric	ENSMUSG00000024048	Mm.489605	1298	0	0	59	176	58	42	201	0	0	70	71	623	106	184	294	202	98	230	204	362	0	2282	125	0	91	0	65	1536	110	643	103	8	0	86	125	0
									Myl12b	myosin, light chain 12B, regulatory	ENSMUSG00000034868	Mm.261329	0	0	0	59	88	7	197	50	82	0	70	0	73	26	253	117	218	44	10	68	46	0	405	0	0	18	0	56	0	0	372	154	0	121	64	125	100
									Myl9	myosin, light polypeptide 9, regulatory	ENSMUSG00000067818	Mm.271770	0	0	491	0	146	0	29	201	82	0	21	0	568	26	621	235	121	17	160	0	42	0	36	0	0	54	0	9	256	0	542	154	0	0	0	472	100
320	M	SRm160	SRm160	FBgn0036340	ENSGT00730000111080				Srrm1	serine/arginine repetitive matrix 1	ENSMUSG00000028809	Mm.1963	0	0	61	357	88	88	140	201	0	0	269	466	18	240	69	117	97	71	90	136	118	0	36	125	0	72	261	169	0	332	305	51	126	201	64	0	100
321	M	Sry-delta	Serendipity delta	FBgn0003512	ENSGT00840000130160	Sry-beta	FBgn0003511	NO	Zfp771	zinc finger protein 771	ENSMUSG00000054716	Mm.41038	0	0	61	0	205	0	31	0	82	0	32	0	0	0	0	0	8	0	30	0	16	0	0	0	0	18	0	18	0	0	0	0	0	0	0	0	0
322	FM	Stat92E	STAT 92E	FBgn0016917	ENSGT00760000119236				Stat6	signal transducer and activator of transcription 6	ENSMUSG00000002147	Mm.121721	0	0	0	0	88	22	8	0	0	0	53	143	73	26	11	0	89	35	70	68	102	0	0	0	0	54	0	9	0	0	101	103	201	0	10	0	0
									Stat3	signal transducer and activator of transcription 3	ENSMUSG00000004040	Mm.249934	0	0	122	596	410	110	44	100	82	322	70	179	293	80	161	58	64	143	370	68	659	0	110	125	0	145	0	263	0	0	33	103	227	80	432	0	0
									Stat5a	signal transducer and activator of transcription 5A	ENSMUSG00000004043	Mm.277403	0	0	245	0	293	29	16	151	0	0	21	71	0	0	23	117	8	35	140	68	125	0	0	0	0	109	261	9	0	0	0	103	42	0	32	31	0
									Stat5b	signal transducer and activator of transcription 5B	ENSMUSG00000020919	Mm.34064	0	0	0	119	58	168	39	0	0	0	43	0	146	400	34	0	24	53	140	0	62	0	73	0	0	0	0	94	512	0	0	0	84	0	86	0	0
									Stat1	signal transducer and activator of transcription 1	ENSMUSG00000026104	Mm.277406	0	1157	0	298	88	330	14	0	82	0	64	0	0	0	103	0	32	17	440	272	211	0	0	0	0	0	0	18	0	221	0	0	16	80	259	0	0
									Stat2	signal transducer and activator of transcription 2	ENSMUSG00000040033	Mm.293120	0	0	0	119	58	154	79	0	82	0	21	0	0	0	11	0	24	0	50	136	108	0	0	0	0	0	0	56	0	55	0	51	25	40	10	0	0
									Stat4	signal transducer and activator of transcription 4	ENSMUSG00000062939	Mm.1550	0	0	0	59	0	124	0	0	0	0	0	0	0	0	0	0	0	0	0	0	3	0	0	0	0	18	0	0	0	0	0	0	109	0	173	0	0
323	M	Ste (CG33236/CG33240/CG33244/CG33245)	Stellate protein CG33236/CG33240/CG33244/CG33245	FBgn0053236 FBgn0053240 FBgn0053244 FBgn0053245	ENSGT00390000003781	CkIIbeta	FBgn0000259	NO
324	FM	stet	stem cell tumor (also known as rhomboid-2)	FBgn0020248	ENSGT00390000005726	ru	FBgn0003295	NO	Rhbdl3	rhomboid, veinlet-like 3 (Drosophila)	ENSMUSG00000017692	Mm.194148	0	0	0	0	0	0	44	0	0	0	43	0	0	0	0	58	0	0	0	0	6	0	0	0	0	0	0	0	0	55	0	0	0	0	0	62	0
						rho	FBgn0004635	NO	Rhbdl1	rhomboid, veinlet-like 1 (Drosophila)	ENSMUSG00000025735	Mm.490018	0	0	122	0	0	0	86	0	0	0	21	0	0	80	0	0	16	0	0	0	0	0	0	0	0	0	261	0	0	0	0	0	0	80	0	0	0
									Rhbdl2	rhomboid, veinlet-like 2	ENSMUSG00000043333	Mm.37334	0	0	0	0	0	0	2	0	0	0	0	0	0	0	57	0	24	0	0	0	0	0	0	0	0	0	0	0	0	0	0	0	0	0	0	0	0
325	FM	stg	string	FBgn0003525	ENSGT00390000018747	twe	FBgn0002673	YES	Cdc25b	cell division cycle 25B	ENSMUSG00000027330	Mm.38444	0	0	0	119	322	22	58	252	0	0	48	0	0	506	11	235	48	8	290	204	42	0	0	0	0	18	0	9	0	0	0	0	252	40	595	0	0
									Cdc25a	cell division cycle 25A	ENSMUSG00000032477	Mm.307103	0	0	0	119	88	22	39	0	82	0	53	251	0	26	69	0	40	8	30	0	42	0	0	251	0	109	0	18	0	0	0	51	33	80	10	188	0
									Cdc25c	cell division cycle 25C	ENSMUSG00000044201	Mm.286602	0	0	0	0	0	44	10	100	82	0	0	0	0	26	172	0	16	0	90	0	42	0	0	0	0	0	0	28	0	0	0	103	25	0	64	62	0
326	FM	sti	citron (=) sticky	FBgn0002466	ENSGT00760000118994	Rok	FBgn0026181	YES	Cit	citron	ENSMUSG00000029516	Mm.8321	0	0	0	0	0	58	35	0	0	0	10	0	0	53	0	0	24	8	0	68	26	0	0	0	0	36	0	18	0	0	0	0	8	0	0	0	0
						wts	FBgn0011739	NO
						gek	FBgn0023081	NO
						trc	FBgn0003744	NO
327	M	sw	short wing	FBgn0003654	ENSGT00730000110228	Dic61B	FBgn0263988	YES	Dync1i2	dynein cytoplasmic 1 intermediate chain 2	ENSMUSG00000027012	Mm.249479	649	0	368	178	352	161	140	201	411	0	221	71	109	106	69	58	80	53	260	0	141	283	257	125	0	164	0	103	0	276	135	0	277	444	75	31	200
									Dync1i1	dynein cytoplasmic 1 intermediate chain 1	ENSMUSG00000029757	Mm.20893	0	0	0	0	0	0	309	0	0	322	43	35	0	133	0	0	0	0	10	0	0	0	0	0	0	18	261	0	0	55	0	0	0	40	0	0	0
328	FM	Sxl	Sex lethal	FBgn0264270	ENSGT00760000118913	pAbp	FBgn0265297	YES	no ortholog in mouse but in Ciona intestinalis (ENSCING00000024279, ENSCING00000002796)
						pUf68	FBgn0028577	NO
						Rbp9	FBgn0010263	NO
329	M	Synd	Syndapin	FBgn0053094	ENSGT00510000046376				Pacsin2	protein kinase C and casein kinase substrate in neurons 2	ENSMUSG00000016664	Mm.23978	0	0	61	0	88	14	46	0	0	0	97	538	18	80	0	0	72	8	20	0	79	0	184	0	0	145	0	18	0	0	33	0	126	40	97	0	0
									Pacsin3	protein kinase C and casein kinase substrate in neurons 3	ENSMUSG00000027257	Mm.236650	0	0	122	0	58	58	54	201	0	644	37	0	164	160	0	117	89	80	90	0	72	0	147	125	0	0	0	18	0	0	0	0	75	121	0	62	0
									Pacsin1	protein kinase C and casein kinase substrate in neurons 1	ENSMUSG00000040276	Mm.4926	0	0	0	0	0	0	71	0	0	0	140	35	0	0	0	0	0	0	0	0	3	0	0	0	0	18	0	75	0	55	0	0	0	40	0	0	0
330	FM	Syx13	Syntaxin 13	FBgn0036341	ENSGT00450000040239	Syx7	FBgn0086377	NO	no ortholog in mouse but in zebrafish (ENSDARG00000088650), lizard (ENSACAG00000028281), chicken (ENSGALG00000016161)
331	M	Syx5	Syntaxin 5	FBgn0011708	ENSGT00390000000652				Stx5a	syntaxin 5A	ENSMUSG00000010110	Mm.153061	0	0	0	0	88	110	67	252	164	0	75	35	0	0	57	58	153	8	130	340	138	283	73	251	0	364	0	94	0	55	101	0	193	363	151	31	0
332	FM	Taf6	TBP-associated factor 6	FBgn0010417	ENSGT00640000091486	mia	FBgn0014342	YES
333	M	Tango7	Transport and Golgi organization 7	FBgn0033902	ENSGT00390000004456				Eif3m	eukaryotic translation initiation factor 3, subunit M	ENSMUSG00000027170	Mm.379278	649	0	184	238	88	29	48	252	82	0	75	71	238	0	80	0	105	71	100	0	115	1132	184	0	0	182	0	376	256	55	33	0	75	80	302	314	100
334	M	Taz	Tafazzin	FBgn0026619	ENSGT00390000018621				Taz	tafazzin	ENSMUSG00000009995	Mm.268483	0	0	245	59	29	161	124	151	82	0	75	107	91	80	115	0	56	26	130	476	89	283	0	0	0	291	0	65	0	332	67	257	126	40	64	31	0
335	M	tbrd-1	testis-specifically expressed bromodomain containing protein-1	FBgn0039124	ENSGT00760000119206	Tbrd-2 (CG7229)	FBgn0034423	YES
						nej	FBgn0261617	NO
						fs(1)h	FBgn0004656	NO
336	M	tbrd-2 (CG7229)	testis-specifically expressed bromodomain containing protein-2	FBgn0034423	ENSGT00760000119206	tbrd-1	FBgn0039124	YES
						nej	FBgn0261617	NO
						fs(1)h	FBgn0004656	NO
337	M	tef	teflon	FBgn0086350	no tree (see suppl table 2)
338	M	thoc5	thoc5	FBgn0034939	ENSGT00390000013777				Thoc5	THO complex 5	ENSMUSG00000034274	Mm.28969	0	0	0	238	58	102	98	201	329	0	183	35	0	106	11	117	24	17	90	0	59	0	36	0	0	72	0	65	0	0	33	0	126	0	32	31	0
339	M	tilB	touch insensitive larva B	FBgn0014395	ENSGT00720000108813				Cntrl	centriolin	ENSMUSG00000057110	Mm.231332	0	0	0	0	0	58	54	0	0	0	140	0	0	26	0	0	0	35	50	136	13	0	0	0	0	127	0	0	0	0	33	0	0	0	64	0	0
									Lrrc6	leucine rich repeat containing 6 (testis)	ENSMUSG00000022375	Mm.244890	0	0	0	0	0	0	6	0	0	0	0	0	0	0	0	0	0	0	50	0	0	0	0	125	0	0	0	0	0	110	0	0	0	0	0	0	0
340	FM	tj	traffic jam	FBgn0000964	ENSGT00550000074549				Nrl	neural retina leucine zipper gene	ENSMUSG00000040632	Mm.20422	0	0	0	0	0	0	0	0	0	0	296	0	0	0	0	0	0	0	0	0	0	0	0	0	0	0	0	0	0	0	0	0	0	0	0	0	0
									Mafa	v-maf musculoaponeurotic fibrosarcoma oncogene family, protein A (avian)	ENSMUSG00000047591	Mm.309589	0	0	0	0	0	0	4	0	0	0	0	0	0	0	0	0	0	0	0	0	0	0	0	0	0	0	0	28	0	0	0	0	0	0	0	0	0
									Maf	avian musculoaponeurotic fibrosarcoma (v-maf) AS42 oncogene homolog	ENSMUSG00000055435	Mm.439772	0	0	0	0	29	58	14	0	82	0	21	0	18	0	34	58	129	8	0	204	9	566	0	0	0	18	522	18	0	0	0	0	33	40	43	0	0
									Mafb	v-maf musculoaponeurotic fibrosarcoma oncogene family, protein B (avian)	ENSMUSG00000074622	Mm.330745	0	385	61	119	29	0	25	0	0	0	5	0	0	26	0	0	32	17	50	0	56	0	110	0	0	18	784	75	0	0	0	0	151	40	21	0	0
341	FM	tkv	thick veins	FBgn0003716	ENSGT00760000118876	put	FBgn0003169	YES	Bmpr1a	bone morphogenetic protein receptor, type 1A	ENSMUSG00000021796	Mm.237825	0	0	0	0	0	14	37	0	82	322	113	71	36	106	46	0	48	8	90	0	105	849	0	125	0	0	0	65	0	0	33	0	92	0	64	0	100
						sax	FBgn0003317	YES
									Bmpr1b	bone morphogenetic protein receptor, type 1B	ENSMUSG00000052430	Mm.39089	0	771	122	0	0	80	39	0	164	0	59	35	0	53	0	0	16	0	0	0	0	0	0	0	0	109	0	0	0	0	0	0	0	80	0	0	200
342	M	tomb	tombola	FBgn0031715	no tree (see suppl table 2)
343	FM	Top3alpha	Topoisomerase 3alpha	FBgn0040268	ENSGT00530000063430				Top3a	topoisomerase (DNA) III alpha	ENSMUSG00000002814	Mm.477819	0	0	0	0	0	7	16	0	0	0	21	0	0	0	0	0	8	8	40	0	16	0	0	0	0	0	0	0	0	0	0	0	25	0	10	0	0
344	M	topi	matotopetli	FBgn0037751	ENSGT00840000130654				no ortholog in mouse but in zebrafish (ENSDARG00000101797)
345	M	Topors	Topoisomerase I-interacting protein	FBgn0267351	ENSGT00530000064170				Toporsl	topoisomerase I binding, arginine/serine-rich like	ENSMUSG00000028314	no Unigene ID
									Topors	topoisomerase I binding, arginine/serine-rich	ENSMUSG00000036822	Mm.251548	0	0	0	0	29	73	27	0	0	0	102	107	0	0	23	0	48	17	90	0	52	0	0	0	0	0	261	18	256	0	0	0	50	161	0	0	0
346	FM	Tor	torso	FBgn0003733	ENSGT00830000128295	Tie	FBgn0014073	NO	Tek	endothelial-specific receptor tyrosine kinase	ENSMUSG00000006386	Mm.14313	0	0	0	0	0	0	16	0	0	0	21	0	36	80	11	0	16	0	10	0	36	0	36	0	0	36	0	37	0	0	0	0	8	0	43	0	0
									Tie1	tyrosine kinase with immunoglobulin-like and EGF-like domains 1	ENSMUSG00000033191	Mm.4345	0	385	61	0	88	7	21	0	164	0	26	0	128	26	0	58	97	17	120	0	26	0	0	0	0	72	0	0	0	0	0	51	16	40	32	0	0
347	FM	tra	transformer	FBgn0003741	no tree (see suppl table 2)
348	FM	tra2	transformer 2	FBgn0003742	ENSGT00710000106295				Tra2b	transformer 2 beta homolog (Drosophila)	ENSMUSG00000022858	Mm.210352	0	0	122	0	88	594	107	706	411	967	86	251	164	53	46	117	250	116	140	204	151	566	73	0	0	127	0	216	0	110	0	51	117	121	465	125	100
									Tra2a	transformer 2 alpha homolog (Drosophila)	ENSMUSG00000029817	Mm.196598	0	0	61	238	0	36	46	151	0	0	113	0	0	26	23	0	89	26	80	136	115	0	184	502	0	0	0	75	0	166	0	0	109	161	119	0	300
									Rbmx	RNA binding motif protein, X chromosome	ENSMUSG00000031134	Mm.28275	0	385	245	59	117	73	126	50	329	0	151	35	91	80	11	58	161	62	100	68	69	283	36	125	0	72	0	169	0	0	0	0	109	323	140	283	0
									Rbm3	RNA binding motif protein 3	ENSMUSG00000031167	Mm.360569	0	0	0	0	58	102	42	0	0	0	75	0	36	53	80	235	56	0	80	0	105	849	220	0	0	54	784	141	0	110	203	51	42	40	97	0	0
									Rbmxl1	RNA binding motif protein, X-linked like-1	ENSMUSG00000037070	Mm.24718	649	0	61	59	58	176	115	201	82	0	64	0	0	266	46	58	48	35	90	68	112	0	0	0	0	54	0	65	0	55	0	0	58	40	54	31	0
									Cirbp	cold inducible RNA binding protein	ENSMUSG00000045193	Mm.17898	0	0	0	59	0	29	98	50	164	322	118	35	18	106	57	0	56	35	100	0	49	0	0	0	0	36	0	0	1280	110	0	51	16	40	10	188	0
									Rbmxl2	RNA binding motif protein, X-linked-like 2	ENSMUSG00000073894	Mm.128134	0	0	0	0	0	0	0	0	0	0	0	0	0	0	0	0	0	0	0	0	0	0	0	0	0	18	0	0	0	0	0	0	0	0	0	0	0
									Gm10352	predicted gene 10352	ENSMUSG00000091987	shares link Mm.414207 with Gm4064
									Gm21677	predicted gene, 21677	ENSMUSG00000093918	no Unigene ID
									Gm21704	predicted gene, 21704	ENSMUSG00000093987	no Unigene ID
									Gm21693	predicted gene, 21693	ENSMUSG00000094511	no Unigene ID
									Rbmy	RNA binding motif protein, Y chromosome	ENSMUSG00000094658	Mm.4711	0	0	0	0	0	0	0	0	0	0	0	0	0	0	0	0	0	0	0	0	0	0	0	0	0	0	0	9	0	0	0	0	0	0	0	0	0
									Gm10256	predicted gene 10256	ENSMUSG00000095852	no Unigene ID
									Gm21708	predicted gene, 21708	ENSMUSG00000095948	shares link Mm.4711 with Rbmy
									Gm3376	predicted gene 3376	ENSMUSG00000096520	Mm.491824 (without EST profile)
									Gm29289	predicted gene 29289	ENSMUSG00000101667	no Unigene ID
									Gm4064	predicted gene 4064	ENSMUSG00000102053	Mm.414207	0	0	0	0	0	0	0	0	0	0	0	0	0	0	0	0	0	0	0	0	0	0	0	0	0	0	0	0	0	0	0	0	0	0	0	0	0
349	FM	trbl	tribbles	FBgn0028978	ENSGT00840000129780				Trib2	tribbles homolog 2 (Drosophila)	ENSMUSG00000020601	Mm.491136	0	0	122	0	117	14	277	0	1070	0	221	0	458	80	0	0	121	0	190	0	89	0	0	0	0	109	261	28	0	110	0	0	67	807	10	157	500
									Trib1	tribbles homolog 1 (Drosophila)	ENSMUSG00000032501	Mm.40298	0	0	0	59	88	14	12	0	0	0	37	0	0	0	34	58	48	44	100	0	181	0	0	0	0	0	0	9	0	0	0	51	126	0	0	62	0
									Trib3	tribbles homolog 3 (Drosophila)	ENSMUSG00000032715	Mm.276018	0	0	429	238	176	0	6	353	0	0	10	0	18	26	0	412	24	35	290	0	230	0	147	0	0	0	0	28	0	0	0	0	269	0	64	0	0
									Stk40	serine/threonine kinase 40	ENSMUSG00000042608	Mm.440269	0	0	61	0	0	14	18	0	0	0	64	0	18	53	34	0	48	17	40	136	89	0	0	125	0	54	0	28	0	110	0	0	50	40	162	0	0
350	M	Trf	TBP-related factor	FBgn0010287	ENSGT00410000025389	Trf2	FBgn0261793	NO
351	FM	Trl	Trithorax-like	FBgn0013263	ENSGT00530000064321	mod(mdg4)	FBgn0002781	NO
						fru	FBgn0004652	NO
						ab	FBgn0264442	NO
						br	FBgn0000210	NO
						ttk	FBgn0003870	NO
						fru	FBgn0004652	NO
						bab1	FBgn0004870	NO
						lola	FBgn0005630	NO
						bab2	FBgn0025525	NO
						psq	FBgn0263102	NO
						lov	FBgn0266129	NO
352	FM	tsr	twinstar	FBgn0011726	ENSGT00730000112650
353	M	TTLL3B	Tubulin tyrosine ligase-like 3B	FBgn0031853	ENSGT00760000118951				Ttll8	tubulin tyrosine ligase-like family, member 8	ENSMUSG00000022388	Mm.86807	0	0	0	0	0	0	0	0	0	0	0	0	0	0	0	0	0	0	20	0	0	0	0	0	0	0	0	0	0	0	0	0	8	0	0	0	0
									Ttll3	tubulin tyrosine ligase-like family, member 3	ENSMUSG00000030276	Mm.388573	0	0	0	0	0	0	0	0	0	0	10	0	0	26	0	0	0	0	20	0	6	0	0	0	0	18	0	9	0	0	0	0	8	0	0	0	0
354	FM	tud	tudor	FBgn0003891	ENSGT00730000110295				Rnf17	ring finger protein 17	ENSMUSG00000000365	Mm.287783	0	0	0	0	0	7	0	0	0	0	0	71	0	0	0	0	0	0	0	0	0	0	0	0	0	127	0	0	0	0	0	0	0	0	0	0	0
									Tdrd1	tudor domain containing 1	ENSMUSG00000025081	Mm.247541	0	0	0	0	0	0	0	0	0	0	0	0	0	0	0	0	0	0	0	0	0	0	0	0	0	164	0	0	0	0	0	0	0	0	0	0	0
									Tdrd6	tudor domain containing 6	ENSMUSG00000040140	Mm.329058	0	0	0	0	0	0	0	0	0	0	0	0	0	0	0	0	0	0	0	0	0	0	0	0	0	0	0	0	0	0	0	0	0	0	0	0	0
									Tdrd5	tudor domain containing 5	ENSMUSG00000060985	Mm.252800	0	0	0	0	0	0	4	0	0	0	0	107	0	0	0	0	0	0	0	0	0	0	0	0	0	291	0	0	0	0	0	0	0	0	0	0	0
355	M	tut	Tumorous testis	FBgn0052364	no tree (see suppl table 2)
356	FM	twe	twine	FBgn0002673	ENSGT00390000018747	stg	FBgn0003525	YES
357	FM	tws	twins	FBgn0004889	ENSGT00390000006311				Ppp2r2d	protein phosphatase 2, regulatory subunit B, delta	ENSMUSG00000041769	Mm.258739	0	0	0	59	29	7	58	0	82	0	37	71	18	26	57	0	0	17	10	204	72	0	36	125	0	54	0	37	0	55	67	0	8	80	0	31	300
358	M	Ubi-p63E	Ubiquitin-63E	FBgn0003943	ENSGT00810000125435				Ubc	ubiquitin C	ENSMUSG00000008348	Mm.331	0	0	0	0	29	14	8	0	0	0	26	0	0	26	0	0	80	152	0	0	29	0	0	0	296	0	0	0	0	0	0	0	0	0	0	0	0
									Ubb	ubiquitin B	ENSMUSG00000019505	Mm.371592	649	0	245	1371	88	146	826	50	411	0	447	143	329	186	587	235	663	466	310	0	263	283	957	251	0	729	0	734	4096	387	4371	103	176	403	432	692	700
359	M	unc	uncoordinated	FBgn0003950	no tree (see suppl table 2)
360	M	Upd1/os (CG5993)	outstretched	FBgn0004956	ENSGT00540000073551	upd3	FBgn0053542	NO
361	FM	uri	unconventional prefoldin RPB5 interactor	FBgn0035025	no tree (see suppl table 2)
362	M	Usp47/Ubp64	Ubiquitin carboxyl-terminal hydrolase 64E	FBgn0016756	ENSGT00760000119158	faf	FBgn0005632	NO	Usp47	ubiquitin specific peptidase 47	ENSMUSG00000059263	Mm.16974	0	0	0	178	0	330	90	50	164	0	269	0	36	0	80	0	40	71	40	136	46	566	73	0	0	72	0	75	0	166	33	51	42	121	0	31	0
						puf	FBgn0039214	NO
363	FM	vas	ATP-dependent RNA helicase vasa, isoform A	FBgn0262526	no tree (see suppl table 2)
364	M	vib	vibrator	FBgn0262468	ENSGT00760000119216				Pitpnb	phosphatidylinositol transfer protein, beta	ENSMUSG00000050017	Mm.200516	0	0	61	0	0	22	63	50	0	0	70	0	36	160	34	0	80	71	20	0	46	283	36	377	0	0	0	37	0	0	0	103	58	0	21	0	100
									Pitpna	phosphatidylinositol transfer protein, alpha	ENSMUSG00000017781	Mm.3128	0	385	61	417	616	330	174	50	0	0	140	0	109	106	184	58	64	53	180	68	211	0	147	628	0	36	261	47	512	0	67	0	117	0	97	251	100
365	FM	Vps28	Vacuolar protein sorting 28	FBgn0021814	ENSGT00390000007486				no ortholog in mouse but in Ciona intestinalis (ENSCING00000010116), zebrafish (ENSDARG00000103203), lizard (ENSACAG00000007647), coelacanth (ENSLACG00000013458)
366	M	Vrp1	Verprolin 1	FBgn0243516	no tree (see suppl table 2)
367	M	w	white	FBgn0003996	ENSGT00740000114855				no ortholog in mouse but in Ciona intestinalis (ENSCING00000020684, ENSCING00000020684)
368	M	WASp	WASp	FBgn0024273	ENSGT00730000110895				Wasl	Wiskott-Aldrich syndrome-like (human)	ENSMUSG00000029684	Mm.1574	0	1929	245	119	88	29	128	50	164	322	113	322	219	0	69	0	178	98	170	0	89	283	36	0	0	36	522	131	0	55	33	154	193	282	10	62	0
									Was	Wiskott-Aldrich syndrome homolog (human)	ENSMUSG00000031165	Mm.4735	0	0	0	0	29	0	0	0	0	0	0	0	18	80	0	0	0	8	140	0	0	0	0	0	0	0	0	0	0	0	0	51	0	0	108	0	0
369	FM	wls	wntless	FBgn0036141	ENSGT00390000005897				Wls	wntless homolog (Drosophila)	ENSMUSG00000028173	Mm.6766	0	1543	368	178	675	168	63	1060	164	0	64	0	73	160	656	117	307	8	240	136	118	566	184	502	592	0	0	65	0	332	67	51	361	121	0	220	0
370	FM	Wnt2	Wnt oncogene analog 2	FBgn0004360	ENSGT00760000118943	wg	FBgn0004009	NO	Wnt7b	wingless-type MMTV integration site family, member 7B	ENSMUSG00000022382	Mm.306946	0	0	61	0	0	0	79	0	0	0	53	0	18	53	0	0	16	17	140	0	32	0	0	0	0	0	261	0	0	0	0	0	16	161	0	0	0
									Wnt7a	wingless-type MMTV integration site family, member 7A	ENSMUSG00000030093	Mm.56964	0	0	0	0	0	0	25	0	0	0	0	0	0	0	0	0	0	0	20	0	0	0	0	0	0	0	0	0	0	0	0	0	0	0	0	0	0
371	FM	wuho	wuho	FBgn0029857	ENSGT00390000012174				Wdr4	WD repeat domain 4	ENSMUSG00000024037	Mm.143771	0	0	122	0	0	36	42	151	82	0	59	0	0	26	0	0	32	35	170	0	89	0	0	0	0	18	0	9	0	0	0	0	58	0	216	125	0
372	M	Yeti	Yeti	FBgn0267398	ENSGT00390000018141				Cfdp1	craniofacial development protein 1	ENSMUSG00000031954	Mm.279437	0	0	0	0	0	22	105	50	82	0	53	0	0	0	23	0	40	53	70	68	49	2264	73	0	0	18	0	56	256	55	203	0	50	0	0	0	600
373	M	yuri	yuri gagarin	FBgn0045842	no tree (see suppl table 2)
374	FM	Z600	Z600	FBgn0004052	no tree (see suppl table 2)
375	M	zfh1	Zn finger homeodomain 1	FBgn0004606	ENSGT00630000089829				Zeb1	zinc finger E-box binding homeobox 1	ENSMUSG00000024238	Mm.3929	0	0	0	0	88	14	25	50	0	0	70	0	36	0	0	0	40	17	10	0	26	0	184	0	0	36	0	28	0	55	169	0	0	80	54	0	0
									Zeb2	zinc finger E-box binding homeobox 2	ENSMUSG00000026872	Mm.440702	0	1157	184	59	58	51	94	0	247	0	91	0	18	106	34	0	129	0	40	0	46	0	36	0	0	54	261	47	0	55	33	0	100	121	119	0	200
									Zfp787	zinc finger protein 787	ENSMUSG00000046792	Mm.3254	0	0	0	0	205	7	33	0	0	0	70	0	0	53	23	235	48	0	40	0	19	283	0	0	0	0	0	0	0	55	0	0	16	0	54	62	0
									Zfp853	zinc finger protein 853	ENSMUSG00000093910	no Unigene ID
376	FM	zip	zipper - Myosin II or non-muscle myosin	FBgn0265434	ENSGT00760000118919	Mhc	FBgn0264695	YES	Myh11	myosin, heavy polypeptide 11, smooth muscle	ENSMUSG00000018830	Mm.250705	0	0	1228	0	0	0	2	0	0	322	10	71	73	0	230	0	56	0	50	0	59	0	0	0	0	109	0	0	0	0	203	51	8	0	21	346	0
									Myh10	myosin, heavy polypeptide 10, non-muscle	ENSMUSG00000020900	Mm.218233	649	0	0	0	0	66	549	0	411	0	404	358	256	213	23	0	97	53	50	0	46	283	36	251	0	91	0	150	0	110	33	0	33	40	32	0	0
									Myh9	myosin, heavy polypeptide 9, non-muscle	ENSMUSG00000022443	Mm.29677	0	0	61	298	88	88	517	50	0	0	80	71	201	240	46	0	105	1122	160	136	151	0	294	0	0	54	784	84	0	0	0	0	58	80	119	0	0
									Myh14	myosin, heavy polypeptide 14	ENSMUSG00000030739	Mm.158289	0	0	0	0	0	0	12	0	0	0	16	0	0	53	172	0	8	8	20	0	46	0	0	251	0	0	0	0	0	0	0	103	16	0	0	31	0
377	M	Zmynd10	ZMYND10 homolog	FBgn0266709	ENSGT00390000010195				Zmynd10	zinc finger, MYND domain containing 10	ENSMUSG00000010044	Mm.28331	0	0	0	0	0	0	18	50	0	0	0	0	0	0	0	0	16	0	10	0	0	0	0	0	0	0	0	0	0	0	0	0	0	0	0	0	0
378	FM	zpg	zero population growth	FBgn0024177	ENSGT00530000064205	Inx2	FBgn0027108	NO
379	FM	Zw10	Zeste-white 10	FBgn0004643	ENSGT00390000016427				Zw10	zw10 kinetochore protein	ENSMUSG00000032264	Mm.24791	0	0	0	0	0	22	18	0	0	322	37	0	0	26	34	0	40	8	40	0	89	0	0	0	0	54	0	103	0	110	0	0	0	80	21	31	0
			379	379	379						625
[truncated: 14 more columns]
