# Supplementary material for: An evolutionary approach to recover genes predominantly expressed in the testes of the zebrafish, chicken and mouse
Source: BMC Evol Biol. 2019 Jul 3;19:137. doi: 10.1186/s12862-019-1462-8 (PMC6609395; doi:10.1186/s12862-019-1462-8)
Supplement: Supplementary file 2 — Table S2. FLY genes without ortholog in chordates. These genes are extracted from (Additional file 1: Table S1) for more readability. In blue: genes having a tree in Ensembl (release 88) In orange: genes with no tree in Ensembl (release 88) but in EnsemblMetazoa (release 88). (XLSX 42 kb) [file 12862_2019_1462_MOESM2_ESM.xlsx]

## Sheet:  Suppl Table 2
	FRUITFLY (Ensembl trees -Ensembl release 88-)							FRUITFLY (EnsemblMetazoa trees -Ensembl release 88-)
	20 GENES without ortholog in chordates							45 GENES without ortholog in chordates
# (ref suppl Table 1 )	Gender affeted in mutant	Symbol	Name	Ensembl Gene ID	Ensembl Tree	Clades	# (ref suppl Table 1 )	Gender affeted in mutant	Symbol	Name	Ensembl Gene ID	EnsemblMetazoa Tree	Clades
22	FM	aub	aubergine	FBgn0000146	ENSGT00760000119148	Ecdysozoa	10	M	ana1	anastral spindle 1	FBgn0262167	EMGT00050000001606	Diptera
32	M	blanks	blanks	FBgn0035608	ENSGT00530000069015	Insects	11	M	ana2	anastral spindle 2	FBgn0027513	EMGT00050000022294	Drosophila
54	FM	chic	chickadee	FBgn0000308	ENSGT00730000112841	Insects	12	M	ana3	anastral spindle 3	FBgn0266111	EMGT00730000093236	Diptera
72	FM	cue	cueball	FBgn0011204	ENSGT00840000131967	Arthropods, Pancrustacea	19	M	asl	asterless	FBgn0261004	EMGT00730000092942	Insects
78	M	Cyt-c-d	Cytochrome c distal	FBgn0086907	ENSGT00390000009405	Insects	26	FM	bam	bag of marbles	FBgn0000158	EMGT00050000022728	Drosophila
93	M	dj	don juan	FBgn0019828	ENSGT00730000113585	Drosophila	40	M	Cap-D3	Chromosome associated protein D3	FBgn0051989	EMGT00050000011482	Diptera
143	FM	Grip128	Grip128	FBgn0026433	ENSGT00590000083977	Protostomia + Strongylocentrotus purpuratus	41	M	Cap-H2	Chromosome associated protein H2	FBgn0037831	EMGT00050000007829	Diptera
168	M	kl-5	male fertility factor kl5	FBgn0267433	ENSGT00760000118964	Dipteria	45	M	Cby	Chibby	FBgn0067317	EMGT00180000072867	Diptera
201	M	msi	musashi	FBgn0011666	ENSGT00730000110584	Arthropods, Pancrustacea	50	M	cep290	CG13889	FBgn0035168	EMGT00190000079423	Insects
202	M	Mst77F	Male-specific transcript 77F	FBgn0086915	ENSGT00540000073902	Drosophila	59	FM	cnn	centrosomin	FBgn0013765	EMGT00050000000877	Ecdysozoa
204	M	mth	methuselah	FBgn0023000	ENSGT00530000064566	Dipteria	61	M	comr	cookie monster	FBgn0034667	EMGT00050000003035	Diptera
256	FM	piwi	piwi	FBgn0004872	ENSGT00760000119148	Ecdysozoa	62	M	Cp110	centriolar coiled coil protein 110kDa	FBgn0031191	EMGT00050000015109	Arthropods, Pancrustacea
323	M	Ste (CG33236/CG33240/CG33244/CG33245)	Stellate protein CG33236/CG33240/CG33244/CG33245	FBgn0053236 FBgn0053240 FBgn0053244 FBgn0053245	ENSGT00390000003781	Protostomia + Strongylocentrotus purpuratus	81	M	Dark	Death-associated APAF1-related killer	FBgn0263864	EMGT00730000093437	Diptera
335	M	tbrd-1	testis-specifically expressed bromodomain containing protein-1	FBgn0039124	ENSGT00760000119206	Arthropods, Pancrustacea	111	M	east	enhanced adult sensory threshold	FBgn0261954	EMGT00050000000677	Arthropods, Pancrustacea
336	M	tbrd-2 (CG7229)	testis-specifically expressed bromodomain containing protein-2	FBgn0034423	ENSGT00760000119206	Ecdysozoa	126	M	Fadd	Fas-associated death domain ortholog	FBgn0038928	EMGT00050000016483	Insects
350	M	Trf	TBP-related factor	FBgn0010287	ENSGT00410000025389	Protostomia + Strongylocentrotus purpuratus	130	M	fest (CG9975)	CG9975, isoform A	FBgn0034435	EMGT00050000012914	Protostomia
351	FM	Trl	Trithorax-like	FBgn0013263	ENSGT00530000064321	Insects	132	M	fog	folded gastrulation	FBgn0000719	EMGT00050000002374	Diptera
352	FM	tsr	twinstar	FBgn0011726	ENSGT00730000112650	Insects	141	M	ghi	ghiberti	FBgn0266124	EMGT00050000010715	Insects
360	M	Upd1/os (CG5993)	outstretched	FBgn0004956	ENSGT00540000073551	Dipteria	148	FM	hid	head involution defective	FBgn0003997	EMGT00050000000406	Diptera
378	FM	zpg	zero population growth	FBgn0024177	ENSGT00530000064205	Drosophila	150	M	hmw	hemingway	FBgn0038607	EMGT00050000003077	Diptera
				20			182	FM	mael	maelstrom	FBgn0016034	EMGT00050000013028	Protostomia + Strongylocentrotus purpuratus
							187	FM	mei-S332	meiotic from via Salaria 332	FBgn0002715	EMGT00050000022284	Drosophila
							207	M	mtsh	mitoshell	FBgn0262598	EMGT00050000015151	Insects
							208	FM	mxc	multi sex combs	FBgn0260789	EMGT00800000131086	Diptera
							223	M	ntc	nutcracker	FBgn0035461	EMGT00730000093819	Diptera
							232	FM	ord	orientation disruptor	FBgn0003009	EMGT00050000007250	Diptera
							234	FM	osk	oskar	FBgn0003015	EMGT00050000015297	Insects
							258	M	Plp/cp309 (CG3395)	Pericentrin-like protein, isoform P	FBgn0086690	EMGT00190000079423	Insects
							279	M	ref(2)P	refractory to sigma P	FBgn0003231	EMGT00050000004591	Protostomia + Strongylocentrotus purpuratus
							287	FM	rpr	reaper	FBgn0011706	EMGT00050000022562	Diptera
							291	M	rux	roughex	FBgn0003302	EMGT00050000022187	Drosophila
							312	M	soti	scotti	FBgn0038225	EMGT00050000022378	Drosophila
							313	FM	SP	sex-peptide	FBgn0003034	EMGT00050000023299	Drosophila
							315	M	Spc25	Spc25	FBgn0087021	EMGT00050000022462	Drosophila
							316	M	spd-2	spindle defective 2	FBgn0027500	EMGT00050000015387	Insects
							337	M	tef	teflon	FBgn0086350	EMGT00050000022632	Diptera
							342	M	tomb	tombola	FBgn0031715	EMGT00050000005651	Protostomia + Strongylocentrotus purpuratus
							347	FM	tra	transformer	FBgn0003741	EMGT00730000096103	Drosophila
							355	M	tut	Tumorous testis	FBgn0052364	EMGT00050000022758	Diptera
							359	M	unc	uncoordinated	FBgn0003950	EMGT00050000005807	Diptera
							361	FM	uri	unconventional prefoldin RPB5 interactor	FBgn0035025	EMGT00050000012928	Protostomia + Strongylocentrotus purpuratus
							363	FM	vas	ATP-dependent RNA helicase vasa, isoform A	FBgn0262526	EMGT00780000129994	Drosophila
							366	M	Vrp1	Verprolin 1	FBgn0243516	EMGT00730000093408	Diptera
							373	M	yuri	yuri gagarin	FBgn0045842	EMGT00050000001021	Diptera
							374	FM	Z600	Z600	FBgn0004052	EMGT00050000022640	Drosophila
											45
