# Supplementary material for: An evolutionary approach to recover genes predominantly expressed in the testes of the zebrafish, chicken and mouse
Source: BMC Evol Biol. 2019 Jul 3;19:137. doi: 10.1186/s12862-019-1462-8 (PMC6609395; doi:10.1186/s12862-019-1462-8)
Supplement: Supplementary file 3 — Table S3A. List of the 28 fly genes (columns B-F), whose mouse orthologs (68) are enriched in testis (G-L). Chicken (M-R) and zebrafish (S-X) orthologs were retrieved with Biomart tool, and their syntenic position and tissular expression were analysed. Mutant phenotype was indicated in fly (E), and when available in mouse (L) and zebrafish (X). Table S3B. Lines 1 to 11: mouse/chicken orthology links of the testicular genes described in Table S3A Lines 12 to 21: mouse/zebrafish orthology links of the testicular genes described in Table S3A. (ZIP 50 kb) [file 12862_2019_1462_MOESM3_ESM.zip]

Archive with 2 entries (2 files):
- 12862_2019_1462_MOESM3_ESM/renamed_79c90.xlsx
- 12862_2019_1462_MOESM3_ESM/Suppl TABLE 3A Fouchelcourt et al_DEF.xlsx
