# Supplementary material for: An evolutionary approach to recover genes predominantly expressed in the testes of the zebrafish, chicken and mouse
Source: BMC Evol Biol. 2019 Jul 3;19:137. doi: 10.1186/s12862-019-1462-8 (PMC6609395; doi:10.1186/s12862-019-1462-8)
Supplement: Supplementary file 3 — Table S3A. List of the 28 fly genes (columns B-F), whose mouse orthologs (68) are enriched in testis (G-L). Chicken (M-R) and zebrafish (S-X) orthologs were retrieved with Biomart tool, and their syntenic position and tissular expression were analysed. Mutant phenotype was indicated in fly (E), and when available in mouse (L) and zebrafish (X). Table S3B. Lines 1 to 11: mouse/chicken orthology links of the testicular genes described in Table S3A Lines 12 to 21: mouse/zebrafish orthology links of the testicular genes described in Table S3A. (ZIP 50 kb) [file 12862_2019_1462_MOESM3_ESM.zip › 12862_2019_1462_MOESM3_ESM/renamed_79c90.xlsx]

## Sheet: Suppl Table 3B
mouse/chicken orthology links (according to Ensembl release 88)
Mouse genes	Number	Name	Number of chicken (co)-orthologs	Name (ID when "novel gene")
Without chicken orthologs	4 genes	RhoA, Shcbp1l, Lmna, Lmntd1	/	/
Trios of paralogs sharing 1 unique chicken orthologs	4 (12 genes)	D1Pas1/Ddx3x/Ddx3y; Pabpc1/Pabpc2/Pabpc6;Rbmxl2/Gm4064/Rbmy;Tcp10a/Tcp10b/Tcp10c	4	DDX3; PABPC1; RBMX; novel gene ENSGALG00000043882
Duos of paralogs sharing 1 unique chicken orthologs	3 (6 genes)	Tuba3a/Tuba3b; Ace/Ace3; Rbm31y/Hnrnpadl	3	novel gene ENSGALG00000006241; ACE; HNRNPDL
Duos of paralogs sharing 2 chicken co-orthologs	1 (2 genes)	Myh6/Myh7	2	novel gene ENSGALG00000035960 novel gene ENSGALG00000035594
Duos of paralogs sharing numerous chicken co-orthologs	1 (2 genes)	Sun5/Spag4	20	20 co-orthologs with location Scaffold AADN04001771.1: 13,049-14,701	see Ensembl ID in suppl Table 5, "chicken genes" tag, #31-31-32
Genes with numerous chicken orthologs	2 genes	Sun3 and Phf7	11+63	11 Sun3 orthologs with location Scaffold AADN04001314.1: 3,659-5,407; 63 Phf7 orthologs with location Chr1: 4,052,963-4,054,360	see Ensembl ID in suppl Table 5, "chicken genes" tag, #29 (Sun3 orthologs) and #33-41 (Phf7 orthologs)
Genes with 2 chicken co-orthologs	1 gene	Ttll8	2	novel gene ENSGALG00000032828 novel gene ENSGALG00000044133
Genes with 1 unique chicken ortholog	39 genes	all others genes in Table 3A column G	39	corresponding genes in Table 3A columns L/M
	68 genes		144 chicken orthologs
mouse/zebrafish orthology links (according to Ensembl release 88)
Mouse genes	Number	Name	Number of zebrafish (co)-orthologs	Name or ID
Without zebrafish orthologs	10 genes	Shcbp1l, Lmntd1, Boll, Lrrc46, Dmrtb1, Myh15, Tcp10a/10b/10c, Phf7	/	/
Trios of paralogs sharing 1 unique zebrafish orthologs	2 (6 genes)	Sun5/Spag4/Sun3; Rbmxl2/Gm4064/Rbmy	2	ENSDARG00000086490; rbmx
Trios of paralogs sharing 2 zebrafish co-orthologs	2 (6 genes)	Pabpc1/Pabpc2/Pabpc6; D1Pas1/Ddx3x/Ddx3y	4	pabpc1a/pabpc1b; ddx3a/ddx3b
Duos of paralogs sharing 1 unique zebrafish orthologs	2 (4 genes)	Ace/Ace3; Rbm31y/Hnrnpadl	2	ace; hnrpdl
Duos of paralogs sharing 2 zebrafish co-orthologs	1 (2 genes)	Tuba3a/Tuba3b	2	tuba8l/tuba7l
Genes with 2 zebrafish co-orthologs	6 genes	Hnrnpab ; Tdrd6 ; RhoC ;Ndst1 ; Ndst2 ; Hoxc12	12	hnrnpaba/hnrnpabb; tdr6a/tdr6b; rhoca/rhocb; ndst1a/ndst1b; ndst2a/ndst2b; hoxc12a/ hoxc12b
Genes with 3 zebrafish orthologs	2 genes	Klhl10; Myh7	6	klhl10b2/klhl10a/klhl10b1; myh7/myh7ba/myh7bb
Genes with 1 unique zebrafish ortholog	32 genes	all others genes in Table 3A column G	32	corresponding genes in Table 3A columns R/S
	68 genes		60 zebrafish orthologs
