# Supplementary material for: An evolutionary approach to recover genes predominantly expressed in the testes of the zebrafish, chicken and mouse
Source: BMC Evol Biol. 2019 Jul 3;19:137. doi: 10.1186/s12862-019-1462-8 (PMC6609395; doi:10.1186/s12862-019-1462-8)
Supplement: Supplementary file 3 — Table S3A. List of the 28 fly genes (columns B-F), whose mouse orthologs (68) are enriched in testis (G-L). Chicken (M-R) and zebrafish (S-X) orthologs were retrieved with Biomart tool, and their syntenic position and tissular expression were analysed. Mutant phenotype was indicated in fly (E), and when available in mouse (L) and zebrafish (X). Table S3B. Lines 1 to 11: mouse/chicken orthology links of the testicular genes described in Table S3A Lines 12 to 21: mouse/zebrafish orthology links of the testicular genes described in Table S3A. (ZIP 50 kb) [file 12862_2019_1462_MOESM3_ESM.zip › 12862_2019_1462_MOESM3_ESM/Suppl TABLE 3A Fouchelcourt et al_DEF.xlsx]

## Sheet: Suppl Table 3A
Flybase Dmel 6.26 (scores), Biomart Ensembl release 88 & superTREE Ensembl release 96	*Tag:“Alleles, Insertions, Transgenic Constructs and Phenotypes”; “Sterility/Phenotype manifest in“ (when several, the more “drastic” reproductive phenotype was retrieved). The 13 genes in bold are enriched in fly testis and/or ovary					**The testis-enriched expression of the 20 genes in bold was verified by qRT-PCR (see suppl Fig 1). In black: testis-enriched orthologs, in brown: their paralogs with a higher "orthology link score" in Flybase (maximum 15);*** Green cells indicate ovary expression ≥ 20% (see suppl Table 1)
	FRUIT FLY						MICE					CHICKEN						ZEBRAFISH
# (ref Table 2)	Gender affected in mutant	Symbol	Ensembl Gene ID	Mutant phenotype described in Flybase*	Expression Data (adult) (Flybase)	Ortholog ID ** (according to Biomart Ensembl release 88: http://mar2017.archive.ensembl.org/index.html)		testis relative expression (%) according to Unigene (Mm.number)***	Flybase orthology link score (/15, in Dmel 6.26) Best score is indicated	Ensembl TREE (release 88) or superTREE (release 96) gathering the fly and mouse orthologs	Mutant phenotype (MGI data)	Ensembl Gene ID	Ensembl symbol (NCBI symbol when different) (underligned when rTE≥ 50%)	Tissue with higher expression and % of testis expression (present results; Fig 3 and supp Fig 2)	% testis expression according to Merkin et al. 2012	syntenic fragment in Genomicus	chromosomal position Mouse versus Chicken	Ensembl Gene ID	Ensembl symbol (underligned when rTE ≥ 50% in testis and/or ovary)	syntenic fragment in Genomicus	chromosomal position Mouse versus Zebrafish	Tissue with higher expression (PHYLOFISH database)	Morpholino injections (MO) in zebrafish embryos and mutant lines
7	M	alphaTub84B	FBgn0003884	female and male sterile (phenotype manifest in spermatid)	ubiquitous	Tuba3a	ENSMUSG00000067702	100% (Mm.270295)	8/15	superTREE	no phenotype data avalaible	ENSGALG00000006241	novel gene (LOC425049 tubulin alpha-3 chain-like)	Testis 75%	99.2	?	chr6/chr9	ENSDARG00000042708 ENSDARG00000104643	tuba8l tuba7l	- -	chr6/chr8 chr6/chr10	Ovary 15%, Testis 11% Testis 99%	no data no data
						Tuba3b	ENSMUSG00000067338	100% (Mm.287784)	10/15 (best)		no phenotype data avalaible
13	M	Ance	FBgn0012037	male sterile (phenotype manifest in spermatid, testis, primary spermatocyte cyst)	ubiquitous	Ace3	ENSMUSG00000101605	100% (Mm.296699)	8/15	superTREE	normal reproductive system phenotype	ENSGALG00000000498	ACE	Lung; testis <5%	0.7	-	chr11/chr27	ENSDARG00000079166	ace	-	chr11/chr12	Intestine (60%) Testis<0,5%	no data
						Ace	ENSMUSG00000020681	13.6% (Mm.754)	9/15 (best)		normal reproductive system phenotype
27	FM	bel	FBgn0263231	female and male sterile (phenotype manifest in male germline stem cell, male germ cell, meiotic cell cycle, testis)	ubiquitous	D1Pas1	ENSMUSG00000039224	100% (Mm.108054)	13/15 (best)	superTREE	male infertility, small testis	ENSGALG00000016231	DDX3	Lung; testis <10%	11.6	+	chrX/chr1	ENSDARG00000020573 ENSDARG00000005774	ddx3a ddx3b	- -	chrX/chr9 chrX/chr6	Brain, 17%, Testis <10% Ovary 22%, Testis 11%	no data no data
						Ddx3x	ENSMUSG00000000787	1.2% (Mm.289662)	13/15 (best)		no reproductive phenotype described
						Ddx3y	ENSMUSG00000069045	2.2% (Mm.302938)	13/15 (best)		no phenotype data avalaible
																							no
236	FM	pAbp	FBgn0265297	female and male sterile (phenotype manifest in elongated stage spermatid, meiotic cell cycle, onion stage spermatid)	ubiquitous	Pabpc6	ENSMUSG00000046173	100% (Mm.26987)	10/15	superTREE	no phenotype data avalaible	ENSGALG00000030280	PABPC1	Testis 31%	25	+	chr15/chr2	ENSDARG00000017219 ENSDARG00000021140	pabpc1a pabpc1b	- -	chr15/chr16 chr15/chr19	Intestine 20%, Testis 11% Testis 28%, Brain 20%	no data no data
						Pabpc2	ENSMUSG00000051732	95.2% (Mm.9493)	10/15		no phenotype data avalaible
						Pabpc1	ENSMUSG00000022283	5.5% (Mm.371570)	12/15 (best)		no phenotype data avalaible
						Pabpc4	ENSMUSG00000011257	1% (Mm.277091)	11/15		no phenotype data avalaible	ENSGALG00000003800	novel gene (PABPC4)	ND	13.6	+	chr4/chr23	ENSDARG00000059259	pabpc4	-	chr4/chr17	Heart 47%	no data
245	FM	Pen	FBgn0267727	female and male sterile (phenotype manifest in spermatid)	enriched in testis	Kpna7	ENSMUSG00000038770	100% (Mm.332837)	7/15 (best)	Tree #ENSGT00950000182648	reduced female fertility, abnormal female germ cell physiology, decreased litter size	ENSGALG00000004665	KPNA7	ND	0	+	chr5/chr14	ENSDARG00000027169	kpna7	-	chr5/chr10	Ovaire (66%), Testis 1,32%	no data
						Kpna2	ENSMUSG00000018362	5.4% (Mm.12508)	6/15		no reproductive phenotype described	ENSGALG00000003584	KPNA2	ND	61.7	+	chr11/chr18	ENSDARG00000038066	kpna2	-	chr11/chr3	Ovaire 47%, Testis 25%	no data
318	FM	sqd	FBgn0263396	female sterile (phenotype manifest in oocyte, spermatogonium)	ubiquitous	Rbm31y	ENSMUSG00000095365	100% (Mm.359538)	6/15	superTREE	no phenotype data avalaible	ENSGALG00000023199	HNRNPDL	Muscle; testis <3%	3.95	+	chr5/chr4	ENSDARG00000003429	hnrpdl	-	chr5/chr10	Testis 19%	male are fertile but females are sterile (inhibition of egg activation)
						Hnrnpdl	ENSMUSG00000029328	2% (Mm.389579)	10/15		no phenotype data avalaible
						Hnrnpd	ENSMUSG00000000568	1% (Mm.150231)	11/15		no reproductive phenotype described	ENSGALG00000011184	HNRNPD	ND	15.7	+	chr5/chr4	ENSDARG00000059246	hnrnpd	+	chr5/chr10	Brain 25%, Testis 21%	no data
						Hnrnpab	ENSMUSG00000020358	1.5% (Mm.280842)	13/15 (best)		no reproductive phenotype described	ENSGALG00000014381	HNRNPAB	ND	11.2	+	chr11/chr13	ENSDARG00000007960 ENSDARG00000099865	hnrnpaba hnrnpabb	- -	chr11/chr14 chr11/chr21	Brain 20%, Testis 11% Ovary 20%, Testis 10%	no data no data
348	FM	tra2	FBgn0003742	female and male sterile (phenotype manifest in male genitalia, spermtocyte, spermatozon, spermatid)	ubiquitous	Rbmxl2	ENSMUSG00000073894	100% (Mm.128134)	2/15	superTREE	no reproductive phenotype described	ENSGALG00000006457	RBMX	Ubiquitous; testis 24%	21.3	-	chr7/chr4	ENSDARG00000014244	rbmx	-	chr7/chr14	Testis 23%, Kidney 18%	no reproductive phenotype studied
						Gm4064	ENSMUSG00000102053	100% (Mm.414207)	2/15		no phenotype data avalaible
						Rbmy	ENSMUSG00000094658	47.1% (Mm.4711)	2/15		no phenotype data avalaible
						Tra2a	ENSMUSG00000029817	1.5% (Mm.196598)	12/15 (best)	superTREE	no phenotype data avalaible	ENSGALG00000010973	TRA2A	ND	15.11	+	chr6/chr2	ENSDARG00000007863	tra2a	+	chr6/chr19	Testis 18.5%, Ovary 18%	no data
						Tra2b	ENSMUSG00000022858	1.8% (Mm.210352)	11/15		no reproductive phenotype described	ENSGALG00000006531	TRA2B	ND	14.1	+	chr16/chr9	ENSDARG00000002168	tra2b	-	chr16/chr9	Testis 20%, Ovary 17%	no data
314	M	spag4	FBgn0032368	female and male sterile (phenotype manifest in spermatid and spermatozoon)	testis only	Sun5	ENSMUSG00000027480	100% (Mm.33629)	5/15	no Ensembl tree for FBgn0032368	no reproductive phenotype described	20 co-orthologs with location Scaffold AADN04001771.1: 13,049-14,701	novel gene	Testis 75% to 97%	ND	?	unlocalized in chicken	ENSDARG00000086490	si:dkey-92f12.2	-	chr2/chr6	Testis 79%	no data
						Spag4	ENSMUSG00000038180	63.5% (Mm.330713)	5/15		male infertility, globozoospermia, abnormal epididymis morphology, abnormal sperm head morphology, abnormal sperm nucleus morphology, abnormal spermatid morphology, abnormal spermiogenesis, coiled sperm flagellum, detached acrosome
						Sun3	ENSMUSG00000040985	64% (Mm.79210)	8/15 (best)		no phenotype data avalaible	11 orthologs with location Scaffold AADN04001314.1: 3,659-5,407	novel gene	Testis 34%	ND	?	unlocalized in chicken
354	FM	tud	FBgn0003891	female and male sterile (phenotype manifest in spermatozon)	ubiquitous	Tdrd1	ENSMUSG00000025081	100% (Mm.247541)	4/15	superTREE (except Rnf17: tree #ENSGT00940000157559)	arrest of spermatogenesis, male infertility, abnormal male germ cell apoptosis, azoospermia, small testis	ENSGALG00000046180	TDRD1	Testis 70%	ND	+	chr19/chr6	ENSDARG00000007465	tdrd1	+	chr19/chr12	Testis 70%, Ovary 20%	alteration of the germplasm structure
						Tdrd6	ENSMUSG00000040140	100% (Mm.329058)	5/15 (best)		idem	ENSGALG00000044279	TDRD6	Testis 74%	ND	+	chr17/chr3	ENSDARG00000070052 ENSDARG00000089954	tdr6a tdr6b	+ +	chr17/chr20 chr17/chr17	Testis 70%, Ovary 17% Ovary 35%, Testis 14%	tudor6a: decrease of germ cell number and perturbation of the germplasm structure but males and females remain fertile no data for tudr6b
						Rnf17	ENSMUSG00000000365	91.3% (Mm.287783)	/		idem	ENSGALG00000045414	RNF17	Testis 84%	ND	+	chr14/chr1	ENSDARG00000056387	rfn17	+	chr14/chr9	Testis 72%, Ovary 19%	no data
						Tdrd5	ENSMUSG00000060985	45.5% (Mm.252800)	1/15		idem	ENSGALG00000033634	TDRD5	Testis 88.5%	98.6	+	chr1/chr8	ENSDARG00000071450	tdrd5	+	chr1/chr22	Testis 49%, Ovaire 33%	no data
294	M	Sas-4	FBgn0011020	male sterile (phenotype manifest in spermatid axoneme)	ubiquitous	Tcp10a	ENSMUSG00000071322	100% (Mm.264651)	6/15	Tree #ENSGT00530000063927	no phenotype data avalaible	ENSGALG00000043882	novel gene	Brain and lung; testis 15%	ND	+	chr17/chr3	absent	absent
						Tcp10b	ENSMUSG00000055602	79.5% (Mm.432087)	5/15		no phenotype data avalaible
						Tcp10c	ENSMUSG00000052469	98.2% (Mm.490251)	4/15		no phenotype data avalaible
						Cenpj	ENSMUSG00000064128	8.9% (Mm.212525)	10/15 (best)		no reproductive phenotype described	ENSGALG00000017148	CENPJ	ND	85.6	+	chr14/chr1	ENSDARG00000018121	cenpj	+	chr14/chr20	Testis 63%, Ovary 18%	no data
33	M	bol	FBgn0011206	male sterile (meiotic cell cycle defective)	enriched in testis	Boll	ENSMUSG00000025977	83% (Mm.483408)	12/15 (best)	Tree #ENSGT00530000063480	male infertility, abnormal male germ cell apoptosis, abnormal spermatogenesis, abnormal spermiogenesis, arrest of spermatogenesis, azoospermia, decreased testis weight, small testis	ENSGALG00000036160	BOLL	Testis 81%	98.5	+	chr1/chr7	absent	absent
						Dazl	ENSMUSG00000010592	98.6% (Mm.280641)	6/15		male infertility, abnormal seminiferous tubule morphology, arrest of spermatogenesis, small testis, female infertility, absent ovarian follicles, small ovary	ENSGALG00000011243	DAZL	Testis 75%	99.7	+	chr17/chr2	ENSDARG00000036214	dazl	+	chr17/chr19	testis 72%	Male are sterile, required for the maintenance of the germ cell number and germplasm structure. Germ cell loss prevent ovarian differentiation
169	M	klhl10	FBgn0040038	male sterile (phenotype manifest in spermatid)	enriched in testis	Klhl10	ENSMUSG00000001558	97.3% (Mm.34168)	10/15 (best)	Tree #ENSGT00940000154664	male infertility, abnormal seminiferous tubule morphology, abnormal Sertoli cell morphology, abnormal spermiogenesis, arrest of spermatogenesis, decreased germ cell number, small testis	ENSGALG00000003624	KLHL10	Testis 76%	97.4	+	chr11/chr27	ENSDARG00000112170 ENSDARG00000005814 ENSDARG00000115489	klhl10b2 klhl10a klhl10b1	- - -	chr11/chr17 chr11/chr17 chr11/chr17	Testis 97% Testis 94% Testis 98%	no data no data no data
339	M	tilB	FBgn0014395	male sterile (phenotype manifest in spermatid axoneme)	enriched in testis	Lrrc6	ENSMUSG00000022375	31% (Mm.244890)	13/15 (best)	superTREE	no phenotype data avalaible	ENSGALG00000042548	LRRC6	Testis 75.5%	97.1	+	chr15/chr2	ENSDARG00000053318	lrrc6	+	chr15/chr2	Testis 88%	no reproductive phenotype studied
						Lrrc46	ENSMUSG00000020878	96.4% (Mm.250465)	3/15		no reproductive phenotype described	ENSGALG00000046384	LRRC46	Testis 62.5%	ND	+	chr11/chr27	absent	absent
281	FM	Rho1	FBgn0014020	phenotype manifest in germ cell	ubiquitous	4930544g11 Riken	ENSMUSG00000036463	90.7% (Mm.389756)	8/15	superTREE	no phenotype data avalaible	ENSGALG00000003806	RHOA	Lung	7.4	-	chr6/chr12	ENSDARG00000094673	rhoab	-	chr6/chr8	Testis 26%	uses of Rhoa inhibitor (Rhosin) showed alteration of the germplasm structure
						Rhoa	ENSMUSG00000007815	1.4% (Mm.757)	12/15 (best)		no reproductive phenotype described	absent						ENSDARG00000026845	rhoaa	-	chr6/chr8	Testis 11%
						RhoC	ENSMUSG00000002233	0.9% (Mm.262)	12/15 (best)		no reproductive phenotype described	ENSGALG00000001569	RHOC	ND	2.4	+	chr3/chr26	ENSDARG00000021309 ENSDARG00000018328	rhoca rhocb	+ +	chr3/chr6 chr3/chr8	Heart 20%, Kidney 19% Testis 37%	no reproductive phenotype studied no reproductive phenotype studied
195	FM	mip120	FBgn0033846	female and male sterile (phenotype manifest in spermatozoon)	ubiquitous	Mtl5 (Tesmin)	ENSMUSG00000024905	87.1% (Mm.209941)	7/15	superTREE	no reproductive phenotype described	ENSGALG00000041774	TESMIN	Testis 65%	100	+	chr19/chr5	ENSDARG00000097662	mtl5	+	chr19/chr25	Testis 98%	no data
						Lin54	ENSMUSG00000035310	3.5% (Mm.212568)	11/15 (best)		no reproductive phenotype described	ENSGALG00000011133	LIN54	ND	80.3	+	chr5/chr4	ENSDARG00000063194	lin54	+	chr5/chr10	Ovary 30%, Testis 19%	no data
317	FM	spn-E	FBgn0003483	female and male sterile (meiotic cell cycle defective; phenotype manifest in spermatocyte)	ubiquitous with low expression in testis but enriched in ovary	Tdrd9	ENSMUSG00000054003	80.2% (Mm.60648)	14/15 (best)	Tree #ENSGT00940000157035	abnormal DNA methylation during gametogenesis, abnormal male germ cell apoptosis, abnormal male germ cell morphology, abnormal spermatocyte morphology, abnormal spermatogonia morphology, abnormal synaptonemal complex, arrest of male meiosis, azoospermia, decreased testis weight, male infertility, small testis	ENSGALG00000011565	TDRD9	Testis 72.5%	98	+	chr12/chr5	ENSDARG00000013453	tdrd9	-	chr12/chr13	Testis 82%	no data
75	FM	CycA	FBgn0000404	phenotype (fertile) manifest in male germline stem cell and spermatocyte	testis and ovary only	Ccna1	ENSMUSG00000027793	80% (Mm.60648)	12/15 (best)	superTREE	male infertility, abnormal male germ cell apoptosis, arrest of male meiosis, arrest of spermatogenesis, decreased testis weight	ENSGALG00000017052	CCNA1	Testis 70.5%	98.9	+	chr3/chr1	ENSDARG00000043236	ccna1	+	chr3/chr10	Ovary 17%	no data
						Ccna2	ENSMUSG00000027715	2.1% (Mm.4189)	11/15		embryonic lethality	ENSGALG00000011881	CCNA2	ND	50.2	+	chr3/chr4	ENSDARG00000011094	ccna2	-	chr3/chr14	Ovary 41%, Testis 34%	no data
110	M	dsx	FBgn0000504	female and male sterile (phenotype manifest in male germ line, penis, spermathecum, testis	ubiquitous	Dmrtb1	ENSMUSG00000028610	75.5% (Mm.141324)	4/15 (best)	no Ensembl tree for FBgn0000504	abnormal male meiosis, abnormal synaptonemal complex, abnormal synaptonemal complex, abnormal male germ cell apoptosis, abnormal seminiferous tubule morphology, abnormal testis morphology, arrest of spermatogenesis, small testis	ENSGALG00000029023	DMRTB1	ND	96.05	+	chr4/chr8	absent	absent
		nesd
217	FM	nesd	FBgn0032848	male semi-sterile (meiotic cell cycle defective; phenotype manifest in spermatocyte)	enriched in testis	Shcbp1l	ENSMUSG00000042708	73.2% (Mm.49460)	8/15	superTREE	reduced male fertility, oligozoospermia, increased male germ cell apoptosis, increased male germ cell apoptosis, decreased litter size, arrest of male meiosis, abnormal meiotic spindle morphology	absent						absent	absent
						Shcbp1	ENSMUSG00000022322	4.1% (Mm.37801)	12/15 (best)		no reproductive phenotype described	ENSGALG00000004444	SHCBP1	ND	48.8	-	chr8/chr11	ENSDARG00000102068	shcbp1	-	chr8/chr7	Testis 43%, Ovary 31%	no data
377	M	Zmynd10	FBgn0266709	male sterile (phenotype manifest in spermatozoon)	enriched in testis (very high expression)	Zmynd10	ENSMUSG00000010044	67.5% (Mm.28331)	13/15 (best)	Tree #ENSGT00940000153820	no reproductive phenotype described	ENSGALG00000035883	ZMYND10	Testis 70%	85.7	+	chr9/chr12	ENSDARG00000002406	zmynd10	-	chr9/chr1	Testis 50%	no reproductive phenotype studied
353	M	TTLL3B	FBgn0031853	male sterile (phenotype manifest in spermatid axoneme)	enriched in testis (very high expression)	Ttll8	ENSMUSG00000022388	63.6% (Mm.86807)	7/15 (best)	superTREE	no reproductive phenotype described	ENSGALG00000032828 ENSGALG00000044133	novel gene novel gene	Testis 38% Testis 80%	96.7 ND	+	chr6/chr12 chr6/chr12	ENSDARG00000053728	ttll3	-	chr6/chr6	Testis 92%	no reproductive phenotype studied
145	M	gudu	FBgn0031905	male sterile (phenotype manifest in spermatid, spermatozoon, sperm indvidualization complex)	enriched in testis (very high expression)	Armc4	ENSMUSG00000061802	62.1% (Mm.107918)	11/15 (best)	superTREE	no reproductive phenotype described	ENSGALG00000007417	ARMC4	Testis 41%	96.5	+	chr18/chr2	ENSDARG00000055128	armc4	+	chr18/chr12	testis 97%	no reproductive phenotype studied
						Armc3	ENSMUSG00000037683	30.8% (Mm.276696)	2/15		no phenotype data avalaible	ENSGALG00000007864	ARMC3	Testis 61%	97.6	+	chr2/chr2	ENSDARG00000074708	armc3	+	chr2/chr24	testis 72%	no data
192	FM	Mhc	FBgn0264695	male sterile (phenotype manifest in testis)	ubiquitous	Myh15	ENSMUSG00000092009	53.3% (Mm.301387)	8/15	superTREE	no reproductive phenotype described	ENSGALG00000015358	MYH15	Heart; testis <0.5%	0.1	+	chr16/chr1	absent	absent
						Myh6	ENSMUSG00000040752	0.2% (Mm.290003)	13/15		no reproductive phenotype described	ENSGALG00000035960 ENSGALG00000035594	novel gene (MYO7L2) MYH7	ND ND	3 7.5	-	chr14/chr19	ENSDARG00000090637	myh6	-	chr14/chr20	Heart 96%	no reproductive phenotype studied
						Myh7	ENSMUSG00000053093	0% (Mm.457983)	14/15 (best)		no reproductive phenotype described						chr2/chr20	ENSDARG00000079564 ENSDARG00000076075 ENSDARG00000035322	myh7 myh7ba myh7bb	- + +	chr2/chr2 chr2/chr11 chr2/chr23	Heart 95% ND Heart 92%	no data no data no data
252	FM	Phf7	FBgn0031091	phenotype (fertile) manifest in male germline stem cell, spermatocyte, spermatogonial cyst	testis and ovary only	Phf7	ENSMUSG00000021902	51.6% (Mm.5348)	7/15 (best)	Tree #ENSGT00950000182865	no phenotype data avalaible	63 orthologs with location Chr1: 4,052,963-4,054,360	novel gene	Testis 54% to 89%	ND	ND	unlocalized in chicken	absent	absent
172	FM	Lam	FBgn0002525	female and male sterile (phenotype manifest in germ line stem cell, spermatozoon)	ubiquitous	Lmntd1	ENSMUSG00000054966	42.9% (Mm.441497)	1/15	superTREE	no reproductive phenotype described	absent						absent	absent
						Lmna	ENSMUSG00000028063	0.2% (Mm.243014)	13/15 (best)		abnormal reproductive system morphology, male infertility, azoospermia, small testis	absent						ENSDARG00000013415	lmna	+	chr3/chr16	Intestine 44%	no reproductive phenotype studied
						Lmnb2	ENSMUSG00000062075	4.5% (Mm.7362)	13/15 (best)		normal reproductive system phenotype	ENSGALG00000000470	LMNB2	ND	9.2	+	chr10/chr28	ENSDARG00000101624	lmnb2	-	chr10/chr22	Testis 39%	no data
						Lmnb1	ENSMUSG00000024590	13.5% (Mm.4105)	11/15		no reproductive phenotype described	ENSGALG00000014692	LMNB1	ND	29	+	chr18/chrZ	ENSDARG00000044299	lmnb1	+	chr18/chr10	Ovary 41%, Testis 11%	no reproductive phenotype studied
305	M	sfl	FBgn0020251	male semi-sterile (phenotype manifest in testis)	ubiquitous	Ndst4	ENSMUSG00000027971	41.5% (Mm.444289)	12/15	superTREE	no reproductive phenotype described	ENSGALG00000012015	NDTS4	Brain; testis <5%	2	+	chr3/chr4	ENSDARG00000041776	ndst3	-	chr3/chr1	Brain 35%	no data
						Ndst1	ENSMUSG00000054008	0.9% (Mm.181862)	13/15		no reproductive phenotype described	ENSGALG00000004581	NDTS1	ND	13.1	+	chr18/chr13	ENSDARG00000062397 ENSDARG00000103606	ndst1a ndst1b	+ +	chr18/chr14 chr18/chr21	Muscle 37% Brain 27%, Ovary 19%, Testis 11%	no reproductive phenotype studied no reproductive phenotype studied
						Ndst2	ENSMUSG00000039308	1.7% (Mm.4084)	15/15 (best)		no reproductive phenotype described	ENSGALG00000005107	novel gene (NDTS2)	ND	2.7	+	chr14/chr6	ENSDARG00000086269 ENSDARG00000060678	ndst2a ndst2b	+ +	chr14/chr12 chr14/chr12	Ovary 20%, Testis 19% Ovary 26%, Brain 26%	no data no data
2	M	Abd-B	FBgn0000015	female and male sterile (phenotype manifest in male genitalia, testis)	ubiquitous	Hoxc9	ENSMUSG00000036139	30.8% (Mm.4765)	3/15	superTREE	no reproductive phenotype described	ENSGALG00000029439	HOXC9	ND	0	+	chr15/chr33	ENSDARG00000092809	hoxc9a	+	chr15/hcr23	Bones 46%, Intestine 26% Testis 10%	no reproductive phenotype studied
						Hoxc12	ENSMUSG00000050328	5% (Mm.24420)	3/15		no reproductive phenotype described	ENSGALG00000033272	HOXC12	ND	ND	+	chr15/chr33	ENSDARG00000070352 ENSDARG00000103133	hoxc12a hoxc12b	+ +	chr15/chr23 chr15/chr11	Testis 19% ND	no data no data
257	M	Pkd2	FBgn0041195	male sterile (phenotype manifest in spermatozoon)	testis and accessory gland only	Pkd2l1	ENSMUSG00000037578	28.6% (Mm.308481)	8/15 (best)	superTREE	no reproductive phenotype described	ENSGALG00000005766	PKD2L1	Testis 100%	100	+	chr19/chr6	ENSDARG00000022503	pkd2l1	+	chr19/chr13	Testis 33%	no data
						Pkd2	ENSMUSG00000034462	3.3% (Mm.6442)	8/15 (best)		no reproductive phenotype described	ENSGALG00000010921	PKD2	ND	3.5	+	chr5/chr4	ENSDARG00000014098	pkd2	+	chr5/chr1	Testis 45%	no reproductive phenotype studied
total	28 fruit fly genes					68 genes orthologs of the 28 fly genes (genes between black lines are paralogs: there are 28 groups of paralogs)						144 chicken orthologs: 50+20 (Spag4/Sun5)+11 (Sun3)+63 (Pfu) (genes between black lines are paralogs)						60 zebrafish orthologs (genes between black lines are paralogs)
