# Supplementary material for: An evolutionary approach to recover genes predominantly expressed in the testes of the zebrafish, chicken and mouse
Source: BMC Evol Biol. 2019 Jul 3;19:137. doi: 10.1186/s12862-019-1462-8 (PMC6609395; doi:10.1186/s12862-019-1462-8)
Supplement: Supplementary file 6 — Table S4. List of GOs (BP GOTERM) corresponding to the 379 fly genes according to DAVID Functional Annotation Tool, with Fold Enrichment (column E) and Bonferroni P-value (column F). (XLSX 60 kb) [file 12862_2019_1462_MOESM6_ESM.xlsx]

## Sheet: Suppl Table 4 
Category	Term	Count	Genes	Fold Enrichment	Bonferroni adjusted P-value
GOTERM_BP_DIRECT	GO:0048140~male germ-line cyst encapsulation	9	FBGN0027057, FBGN0013746, FBGN0027055, FBGN0032956, FBGN0003731, FBGN0028836, FBGN0028837, FBGN0027053, FBGN0027054	29.0131926121372	2.55855377995217E-08	Blue cells: Bonferroni adjusted P-value < 0.01
GOTERM_BP_DIRECT	GO:0048137~spermatocyte division	16	FBGN0033812, FBGN0015218, FBGN0015790, FBGN0040298, FBGN0011207, FBGN0023213, FBGN0035233, FBGN0011206, FBGN0265089, FBGN0037019, FBGN0013563, FBGN0035876, FBGN0031282, FBGN0004373, FBGN0261787, FBGN0260634	27.3065342231879	1.73103758410213E-17	BOLD: Fold enrichment >x3
GOTERM_BP_DIRECT	GO:0007112~male meiosis cytokinesis	28	FBGN0015218, FBGN0024689, FBGN0026433, FBGN0026431, FBGN0003124, FBGN0032848, FBGN0265089, FBGN0002431, FBGN0004643, FBGN0035762, FBGN0004373, FBGN0261787, FBGN0262598, FBGN0086384, FBGN0015790, FBGN0002466, FBGN0028968, FBGN0025725, FBGN0051040, FBGN0265297, FBGN0261385, FBGN0035233, FBGN0267378, FBGN0035876, FBGN0011708, FBGN0053094, FBGN0013750, FBGN0260942	26.2054642948336	5.36127348884631E-33
GOTERM_BP_DIRECT	GO:0045595~regulation of cell differentiation	7	FBGN0086384, FBGN0011648, FBGN0004583, FBGN0026598, FBGN0003716, FBGN0000490, FBGN0004647	25.38654353562	0.0000676965042891719
GOTERM_BP_DIRECT	GO:0019827~stem cell population maintenance	6	FBGN0015754, FBGN0011666, FBGN0016917, FBGN0000490, FBGN0021760, FBGN0004864	24.8684508104033	0.00149728020760919
GOTERM_BP_DIRECT	GO:0030382~sperm mitochondrion organization	6	FBGN0041100, FBGN0026479, FBGN0004363, FBGN0011596, FBGN0003231, FBGN0029891	24.8684508104033	0.00149728020760919
GOTERM_BP_DIRECT	GO:0007291~sperm individualization	44	FBGN0016693, FBGN0038607, FBGN0263864, FBGN0026619, FBGN0267727, FBGN0011225, FBGN0261397, FBGN0011224, FBGN0035608, FBGN0034740, FBGN0020381, FBGN0032248, FBGN0038928, FBGN0037218, FBGN0019828, FBGN0012037, FBGN0031905, FBGN0035461, FBGN0020626, FBGN0086384, FBGN0045842, FBGN0250823, FBGN0024320, FBGN0261268, FBGN0264307, FBGN0021814, FBGN0000319, FBGN0011241, FBGN0028379, FBGN0038225, FBGN00036…	24.5496245179622	4.6613156912359E-52
GOTERM_BP_DIRECT	GO:0007141~male meiosis I	10	FBGN0034646, FBGN0003943, FBGN0011569, FBGN0004372, FBGN0002842, FBGN0004106, FBGN0264307, FBGN0011207, FBGN0014342, FBGN0086350	24.1776605101143	1.98005698504033E-08
GOTERM_BP_DIRECT	GO:0048142~germarium-derived cystoblast division	8	FBGN0027057, FBGN0015754, FBGN0013746, FBGN0027055, FBGN0004106, FBGN0040298, FBGN0028836, FBGN0027053	23.2105540897097	9.52053828007226E-06
GOTERM_BP_DIRECT	GO:0045478~fusome organization	8	FBGN0015790, FBGN0015754, FBGN0000158, FBGN0250788, FBGN0263391, FBGN0261797, FBGN0004581, FBGN0004378	23.2105540897097	9.52053828007226E-06
GOTERM_BP_DIRECT	GO:0010388~cullin deneddylation	7	FBGN0027057, FBGN0013746, FBGN0027055, FBGN0028836, FBGN0028837, FBGN0027053, FBGN0027054	22.5658164761067	0.000197190860443785
GOTERM_BP_DIRECT	GO:0030718~germ-line stem cell population maintenance	31	FBGN0261111, FBGN0003716, FBGN0000158, FBGN0011655, FBGN0001981, FBGN0000490, FBGN0011207, FBGN0004647, FBGN0003169, FBGN0032515, FBGN0004581, FBGN0016034, FBGN0000463, FBGN0003317, FBGN0262169, FBGN0016917, FBGN0041184, FBGN0003731, FBGN0260936, FBGN0263930, FBGN0015790, FBGN0011648, FBGN0004872, FBGN0039120, FBGN0004657, FBGN0011217, FBGN0264491, FBGN0265778, FBGN0004197, FBGN0020493, FBGN00029…	21.9368041701525	1.39715496507201E-32
GOTERM_BP_DIRECT	GO:0007282~cystoblast division	6	FBGN0000140, FBGN0000158, FBGN0021760, FBGN0263391, FBGN0261797, FBGN0004581	21.7598944591029	0.00387538207775783
GOTERM_BP_DIRECT	GO:0000338~protein deneddylation	6	FBGN0027057, FBGN0027055, FBGN0028836, FBGN0028837, FBGN0027053, FBGN0027054	21.7598944591029	0.00387538207775783
GOTERM_BP_DIRECT	GO:0010032~meiotic chromosome condensation	6	FBGN0015218, FBGN0051989, FBGN0267398, FBGN0267351, FBGN0260991, FBGN0265089	21.7598944591029	0.00387538207775783
GOTERM_BP_DIRECT	GO:0045705~negative regulation of salivary gland boundary specification	6	FBGN0011648, FBGN0000015, FBGN0003716, FBGN0011655, FBGN0000490, FBGN0003169	21.7598944591029	0.00387538207775783
GOTERM_BP_DIRECT	GO:0030317~sperm motility	12	FBGN0040291, FBGN0083946, FBGN0033846, FBGN0041195, FBGN0267326, FBGN0267363, FBGN0262167, FBGN0266709, FBGN0011225, FBGN0051320, FBGN0035491, FBGN0020407	20.4799006673909	1.13999587547652E-09
GOTERM_BP_DIRECT	GO:0007488~histoblast morphogenesis	6	FBGN0011648, FBGN0003716, FBGN0000308, FBGN0003525, FBGN0020493, FBGN0000546	19.3421284080914	0.00845410962981862
GOTERM_MF_DIRECT	GO:0019781~NEDD8 activating enzyme activity	6	FBGN0027057, FBGN0027055, FBGN0028836, FBGN0028837, FBGN0027053, FBGN0027054	19.0441025641025	0.00209446452991624
GOTERM_BP_DIRECT	GO:0000916~actomyosin contractile ring contraction	9	FBGN0015790, FBGN0024689, FBGN0051040, FBGN0266672, FBGN0266124, FBGN0004373, FBGN0261787, FBGN0266668, FBGN0030241	18.6513381078024	7.33465673508071E-06
GOTERM_BP_DIRECT	GO:0042078~germ-line stem cell division	16	FBGN0015790, FBGN0011648, FBGN0004872, FBGN0011666, FBGN0003716, FBGN0000158, FBGN0011655, FBGN0000490, FBGN0004956, FBGN0003169, FBGN0004864, FBGN0003391, FBGN0003317, FBGN0016917, FBGN0005683, FBGN0002962	18.5684432717678	3.58602036953925E-13
GOTERM_BP_DIRECT	GO:0030723~ovarian fusome organization	7	FBGN0000140, FBGN0015790, FBGN0015754, FBGN0021760, FBGN0263391, FBGN0263510, FBGN0261797	18.4629407531782	0.00102222524071848
GOTERM_BP_DIRECT	GO:0036098~male germ-line stem cell population maintenance	7	FBGN0020306, FBGN0001197, FBGN0000308, FBGN0024177, FBGN0263510, FBGN0263231, FBGN0027889	18.4629407531782	0.00102222524071848
GOTERM_BP_DIRECT	GO:0007111~meiosis II cytokinesis	11	FBGN0267378, FBGN0024689, FBGN0266672, FBGN0260942, FBGN0266124, FBGN0004373, FBGN0264291, FBGN0261787, FBGN0003041, FBGN0266668, FBGN0011202	17.7302843740838	1.13256199085753E-07
GOTERM_BP_DIRECT	GO:0007110~meiosis I cytokinesis	12	FBGN0267378, FBGN0024689, FBGN0011606, FBGN0266672, FBGN0260942, FBGN0266124, FBGN0004373, FBGN0264291, FBGN0261787, FBGN0003041, FBGN0266668, FBGN0011202	17.4079155672823	1.40959287575626E-08
GOTERM_MF_DIRECT	GO:0000900~translation repressor activity, nucleic acid binding	6	FBGN0011666, FBGN0000158, FBGN0264307, FBGN0011224, FBGN0264270, FBGN0004581	17.1396923076923	0.00406527760894592
GOTERM_BP_DIRECT	GO:0030720~oocyte localization involved in germarium-derived egg chamber formation	9	FBGN0003391, FBGN0026598, FBGN0015589, FBGN0000463, FBGN0016917, FBGN0000117, FBGN0003483, FBGN0004647, FBGN0263396	16.3199208443271	0.0000295839956410137
GOTERM_BP_DIRECT	GO:0036099~female germ-line stem cell population maintenance	14	FBGN0013746, FBGN0000490, FBGN0263510, FBGN0004647, FBGN0027889, FBGN0027057, FBGN0003391, FBGN0027055, FBGN0024234, FBGN0028836, FBGN0028837, FBGN0038197, FBGN0027053, FBGN0027054	16.2473878627968	4.41259806471805E-10
GOTERM_BP_DIRECT	GO:0048515~spermatid differentiation	12	FBGN0015218, FBGN0003943, FBGN0039561, FBGN0011569, FBGN0004372, FBGN0019972, FBGN0002842, FBGN0039124, FBGN0023213, FBGN0014342, FBGN0265089, FBGN0260634	15.8253777884384	5.56365665760338E-08
GOTERM_BP_DIRECT	GO:0051642~centrosome localization	9	FBGN0000140, FBGN0015790, FBGN0015754, FBGN0036059, FBGN0002973, FBGN0261797, FBGN0001108, FBGN0020407, FBGN0003654	15.3599255005432	0.0000542117729013247
GOTERM_BP_DIRECT	GO:0035019~somatic stem cell population maintenance	10	FBGN0020306, FBGN0011648, FBGN0003391, FBGN0001197, FBGN0000308, FBGN0016917, FBGN0011655, FBGN0005683, FBGN0000117, FBGN0260936	15.270101374809	6.70883620312867E-06
GOTERM_BP_DIRECT	GO:0007281~germ cell development	22	FBGN0013746, FBGN0032956, FBGN0000158, FBGN0024177, FBGN0000490, FBGN0028734, FBGN0263510, FBGN0026206, FBGN0003015, FBGN0004581, FBGN0259937, FBGN0027057, FBGN0003391, FBGN0027055, FBGN0003891, FBGN0028836, FBGN0028837, FBGN0027053, FBGN0027054, FBGN0264270, FBGN0002962, FBGN0000546	15.1973866063575	4.58378588395601E-17
GOTERM_BP_DIRECT	GO:0007283~spermatogenesis	81	FBGN0001941, FBGN0003742, FBGN0038607, FBGN0000308, FBGN0032465, FBGN0032089, FBGN0032368, FBGN0011225, FBGN0003950, FBGN0001233, FBGN0261854, FBGN0265089, FBGN0020261, FBGN0037019, FBGN0267366, FBGN0029857, FBGN0011569, FBGN0002525, FBGN0030477, FBGN0031728, FBGN0019828, FBGN0260635, FBGN0260634, FBGN0015075, FBGN0035849, FBGN0034423, FBGN0086384, FBGN0037751, FBGN0261268, FBGN0265297, FBGN00391…	14.5065963060686	7.70227649597264E-72
GOTERM_BP_DIRECT	GO:0007099~centriole replication	12	FBGN0013765, FBGN0031191, FBGN0026371, FBGN0262167, FBGN0011020, FBGN0003525, FBGN0039731, FBGN0266111, FBGN0261004, FBGN0036480, FBGN0004889, FBGN0027513	14.5065963060686	1.85012993925148E-07
GOTERM_BP_DIRECT	GO:0048132~female germ-line stem cell asymmetric division	9	FBGN0000140, FBGN0004872, FBGN0013984, FBGN0086346, FBGN0000158, FBGN0011207, FBGN0011217, FBGN0263930, FBGN0032515	14.5065963060686	0.0000946667238225229
GOTERM_BP_DIRECT	GO:0007060~male meiosis chromosome segregation	9	FBGN0003009, FBGN0037831, FBGN0015218, FBGN0004643, FBGN0036059, FBGN0051989, FBGN0267351, FBGN0086350, FBGN0265089	14.5065963060686	0.0000946667238225229
GOTERM_BP_DIRECT	GO:0007288~sperm axoneme assembly	9	FBGN0038607, FBGN0032248, FBGN0026371, FBGN0262167, FBGN0264307, FBGN0028734, FBGN0261004, FBGN0036480, FBGN0034740	14.5065963060686	0.0000946667238225229
GOTERM_BP_DIRECT	GO:0006919~activation of cysteine-type endopeptidase activity involved in apoptotic process	8	FBGN0040291, FBGN0086907, FBGN0026404, FBGN0263864, FBGN0261268, FBGN0038928, FBGN0040038, FBGN0035461	14.5065963060686	0.0007582035459468
GOTERM_BP_DIRECT	GO:0007286~spermatid development	28	FBGN0067317, FBGN0011225, FBGN0024432, FBGN0011224, FBGN0024273, FBGN0011569, FBGN0004372, FBGN0010341, FBGN0033690, FBGN0263231, FBGN0016984, FBGN0243516, FBGN0024189, FBGN0002842, FBGN0011217, FBGN0035233, FBGN0014342, FBGN0011241, FBGN0005322, FBGN0035876, FBGN0011230, FBGN0011232, FBGN0031282, FBGN0028484, FBGN0266672, FBGN0265512, FBGN0266668, FBGN0000546	14.2520946164884	1.02505277869874E-21
GOTERM_BP_DIRECT	GO:0000212~meiotic spindle organization	10	FBGN0087021, FBGN0024689, FBGN0011207, FBGN0266672, FBGN0260942, FBGN0266124, FBGN0004373, FBGN0263391, FBGN0261787, FBGN0266668	13.8158060057796	0.0000200783671433502
GOTERM_BP_DIRECT	GO:0000915~actomyosin contractile ring assembly	10	FBGN0267378, FBGN0002466, FBGN0000308, FBGN0003124, FBGN0261385, FBGN0260942, FBGN0264291, FBGN0003041, FBGN0011726, FBGN0011202	13.8158060057796	0.0000200783671433502
GOTERM_BP_DIRECT	GO:0001709~cell fate determination	12	FBGN0002973, FBGN0011666, FBGN0004872, FBGN0000158, FBGN0001981, FBGN0003733, FBGN0000490, FBGN0003731, FBGN0003205, FBGN0000117, FBGN0001108, FBGN0002962	13.3907042825248	5.38186564869036E-07
GOTERM_BP_DIRECT	GO:0007179~transforming growth factor beta receptor signaling pathway	8	FBGN0011648, FBGN0003716, FBGN0003317, FBGN0011655, FBGN0010341, FBGN0000490, FBGN0020493, FBGN0003169	12.8947522720609	0.00198566697255353
GOTERM_BP_DIRECT	GO:0007314~oocyte anterior/posterior axis specification	12	FBGN0016034, FBGN0003391, FBGN0000463, FBGN0003731, FBGN0260934, FBGN0004647, FBGN0027053, FBGN0261854, FBGN0011661, FBGN0263396, FBGN0002962, FBGN0003015	12.4342254052016	1.40582299190672E-06
GOTERM_BP_DIRECT	GO:0050821~protein stabilization	12	FBGN0027057, FBGN0013746, FBGN0027055, FBGN0264695, FBGN0016756, FBGN0028836, FBGN0011573, FBGN0028837, FBGN0004889, FBGN0027053, FBGN0027054, FBGN0035461	12.4342254052016	1.40582299190672E-06
GOTERM_BP_DIRECT	GO:0007548~sex differentiation	9	FBGN0003741, FBGN0003742, FBGN0000015, FBGN0001276, FBGN0000504, FBGN0030477, FBGN0265998, FBGN0003997, FBGN0264270	12.4342254052016	0.000401941058523425
GOTERM_BP_DIRECT	GO:0008356~asymmetric cell division	11	FBGN0002973, FBGN0003391, FBGN0000463, FBGN0013765, FBGN0264307, FBGN0011020, FBGN0261385, FBGN0261004, FBGN0004647, FBGN0260991, FBGN0024273	12.2748122589811	0.0000107405332696597
GOTERM_BP_DIRECT	GO:0007530~sex determination	8	FBGN0003741, FBGN0003742, FBGN0016917, FBGN0001276, FBGN0000504, FBGN0004864, FBGN0004956, FBGN0264270	12.2160810998472	0.00304989659941401
GOTERM_BP_DIRECT	GO:0007369~gastrulation	10	FBGN0028978, FBGN0003079, FBGN0003733, FBGN0003731, FBGN0003205, FBGN0003525, FBGN0004052, FBGN0000719, FBGN0003256, FBGN0014020	12.0888302550571	0.000081480322282057
GOTERM_BP_DIRECT	GO:0051297~centrosome organization	23	FBGN0264694, FBGN0026433, FBGN0013765, FBGN0026431, FBGN0003124, FBGN0261385, FBGN0039731, FBGN0261004, FBGN0036354, FBGN0036480, FBGN0000140, FBGN0086690, FBGN0034646, FBGN0250746, FBGN0002525, FBGN0026371, FBGN0262167, FBGN0011020, FBGN0260639, FBGN0266111, FBGN0263391, FBGN0004889, FBGN0027500	11.9161326799849	3.86910912530567E-15
GOTERM_BP_DIRECT	GO:0007126~meiotic nuclear division	11	FBGN0003009, FBGN0011569, FBGN0004372, FBGN0002842, FBGN0011207, FBGN0040298, FBGN0011205, FBGN0004374, FBGN0014342, FBGN0026206, FBGN0027889	11.8201895827225	0.0000165405446895805
GOTERM_BP_DIRECT	GO:0007455~eye-antennal disc morphogenesis	9	FBGN0016917, FBGN0000490, FBGN0003731, FBGN0003205, FBGN0003302, FBGN0004864, FBGN0004956, FBGN0000320, FBGN0002431	10.4447493403693	0.00189151211834392
GOTERM_BP_DIRECT	GO:0051225~spindle assembly	9	FBGN0015754, FBGN0267378, FBGN0013756, FBGN0021760, FBGN0260942, FBGN0264291, FBGN0003041, FBGN0001108, FBGN0011202	10.0430282118936	0.00264984539483703
GOTERM_BP_DIRECT	GO:0055059~asymmetric neuroblast division	11	FBGN0002973, FBGN0013765, FBGN0000404, FBGN0001981, FBGN0004106, FBGN0011225, FBGN0034087, FBGN0036480, FBGN0261854, FBGN0027513, FBGN0020278	9.97328496042216	0.000108421095097011
GOTERM_MF_DIRECT	GO:0003774~motor activity	10	FBGN0011760, FBGN0264695, FBGN0086347, FBGN0011225, FBGN0024432, FBGN0261397, FBGN0001108, FBGN0003654, FBGN0004378, FBGN0265434	9.52205128205128	0.000191378829943467
GOTERM_BP_DIRECT	GO:0000281~mitotic cytokinesis	21	FBGN0026598, FBGN0002466, FBGN0028968, FBGN0000308, FBGN0000405, FBGN0261385, FBGN0003041, FBGN0003514, FBGN0260991, FBGN0011202, FBGN0267378, FBGN0086346, FBGN0011708, FBGN0026181, FBGN0053094, FBGN0026479, FBGN0264291, FBGN0011726, FBGN0030241, FBGN0265434, FBGN0014020	9.3734929977674	3.56809026769155E-11
GOTERM_MF_DIRECT	GO:0042623~ATPase activity, coupled	14	FBGN0015754, FBGN0264695, FBGN0001313, FBGN0011225, FBGN0261397, FBGN0024432, FBGN0013563, FBGN0011760, FBGN0086347, FBGN0035581, FBGN0267432, FBGN0261797, FBGN0267433, FBGN0265434	8.69404682274247	1.20062264863385E-06
GOTERM_BP_DIRECT	GO:0017148~negative regulation of translation	11	FBGN0003741, FBGN0011666, FBGN0000158, FBGN0032089, FBGN0264307, FBGN0028734, FBGN0052364, FBGN0263396, FBGN0264270, FBGN0002962, FBGN0004581	8.18320817265408	0.000861073837952863
GOTERM_BP_DIRECT	GO:0008284~positive regulation of cell proliferation	10	FBGN0013984, FBGN0000463, FBGN0003079, FBGN0016917, FBGN0003731, FBGN0003205, FBGN0003525, FBGN0003256, FBGN0004647, FBGN0011661	7.84140340868573	0.00519953208039525
GOTERM_BP_DIRECT	GO:0030707~ovarian follicle cell development	24	FBGN0015790, FBGN0011648, FBGN0004583, FBGN0003716, FBGN0011655, FBGN0000490, FBGN0000117, FBGN0263510, FBGN0003514, FBGN0004647, FBGN0004864, FBGN0004956, FBGN0013984, FBGN0000463, FBGN0024234, FBGN0003317, FBGN0010341, FBGN0003205, FBGN0004106, FBGN0023175, FBGN0031728, FBGN0004374, FBGN0260934, FBGN0000320	7.56865894229666	5.7555626931105E-11
GOTERM_BP_DIRECT	GO:0007140~male meiosis	24	FBGN0263855, FBGN0034939, FBGN0033669, FBGN0037751, FBGN0000158, FBGN0265297, FBGN0003124, FBGN0011207, FBGN0040298, FBGN0267351, FBGN0011217, FBGN0002715, FBGN0011206, FBGN0036341, FBGN0004581, FBGN0016034, FBGN0031715, FBGN0011606, FBGN0261618, FBGN0026371, FBGN0011020, FBGN0004106, FBGN0002673, FBGN0260634	7.4872755128096	7.40513206309856E-11
GOTERM_BP_DIRECT	GO:0007067~mitotic nuclear division	32	FBGN0015218, FBGN0026433, FBGN0013765, FBGN0000404, FBGN0026431, FBGN0003124, FBGN0011207, FBGN0011205, FBGN0002715, FBGN0024432, FBGN0003009, FBGN0004643, FBGN0013263, FBGN0260639, FBGN0002622, FBGN0003256, FBGN0020407, FBGN0004378, FBGN0015754, FBGN0021760, FBGN0011217, FBGN0261385, FBGN0023213, FBGN0003525, FBGN0011573, FBGN0036341, FBGN0001108, FBGN0000140, FBGN0011606, FBGN0026181, FBGN00041…	6.67929614092367	5.38652300431996E-14
GOTERM_BP_DIRECT	GO:0007507~heart development	13	FBGN0011648, FBGN0004606, FBGN0003716, FBGN0011655, FBGN0000490, FBGN0000117, FBGN0020251, FBGN0000014, FBGN0000015, FBGN0003391, FBGN0002973, FBGN0003205, FBGN0003256	6.50295696478937	0.000788680024605525
GOTERM_BP_DIRECT	GO:0007298~border follicle cell migration	29	FBGN0000964, FBGN0004583, FBGN0011225, FBGN0003514, FBGN0004647, FBGN0004864, FBGN0004956, FBGN0003391, FBGN0000463, FBGN0003079, FBGN0016917, FBGN0041184, FBGN0003731, FBGN0260934, FBGN0260635, FBGN0014020, FBGN0015790, FBGN0015754, FBGN0264695, FBGN0004657, FBGN0000482, FBGN0036059, FBGN0003205, FBGN0266672, FBGN0010269, FBGN0261797, FBGN0011726, FBGN0000546, FBGN0265434	6.42276783016777	6.99273972060154E-12
GOTERM_BP_DIRECT	GO:0007391~dorsal closure	21	FBGN0015790, FBGN0011648, FBGN0003716, FBGN0000308, FBGN0000490, FBGN0011225, FBGN0004657, FBGN0000117, FBGN0004647, FBGN0003169, FBGN0265778, FBGN0020261, FBGN0013984, FBGN0024234, FBGN0026181, FBGN0010341, FBGN0003205, FBGN0003731, FBGN0028484, FBGN0265434, FBGN0014020	5.91531111509593	3.92966972295738E-07
GOTERM_BP_DIRECT	GO:0051301~cell division	13	FBGN0015754, FBGN0013756, FBGN0003525, FBGN0002715, FBGN0011573, FBGN0000482, FBGN0027889, FBGN0036059, FBGN0087021, FBGN0013263, FBGN0020407, FBGN0002673, FBGN0004378	5.46625368054758	0.00552796156994239
GOTERM_BP_DIRECT	GO:0048477~oogenesis	59	FBGN0033846, FBGN0011225, FBGN0004864, FBGN0001233, FBGN0010501, FBGN0029857, FBGN0016917, FBGN0010341, FBGN0031728, FBGN0263391, FBGN0027053, FBGN0263396, FBGN0027054, FBGN0003028, FBGN0015075, FBGN0265297, FBGN0003034, FBGN0000146, FBGN0265778, FBGN0000140, FBGN0011760, FBGN0028426, FBGN0002962, FBGN0264270, FBGN0016693, FBGN0000158, FBGN0000490, FBGN0000117, FBGN0011205, FBGN0261397, FBGN00046…	5.43421702893998	1.31158590760859E-23
GOTERM_BP_DIRECT	GO:0007424~open tracheal system development	19	FBGN0011648, FBGN0028968, FBGN0003716, FBGN0001981, FBGN0000490, FBGN0003525, FBGN0003997, FBGN0004647, FBGN0004864, FBGN0003169, FBGN0011202, FBGN0000015, FBGN0003391, FBGN0004360, FBGN0000463, FBGN0016917, FBGN0003731, FBGN0031728, FBGN0014020	5.40441823167261	0.0000156208063876173
GOTERM_BP_DIRECT	GO:0007422~peripheral nervous system development	15	FBGN0013765, FBGN0000404, FBGN0001981, FBGN0003525, FBGN0003041, FBGN0004647, FBGN0000014, FBGN0013563, FBGN0002973, FBGN0000463, FBGN0003731, FBGN0003205, FBGN0016984, FBGN0000546, FBGN0014020	5.18092725216735	0.00145166486333325
GOTERM_MF_DIRECT	GO:0008017~microtubule binding	19	FBGN0015754, FBGN0026598, FBGN0015589, FBGN0013765, FBGN0040232, FBGN0011225, FBGN0261385, FBGN0021760, FBGN0036480, FBGN0260991, FBGN0000140, FBGN0036059, FBGN0011606, FBGN0250788, FBGN0004374, FBGN0026479, FBGN0030241, FBGN0011661, FBGN0004378	5.12034833091436	8.11118266386135E-06
GOTERM_BP_DIRECT	GO:0007015~actin filament organization	14	FBGN0000463, FBGN0003317, FBGN0243516, FBGN0000308, FBGN0010341, FBGN0011225, FBGN0004657, FBGN0260934, FBGN0004647, FBGN0001233, FBGN0011726, FBGN0010501, FBGN0014020, FBGN0011202	4.83553210202286	0.00838154166800331
GOTERM_BP_DIRECT	GO:0001745~compound eye morphogenesis	24	FBGN0086384, FBGN0015790, FBGN0011648, FBGN0004583, FBGN0003716, FBGN0024189, FBGN0036141, FBGN0261268, FBGN0000490, FBGN0011207, FBGN0000117, FBGN0011217, FBGN0004647, FBGN0004864, FBGN0003169, FBGN0004956, FBGN0003391, FBGN0003317, FBGN0002525, FBGN0037218, FBGN0003731, FBGN0038197, FBGN0011726, FBGN0014020	4.70484204521143	1.83379338991596E-06
GOTERM_BP_DIRECT	GO:0048749~compound eye development	20	FBGN0015790, FBGN0021814, FBGN0000319, FBGN0004647, FBGN0004864, FBGN0265778, FBGN0002431, FBGN0036340, FBGN0029891, FBGN0004197, FBGN0000463, FBGN0026404, FBGN0016917, FBGN0005683, FBGN0003731, FBGN0003205, FBGN0265998, FBGN0263930, FBGN0011726, FBGN0000320	4.56900671057278	0.0000990118626483793
GOTERM_BP_DIRECT	GO:0007476~imaginal disc-derived wing morphogenesis	31	FBGN0003716, FBGN0011655, FBGN0000490, FBGN0000492, FBGN0011205, FBGN0011206, FBGN0004647, FBGN0004864, FBGN0020261, FBGN0000463, FBGN0003317, FBGN0003079, FBGN0016917, FBGN0003731, FBGN0013263, FBGN0000719, FBGN0003256, FBGN0263930, FBGN0086384, FBGN0011648, FBGN0036141, FBGN0261268, FBGN0265778, FBGN0004197, FBGN0011760, FBGN0003205, FBGN0266124, FBGN0261285, FBGN0020493, FBGN0038197, FBGN00005…	4.14474180173388	1.02256979328529E-07
GOTERM_MF_DIRECT	GO:0005515~protein binding	91	FBGN0003741, FBGN0015218, FBGN0003742, FBGN0026598, FBGN0013746, FBGN0003716, FBGN0000404, FBGN0033846, FBGN0000308, FBGN0003124, FBGN0011225, FBGN0261854, FBGN0032515, FBGN0010501, FBGN0265089, FBGN0029891, FBGN0002525, FBGN0016917, FBGN0010341, FBGN0027053, FBGN0027054, FBGN0260635, FBGN0014020, FBGN0020496, FBGN0086384, FBGN0037831, FBGN0037751, FBGN0039120, FBGN0265297, FBGN0003034, FBGN00046…	4.01780525502318	1.65452371179639E-29
GOTERM_BP_DIRECT	GO:0007275~multicellular organism development	20	FBGN0024689, FBGN0013746, FBGN0001197, FBGN0037751, FBGN0034962, FBGN0002715, FBGN0004647, FBGN0010501, FBGN0011596, FBGN0004197, FBGN0029857, FBGN0004360, FBGN0027055, FBGN0000463, FBGN0041100, FBGN0028836, FBGN0028837, FBGN0027053, FBGN0260635, FBGN0000320	3.7436377564048	0.00235495448999367
GOTERM_BP_DIRECT	GO:0008340~determination of adult lifespan	20	FBGN0002774, FBGN0000257, FBGN0003210, FBGN0001087, FBGN0033846, FBGN0004657, FBGN0024432, FBGN0004647, FBGN0000482, FBGN0024248, FBGN0013984, FBGN0026404, FBGN0262169, FBGN0003205, FBGN0003731, FBGN0004373, FBGN0003256, FBGN0038197, FBGN0023000, FBGN0000546	3.41331677789849	0.00940414453614846
GOTERM_BP_DIRECT	GO:0006468~protein phosphorylation	30	FBGN0022936, FBGN0003716, FBGN0028978, FBGN0003124, FBGN0003733, FBGN0040298, FBGN0053245, FBGN0004864, FBGN0003169, FBGN0261854, FBGN0027889, FBGN0053244, FBGN0029891, FBGN0053240, FBGN0003317, FBGN0026371, FBGN0003731, FBGN0037218, FBGN0265998, FBGN0260934, FBGN0003256, FBGN0263855, FBGN0250823, FBGN0002466, FBGN0053236, FBGN0013984, FBGN0026181, FBGN0004106, FBGN0028484, FBGN0010269	3.27216458031622	0.0000559634319916568
GOTERM_MF_DIRECT	GO:0005524~ATP binding	59	FBGN0040237, FBGN0003716, FBGN0263864, FBGN0040232, FBGN0028978, FBGN0003124, FBGN0011225, FBGN0004864, FBGN0001233, FBGN0261854, FBGN0003169, FBGN0027889, FBGN0029891, FBGN0267363, FBGN0037218, FBGN0031728, FBGN0260934, FBGN0015075, FBGN0002466, FBGN0003996, FBGN0005322, FBGN0086347, FBGN0028484, FBGN0267432, FBGN0265434, FBGN0267433, FBGN0003733, FBGN0040298, FBGN0015282, FBGN0011205, FBGN02613…	2.24421182013725	1.78038919551593E-06
GOTERM_BP_DIRECT	GO:0008315~meiotic G2/MI transition	5	FBGN0004106, FBGN0011207, FBGN0011206, FBGN0002673, FBGN0260634	29.0131926121372	0.0107439877724325
GOTERM_BP_DIRECT	GO:0007284~spermatogonial cell division	5	FBGN0000158, FBGN0004106, FBGN0040298, FBGN0264491, FBGN0004581	29.0131926121372	0.0107439877724325
GOTERM_BP_DIRECT	GO:0007285~primary spermatocyte growth	5	FBGN0013984, FBGN0035876, FBGN0035233, FBGN0011204, FBGN0024248	29.0131926121372	0.0107439877724325
GOTERM_BP_DIRECT	GO:0007290~spermatid nucleus elongation	5	FBGN0011760, FBGN0024689, FBGN0032492, FBGN0011232, FBGN0086915	29.0131926121372	0.0107439877724325
GOTERM_BP_DIRECT	GO:0007279~pole cell formation	9	FBGN0063485, FBGN0004872, FBGN0013765, FBGN0261385, FBGN0028734, FBGN0000146, FBGN0261797, FBGN0003015, FBGN0011202	8.4231849519108	0.0114549712100524
GOTERM_BP_DIRECT	GO:0045476~nurse cell apoptotic process	7	FBGN0011706, FBGN0026404, FBGN0019972, FBGN0000490, FBGN0029093, FBGN0003997, FBGN0010501	12.69327176781	0.0151932497609195
GOTERM_BP_DIRECT	GO:0046667~compound eye retinal cell programmed cell death	6	FBGN0000463, FBGN0000117, FBGN0000319, FBGN0004647, FBGN0003997, FBGN0261854	17.4079155672823	0.016365989272738
GOTERM_BP_DIRECT	GO:0008586~imaginal disc-derived wing vein morphogenesis	11	FBGN0011648, FBGN0000463, FBGN0024234, FBGN0003079, FBGN0041184, FBGN0000490, FBGN0003731, FBGN0003205, FBGN0011224, FBGN0003256, FBGN0263930	6.02160601383979	0.017043994330178
GOTERM_BP_DIRECT	GO:0051726~regulation of cell cycle	14	FBGN0013746, FBGN0040232, FBGN0028978, FBGN0003302, FBGN0027057, FBGN0034646, FBGN0027055, FBGN0041147, FBGN0003079, FBGN0028836, FBGN0260639, FBGN0004374, FBGN0263930, FBGN0265434	4.51316329522134	0.0181735641436179
GOTERM_BP_DIRECT	GO:0035071~salivary gland cell autophagic cell death	13	FBGN0015218, FBGN0263864, FBGN0029093, FBGN0003997, FBGN0010501, FBGN0011760, FBGN0011706, FBGN0026404, FBGN0261618, FBGN0265998, FBGN0016984, FBGN0000546, FBGN0260634	4.83553210202286	0.0204526167283835
GOTERM_BP_DIRECT	GO:0008360~regulation of cell shape	15	FBGN0250823, FBGN0243516, FBGN0000490, FBGN0000117, FBGN0004657, FBGN0003041, FBGN0001233, FBGN0027889, FBGN0000464, FBGN0026181, FBGN0010341, FBGN0000719, FBGN0260934, FBGN0011661, FBGN0003028	4.14474180173388	0.0215681382375366
GOTERM_MF_DIRECT	GO:0003730~mRNA 3'-UTR binding	8	FBGN0000158, FBGN0265297, FBGN0264307, FBGN0011206, FBGN0264491, FBGN0011224, FBGN0263396, FBGN0264270	7.61764102564102	0.0221280867791352
GOTERM_BP_DIRECT	GO:0007370~ventral furrow formation	7	FBGN0003391, FBGN0028978, FBGN0000117, FBGN0004052, FBGN0026479, FBGN0000719, FBGN0014020	11.9466087226447	0.0227161137175588
GOTERM_BP_DIRECT	GO:0006886~intracellular protein transport	15	FBGN0015754, FBGN0003210, FBGN0015589, FBGN0028968, FBGN0001087, FBGN0051040, FBGN0025725, FBGN0261397, FBGN0000319, FBGN0036341, FBGN0001108, FBGN0024273, FBGN0011708, FBGN0261797, FBGN0020626	4.10564046398168	0.0240570048801133
GOTERM_BP_DIRECT	GO:0009953~dorsal/ventral pattern formation	8	FBGN0003716, FBGN0003317, FBGN0265297, FBGN0011655, FBGN0003731, FBGN0000492, FBGN0003169, FBGN0263396	9.2842216358839	0.0240749510753878
GOTERM_MF_DIRECT	GO:0016887~ATPase activity	17	FBGN0034246, FBGN0264695, FBGN0040232, FBGN0036195, FBGN0011225, FBGN0015282, FBGN0001233, FBGN0003996, FBGN0263988, FBGN0020306, FBGN0011760, FBGN0005322, FBGN0086347, FBGN0263231, FBGN0261797, FBGN0265434, FBGN0267433	3.23749743589743	0.02419552492506
GOTERM_BP_DIRECT	GO:0007423~sensory organ development	12	FBGN0004197, FBGN0000463, FBGN0026404, FBGN0263864, FBGN0261268, FBGN0000490, FBGN0261385, FBGN0004647, FBGN0004889, FBGN0261854, FBGN0260635, FBGN0024273	5.19639270665144	0.0248715416707889
GOTERM_MF_DIRECT	GO:0003723~RNA binding	24	FBGN0002774, FBGN0003742, FBGN0004872, FBGN0011666, FBGN0039120, FBGN0264307, FBGN0028734, FBGN0023213, FBGN0014870, FBGN0011206, FBGN0000146, FBGN0003321, FBGN0002431, FBGN0034740, FBGN0259937, FBGN0034646, FBGN0261618, FBGN0260789, FBGN0034087, FBGN0002622, FBGN0263231, FBGN0052364, FBGN0264270, FBGN0002962	2.52984388305421	0.0264526790214811
GOTERM_MF_DIRECT	GO:0004672~protein kinase activity	17	FBGN0263855, FBGN0003716, FBGN0028978, FBGN0003124, FBGN0040298, FBGN0004864, FBGN0003169, FBGN0027889, FBGN0029891, FBGN0003317, FBGN0026371, FBGN0037218, FBGN0003731, FBGN0004106, FBGN0265998, FBGN0260934, FBGN0010269	3.17401709401709	0.0306250919731182
GOTERM_BP_DIRECT	GO:0019101~female somatic sex determination	5	FBGN0003741, FBGN0003742, FBGN0001276, FBGN0000504, FBGN0264270	24.1776605101143	0.0310336877631017
GOTERM_BP_DIRECT	GO:0018993~somatic sex determination	5	FBGN0003741, FBGN0001276, FBGN0000504, FBGN0264270, FBGN0036340	24.1776605101143	0.0310336877631017
GOTERM_BP_DIRECT	GO:0030866~cortical actin cytoskeleton organization	8	FBGN0015790, FBGN0026598, FBGN0010341, FBGN0025742, FBGN0016984, FBGN0011661, FBGN0020278, FBGN0014020	8.9271361883499	0.0318519330759737
GOTERM_BP_DIRECT	GO:0007552~metamorphosis	9	FBGN0026404, FBGN0003079, FBGN0261954, FBGN0003733, FBGN0011225, FBGN0003205, FBGN0003256, FBGN0012037, FBGN0000546	7.2532981530343	0.0372992310306211
GOTERM_BP_DIRECT	GO:0007018~microtubule-based movement	13	FBGN0015754, FBGN0040232, FBGN0024432, FBGN0001108, FBGN0003654, FBGN0011760, FBGN0011606, FBGN0035581, FBGN0004374, FBGN0267432, FBGN0261797, FBGN0267433, FBGN0004378	4.49013695187837	0.0436699664154542
GOTERM_BP_DIRECT	GO:0035099~hemocyte migration	7	FBGN0003391, FBGN0010341, FBGN0003205, FBGN0021760, FBGN0004657, FBGN0265778, FBGN0014020	10.6890709623663	0.0464020240433145
GOTERM_BP_DIRECT	GO:0090303~positive regulation of wound healing	6	FBGN0026181, FBGN0010341, FBGN0003731, FBGN0003256, FBGN0014020, FBGN0011202	14.5065963060686	0.0478018558057214
GOTERM_BP_DIRECT	GO:0007447~imaginal disc pattern formation	6	FBGN0026598, FBGN0015589, FBGN0000490, FBGN0003731, FBGN0004647, FBGN0004889	14.5065963060686	0.0478018558057214
GOTERM_BP_DIRECT	GO:0007095~mitotic G2 DNA damage checkpoint	12	FBGN0027057, FBGN0013746, FBGN0027055, FBGN0004106, FBGN0040298, FBGN0267351, FBGN0028836, FBGN0023213, FBGN0028837, FBGN0010269, FBGN0027053, FBGN0027054	4.83553210202286	0.0495135303613445
GOTERM_BP_DIRECT	GO:0007409~axonogenesis	11	FBGN0036059, FBGN0003391, FBGN0004666, FBGN0261268, FBGN0010341, FBGN0028734, FBGN0250788, FBGN0027053, FBGN0263930, FBGN0011726, FBGN0024273	5.31908531222515	0.0522315201910525
GOTERM_BP_DIRECT	GO:0001751~compound eye photoreceptor cell differentiation	8	FBGN0086384, FBGN0004583, FBGN0003731, FBGN0011217, FBGN0027053, FBGN0027054, FBGN0001108, FBGN0004864	8.28948360346777	0.0534231350957218
GOTERM_BP_DIRECT	GO:0016055~Wnt signaling pathway	12	FBGN0020496, FBGN0026598, FBGN0250823, FBGN0004360, FBGN0015589, FBGN0036141, FBGN0000117, FBGN0004889, FBGN0020251, FBGN0263930, FBGN0260635, FBGN0014020	4.76929193624173	0.0563302420802755
GOTERM_BP_DIRECT	GO:0045944~positive regulation of transcription from RNA polymerase II promoter	22	FBGN0000964, FBGN0002774, FBGN0011648, FBGN0022936, FBGN0013756, FBGN0000504, FBGN0001981, FBGN0000117, FBGN0004647, FBGN0061200, FBGN0003512, FBGN0000014, FBGN0000015, FBGN0034667, FBGN0004666, FBGN0004372, FBGN0013263, FBGN0038197, FBGN0010287, FBGN0003028, FBGN0000546, FBGN0000320	2.79951858538166	0.0595070054693432
GOTERM_BP_DIRECT	GO:0006351~transcription, DNA-templated	30	FBGN0000964, FBGN0004583, FBGN0022936, FBGN0033846, FBGN0011655, FBGN0001981, FBGN0001276, FBGN0004647, FBGN0004864, FBGN0016034, FBGN0020306, FBGN0004666, FBGN0004372, FBGN0016917, FBGN0013263, FBGN0000320, FBGN0035849, FBGN0003231, FBGN0086384, FBGN0020496, FBGN0011648, FBGN0037751, FBGN0013756, FBGN0267351, FBGN0061200, FBGN0015925, FBGN0020493, FBGN0038197, FBGN0264270, FBGN0000546	2.31488238926626	0.0619831944016344
GOTERM_BP_DIRECT	GO:0032456~endocytic recycling	7	FBGN0086384, FBGN0015790, FBGN0004583, FBGN0011232, FBGN0025742, FBGN0266668, FBGN0014020	10.154617414248	0.0637955684901656
GOTERM_BP_DIRECT	GO:0007294~germarium-derived oocyte fate determination	8	FBGN0015754, FBGN0036059, FBGN0028734, FBGN0003483, FBGN0263391, FBGN0260934, FBGN0261854, FBGN0261797	8.00363934127922	0.0678429791419406
GOTERM_BP_DIRECT	GO:0008354~germ cell migration	9	FBGN0000014, FBGN0003391, FBGN0000015, FBGN0004606, FBGN0003716, FBGN0000490, FBGN0002962, FBGN0260635, FBGN0014020	6.69535214126243	0.0681796042540582
GOTERM_BP_DIRECT	GO:0047497~mitochondrion transport along microtubule	5	FBGN0011225, FBGN0261397, FBGN0261797, FBGN0001108, FBGN0029891	20.7237090086694	0.069061761598095
GOTERM_BP_DIRECT	GO:0030721~spectrosome organization	5	FBGN0003716, FBGN0000158, FBGN0000490, FBGN0250788, FBGN0263391	20.7237090086694	0.069061761598095
GOTERM_BP_DIRECT	GO:0035082~axoneme assembly	5	FBGN0067317, FBGN0033447, FBGN0266709, FBGN0031853, FBGN0014395	20.7237090086694	0.069061761598095
GOTERM_BP_DIRECT	GO:0006915~apoptotic process	12	FBGN0020381, FBGN0000014, FBGN0011706, FBGN0026404, FBGN0263864, FBGN0019972, FBGN0038928, FBGN0038233, FBGN0029093, FBGN0003997, FBGN0010501, FBGN0260635	4.64211081794195	0.0722984402173633
GOTERM_BP_DIRECT	GO:0006897~endocytosis	11	FBGN0086384, FBGN0015790, FBGN0000257, FBGN0003210, FBGN0250823, FBGN0016693, FBGN0243516, FBGN0001087, FBGN0000319, FBGN0000482, FBGN0014020	5.06579553545252	0.0796171479661941
GOTERM_BP_DIRECT	GO:0042981~regulation of apoptotic process	9	FBGN0086384, FBGN0004583, FBGN0024234, FBGN0016756, FBGN0038233, FBGN0000490, FBGN0041100, FBGN0003205, FBGN0260936	6.52796833773087	0.0820890687790441
GOTERM_BP_DIRECT	GO:0022008~neurogenesis	39	FBGN0015218, FBGN0013746, FBGN0000404, FBGN0040232, FBGN0003124, FBGN0003514, FBGN0003041, FBGN0034435, FBGN0260991, FBGN0003169, FBGN0011202, FBGN0027889, FBGN0027057, FBGN0020306, FBGN0259937, FBGN0004643, FBGN0250746, FBGN0041147, FBGN0005683, FBGN0003731, FBGN0035762, FBGN0030241, FBGN0004378, FBGN0263855, FBGN0032956, FBGN0265297, FBGN0011217, FBGN0261385, FBGN0011573, FBGN0001108, FBGN00612…	2.00268055198823	0.085731539179656
GOTERM_BP_DIRECT	GO:0006974~cellular response to DNA damage stimulus	14	FBGN0001197, FBGN0033669, FBGN0000405, FBGN0015282, FBGN0011224, FBGN0013984, FBGN0250746, FBGN0032492, FBGN0004106, FBGN0023175, FBGN0002622, FBGN0003256, FBGN0038197, FBGN0014020	3.86842568161829	0.0931727267454747
GOTERM_BP_DIRECT	GO:0007411~axon guidance	19	FBGN0026598, FBGN0015589, FBGN0000308, FBGN0021760, FBGN0004657, FBGN0028734, FBGN0004647, FBGN0003169, FBGN0003391, FBGN0013984, FBGN0000464, FBGN0004666, FBGN0010341, FBGN0003204, FBGN0263391, FBGN0250788, FBGN0000719, FBGN0000320, FBGN0014020	2.97973329530057	0.102779161121131
GOTERM_BP_DIRECT	GO:0035222~wing disc pattern formation	6	FBGN0020306, FBGN0024234, FBGN0003317, FBGN0000490, FBGN0000492, FBGN0004647	12.4342254052016	0.110373507303588
GOTERM_BP_DIRECT	GO:0046843~dorsal appendage formation	10	FBGN0016034, FBGN0015754, FBGN0010341, FBGN0000490, FBGN0003731, FBGN0003483, FBGN0261285, FBGN0000146, FBGN0004647, FBGN0020407	5.37281344669207	0.124465292596432
GOTERM_BP_DIRECT	GO:0001708~cell fate specification	8	FBGN0026598, FBGN0015589, FBGN0000463, FBGN0000158, FBGN0001981, FBGN0000490, FBGN0003205, FBGN0004647	7.2532981530343	0.129423291690849
GOTERM_BP_DIRECT	GO:0034501~protein localization to kinetochore	5	FBGN0003268, FBGN0015754, FBGN0261797, FBGN0001108, FBGN0003654	18.1332453825857	0.1299848131237
GOTERM_BP_DIRECT	GO:0000278~mitotic cell cycle	10	FBGN0004643, FBGN0034646, FBGN0040232, FBGN0003124, FBGN0004106, FBGN0025742, FBGN0003525, FBGN0003302, FBGN0004889, FBGN0004378	5.27512592947949	0.142884210408876
GOTERM_BP_DIRECT	GO:0007094~mitotic spindle assembly checkpoint	6	FBGN0003268, FBGN0263855, FBGN0004643, FBGN0003886, FBGN0013756, FBGN0003884	11.6052770448548	0.156762382423501
GOTERM_BP_DIRECT	GO:0012501~programmed cell death	6	FBGN0011706, FBGN0026404, FBGN0263864, FBGN0019972, FBGN0003997, FBGN0010501	11.6052770448548	0.156762382423501
GOTERM_BP_DIRECT	GO:0008298~intracellular mRNA localization	7	FBGN0016034, FBGN0015754, FBGN0015925, FBGN0003483, FBGN0003891, FBGN0261797, FBGN0263396	8.46218117854001	0.184298521779791
GOTERM_BP_DIRECT	GO:0030036~actin cytoskeleton organization	9	FBGN0026181, FBGN0024189, FBGN0010341, FBGN0013750, FBGN0011225, FBGN0021814, FBGN0261285, FBGN0011661, FBGN0014020	5.80263852242744	0.186665222940703
GOTERM_BP_DIRECT	GO:0007399~nervous system development	14	FBGN0026598, FBGN0004606, FBGN0000117, FBGN0003041, FBGN0004864, FBGN0000014, FBGN0003391, FBGN0013984, FBGN0000464, FBGN0000463, FBGN0016917, FBGN0250788, FBGN0265998, FBGN0000719	3.59455483690195	0.189328471794242
GOTERM_BP_DIRECT	GO:0007419~ventral cord development	12	FBGN0011648, FBGN0002973, FBGN0002466, FBGN0000463, FBGN0024234, FBGN0004666, FBGN0004657, FBGN0028426, FBGN0000492, FBGN0004647, FBGN0020278, FBGN0000320	4.14474180173388	0.194125442065272
GOTERM_BP_DIRECT	GO:0008584~male gonad development	5	FBGN0000964, FBGN0000015, FBGN0033669, FBGN0263510, FBGN0000320	16.1184403400762	0.216399444750424
GOTERM_BP_DIRECT	GO:0048103~somatic stem cell division	5	FBGN0003391, FBGN0004606, FBGN0016917, FBGN0004864, FBGN0004956	16.1184403400762	0.216399444750424
GOTERM_BP_DIRECT	GO:0030509~BMP signaling pathway	5	FBGN0024234, FBGN0003716, FBGN0003317, FBGN0011655, FBGN0000490	16.1184403400762	0.216399444750424
GOTERM_BP_DIRECT	GO:0000086~G2/M transition of mitotic cell cycle	5	FBGN0000405, FBGN0004106, FBGN0003731, FBGN0040298, FBGN0003525	16.1184403400762	0.216399444750424
GOTERM_BP_DIRECT	GO:0019094~pole plasm mRNA localization	5	FBGN0016034, FBGN0086384, FBGN0001233, FBGN0263396, FBGN0003015	16.1184403400762	0.216399444750424
GOTERM_BP_DIRECT	GO:0048133~male germ-line stem cell asymmetric division	4	FBGN0004872, FBGN0013984, FBGN0086346, FBGN0024248	29.0131926121372	0.224132423697946
GOTERM_BP_DIRECT	GO:0007289~spermatid nucleus differentiation	4	FBGN0265297, FBGN0012037, FBGN0260635, FBGN0002431	29.0131926121372	0.224132423697946
GOTERM_BP_DIRECT	GO:0007053~spindle assembly involved in male meiosis	4	FBGN0001941, FBGN0267378, FBGN0053094, FBGN0261618	29.0131926121372	0.224132423697946
GOTERM_BP_DIRECT	GO:0010457~centriole-centriole cohesion	4	FBGN0039731, FBGN0260639, FBGN0266111, FBGN0027513	29.0131926121372	0.224132423697946
GOTERM_BP_DIRECT	GO:0098730~male germline stem cell symmetric division	4	FBGN0003391, FBGN0000158, FBGN0052364, FBGN0004581	29.0131926121372	0.224132423697946
GOTERM_BP_DIRECT	GO:0007280~pole cell migration	7	FBGN0000014, FBGN0003391, FBGN0000015, FBGN0004606, FBGN0003733, FBGN0002962, FBGN0000320	8.12369393139841	0.229213461778224
GOTERM_BP_DIRECT	GO:0008595~anterior/posterior axis specification, embryo	9	FBGN0003733, FBGN0003205, FBGN0261397, FBGN0010269, FBGN0003256, FBGN0001233, FBGN0002962, FBGN0003512, FBGN0003015	5.55571773423903	0.247138129057746
GOTERM_BP_DIRECT	GO:0007059~chromosome segregation	8	FBGN0003009, FBGN0087021, FBGN0011606, FBGN0025742, FBGN0011205, FBGN0011573, FBGN0004374, FBGN0004378	6.44737613603048	0.26312422268087
GOTERM_BP_DIRECT	GO:0007031~peroxisome organization	6	FBGN0033812, FBGN0037019, FBGN0013563, FBGN0035876, FBGN0031282, FBGN0035233	10.2399503336954	0.282462134408952
GOTERM_BP_DIRECT	GO:0035017~cuticle pattern formation	6	FBGN0004197, FBGN0036141, FBGN0000117, FBGN0003028, FBGN0024273, FBGN0265434	10.2399503336954	0.282462134408952
GOTERM_BP_DIRECT	GO:0035186~syncytial blastoderm mitotic cell cycle	6	FBGN0000404, FBGN0026371, FBGN0261618, FBGN0000405, FBGN0011020, FBGN0013263	10.2399503336954	0.282462134408952
GOTERM_BP_DIRECT	GO:0007443~Malpighian tubule morphogenesis	8	FBGN0003733, FBGN0000490, FBGN0003731, FBGN0020493, FBGN0003041, FBGN0003169, FBGN0000546, FBGN0265434	6.27312272694858	0.306223955335178
GOTERM_BP_DIRECT	GO:0007017~microtubule-based process	9	FBGN0000140, FBGN0003889, FBGN0011760, FBGN0026598, FBGN0264694, FBGN0015589, FBGN0013765, FBGN0260639, FBGN0003884	5.32895374508642	0.318490452712578
GOTERM_BP_DIRECT	GO:0016330~second mitotic wave involved in compound eye morphogenesis	5	FBGN0004197, FBGN0000463, FBGN0003731, FBGN0004647, FBGN0001108	14.5065963060686	0.326618556747582
GOTERM_BP_DIRECT	GO:0046664~dorsal closure, amnioserosa morphology change	5	FBGN0015790, FBGN0010341, FBGN0003205, FBGN0014020, FBGN0265434	14.5065963060686	0.326618556747582
GOTERM_MF_DIRECT	GO:0004674~protein serine/threonine kinase activity	15	FBGN0263855, FBGN0250823, FBGN0002466, FBGN0028978, FBGN0003124, FBGN0040298, FBGN0261854, FBGN0029891, FBGN0026181, FBGN0003079, FBGN0026371, FBGN0004106, FBGN0265998, FBGN0260934, FBGN0003256	2.74674556213017	0.333368328334483
GOTERM_BP_DIRECT	GO:0007420~brain development	8	FBGN0003391, FBGN0026598, FBGN0015589, FBGN0004666, FBGN0000308, FBGN0003731, FBGN0028734, FBGN0000492	6.10804054992362	0.352805823402478
GOTERM_BP_DIRECT	GO:0007405~neuroblast proliferation	6	FBGN0015754, FBGN0002973, FBGN0026598, FBGN0015589, FBGN0261797, FBGN0014020	9.67106420404573	0.36028663134474
GOTERM_MF_DIRECT	GO:0042803~protein homodimerization activity	14	FBGN0020496, FBGN0011760, FBGN0003391, FBGN0011706, FBGN0013746, FBGN0264695, FBGN0026404, FBGN0011708, FBGN0028978, FBGN0000504, FBGN0000490, FBGN0013263, FBGN0030477, FBGN0024432	2.83635570103655	0.376982658534299
GOTERM_BP_DIRECT	GO:0007498~mesoderm development	10	FBGN0004606, FBGN0000463, FBGN0086347, FBGN0000490, FBGN0003525, FBGN0264491, FBGN0000719, FBGN0004647, FBGN0027364, FBGN0000320	4.53331134564643	0.398689734484794
GOTERM_BP_DIRECT	GO:0007052~mitotic spindle organization	9	FBGN0000140, FBGN0036059, FBGN0011606, FBGN0021760, FBGN0264291, FBGN0261797, FBGN0030241, FBGN0027889, FBGN0004378	5.11997516684774	0.39947970775166
GOTERM_MF_DIRECT	GO:0004386~helicase activity	8	FBGN0020306, FBGN0002774, FBGN0002542, FBGN0034246, FBGN0003483, FBGN0263231, FBGN0015075, FBGN0004581	4.66386185243328	0.414412727053684
GOTERM_BP_DIRECT	GO:0007297~ovarian follicle cell migration	6	FBGN0003391, FBGN0011225, FBGN0261285, FBGN0004647, FBGN0263396, FBGN0265434	9.16206082488543	0.445305770693029
GOTERM_BP_DIRECT	GO:0000132~establishment of mitotic spindle orientation	6	FBGN0000140, FBGN0015754, FBGN0036059, FBGN0011760, FBGN0261854, FBGN0027513	9.16206082488543	0.445305770693029
GOTERM_BP_DIRECT	GO:0010529~negative regulation of transposition	5	FBGN0016034, FBGN0004872, FBGN0003483, FBGN0000146, FBGN0001233	13.1878148236987	0.45373331463126
GOTERM_BP_DIRECT	GO:0030381~chorion-containing eggshell pattern formation	5	FBGN0015754, FBGN0266757, FBGN0003733, FBGN0003731, FBGN0003205	13.1878148236987	0.45373331463126
GOTERM_BP_DIRECT	GO:0008101~decapentaplegic signaling pathway	5	FBGN0086384, FBGN0004583, FBGN0003716, FBGN0003317, FBGN0263930	13.1878148236987	0.45373331463126
GOTERM_BP_DIRECT	GO:0007065~male meiosis sister chromatid cohesion	4	FBGN0003009, FBGN0263855, FBGN0002715, FBGN0260991	23.2105540897097	0.461139701040694
GOTERM_BP_DIRECT	GO:0032053~ciliary basal body organization	4	FBGN0045842, FBGN0262167, FBGN0266111, FBGN0036480	23.2105540897097	0.461139701040694
GOTERM_BP_DIRECT	GO:0017145~stem cell division	4	FBGN0004872, FBGN0016917, FBGN0000490, FBGN0004956	23.2105540897097	0.461139701040694
GOTERM_BP_DIRECT	GO:0046668~regulation of retinal cell programmed cell death	4	FBGN0026404, FBGN0263864, FBGN0019972, FBGN0003997	23.2105540897097	0.461139701040694
GOTERM_BP_DIRECT	GO:0035171~lamellocyte differentiation	4	FBGN0003079, FBGN0016917, FBGN0004647, FBGN0004864	23.2105540897097	0.461139701040694
GOTERM_BP_DIRECT	GO:0090254~cell elongation involved in imaginal disc-derived wing morphogenesis	4	FBGN0003716, FBGN0020493, FBGN0003514, FBGN0014020	23.2105540897097	0.461139701040694
GOTERM_BP_DIRECT	GO:0007049~cell cycle	7	FBGN0020306, FBGN0034430, FBGN0033846, FBGN0004372, FBGN0038197, FBGN0020278, FBGN0011202	7.00318442361932	0.462953064787859
GOTERM_BP_DIRECT	GO:0016318~ommatidial rotation	7	FBGN0003391, FBGN0250823, FBGN0000463, FBGN0026181, FBGN0003731, FBGN0004864, FBGN0014020	7.00318442361932	0.462953064787859
GOTERM_BP_DIRECT	GO:0090307~mitotic spindle assembly	7	FBGN0267378, FBGN0264694, FBGN0026431, FBGN0021760, FBGN0264291, FBGN0260635, FBGN0004378	7.00318442361932	0.462953064787859
GOTERM_BP_DIRECT	GO:0000070~mitotic sister chromatid segregation	7	FBGN0003268, FBGN0004643, FBGN0000404, FBGN0021760, FBGN0004374, FBGN0263231, FBGN0027889	6.76974494283201	0.529931084173809
GOTERM_BP_DIRECT	GO:0007472~wing disc morphogenesis	6	FBGN0003079, FBGN0003731, FBGN0003205, FBGN0000117, FBGN0000719, FBGN0263930	8.70395778364116	0.534129806734982
GOTERM_BP_DIRECT	GO:0040014~regulation of multicellular organism growth	6	FBGN0013984, FBGN0003079, FBGN0003205, FBGN0038197, FBGN0263930, FBGN0024248	8.70395778364116	0.534129806734982
GOTERM_BP_DIRECT	GO:0016476~regulation of embryonic cell shape	6	FBGN0004864, FBGN0004956, FBGN0265778, FBGN0024273, FBGN0014020, FBGN0011202	8.70395778364116	0.534129806734982
GOTERM_BP_DIRECT	GO:0007030~Golgi organization	11	FBGN0003268, FBGN0004643, FBGN0033902, FBGN0267378, FBGN0011708, FBGN0051040, FBGN0035762, FBGN0003525, FBGN0004373, FBGN0004378, FBGN0020626	3.89201364309157	0.540762395457134
GOTERM_MF_DIRECT	GO:0004713~protein tyrosine kinase activity	7	FBGN0013984, FBGN0003733, FBGN0003731, FBGN0028484, FBGN0265998, FBGN0010269, FBGN0004864	5.12725838264299	0.546936059740507
GOTERM_BP_DIRECT	GO:0051299~centrosome separation	5	FBGN0015754, FBGN0011020, FBGN0267351, FBGN0001108, FBGN0004378	12.0888302550571	0.586274524190641
GOTERM_BP_DIRECT	GO:0007318~pole plasm protein localization	5	FBGN0015925, FBGN0260934, FBGN0000146, FBGN0011661, FBGN0003015	12.0888302550571	0.586274524190641
GOTERM_BP_DIRECT	GO:0007051~spindle organization	5	FBGN0000140, FBGN0011225, FBGN0021760, FBGN0261797, FBGN0003654	12.0888302550571	0.586274524190641
GOTERM_BP_DIRECT	GO:0008347~glial cell migration	7	FBGN0002973, FBGN0250823, FBGN0000463, FBGN0264491, FBGN0004647, FBGN0027053, FBGN0014020	6.5513660737084	0.597199801307879
GOTERM_BP_DIRECT	GO:0048813~dendrite morphogenesis	17	FBGN0015754, FBGN0263864, FBGN0261268, FBGN0028734, FBGN0003997, FBGN0003169, FBGN0020306, FBGN0036059, FBGN0026404, FBGN0032248, FBGN0010341, FBGN0038197, FBGN0261797, FBGN0263930, FBGN0000546, FBGN0002962, FBGN0014020	2.68056670873006	0.622443637466335
GOTERM_BP_DIRECT	GO:0030713~ovarian follicle cell stalk formation	6	FBGN0000463, FBGN0016917, FBGN0021814, FBGN0261285, FBGN0004647, FBGN0004864	8.28948360346777	0.622655922989868
GOTERM_BP_DIRECT	GO:0046620~regulation of organ growth	6	FBGN0004583, FBGN0013984, FBGN0000490, FBGN0003997, FBGN0038197, FBGN0024248	8.28948360346777	0.622655922989868
GOTERM_BP_DIRECT	GO:0008104~protein localization	9	FBGN0016034, FBGN0015754, FBGN0002973, FBGN0003124, FBGN0011225, FBGN0261385, FBGN0260991, FBGN0011661, FBGN0011202	4.66283452695062	0.624612539132851
GOTERM_MF_DIRECT	GO:0005102~receptor binding	7	FBGN0004197, FBGN0004360, FBGN0000463, FBGN0002525, FBGN0028484, FBGN0004864, FBGN0004956	4.87714821763602	0.642825148576859
GOTERM_BP_DIRECT	GO:0016246~RNA interference	7	FBGN0004872, FBGN0034246, FBGN0003483, FBGN0000146, FBGN0263231, FBGN0035608, FBGN0020261	6.34663588390501	0.662848949536767
GOTERM_BP_DIRECT	GO:0060429~epithelium development	7	FBGN0015790, FBGN0010341, FBGN0000117, FBGN0021814, FBGN0004647, FBGN0003041, FBGN0030241	6.34663588390501	0.662848949536767
GOTERM_BP_DIRECT	GO:0006511~ubiquitin-dependent protein catabolic process	10	FBGN0027055, FBGN0261394, FBGN0016756, FBGN0261268, FBGN0032956, FBGN0032492, FBGN0267351, FBGN0011217, FBGN0260936, FBGN0003231	4.08636515663904	0.671660395215064
GOTERM_MF_DIRECT	GO:0008574~ATP-dependent microtubule motor activity, plus-end-directed	4	FBGN0011606, FBGN0040232, FBGN0004374, FBGN0004378	12.6960683760683	0.67591543108397
GOTERM_BP_DIRECT	GO:0035309~wing and notum subfield formation	4	FBGN0003079, FBGN0000490, FBGN0003731, FBGN0000492	19.3421284080914	0.700393607154138
GOTERM_BP_DIRECT	GO:0048636~positive regulation of muscle organ development	4	FBGN0000014, FBGN0024234, FBGN0003716, FBGN0000490	19.3421284080914	0.700393607154138
GOTERM_BP_DIRECT	GO:0035263~genital disc sexually dimorphic development	4	FBGN0000015, FBGN0001276, FBGN0000504, FBGN0000490	19.3421284080914	0.700393607154138
GOTERM_BP_DIRECT	GO:0035147~branch fusion, open tracheal system	6	FBGN0003391, FBGN0028968, FBGN0001981, FBGN0000490, FBGN0000117, FBGN0014020	7.91268889421923	0.706572193866043
GOTERM_BP_DIRECT	GO:0007616~long-term memory	10	FBGN0016917, FBGN0041184, FBGN0264307, FBGN0000117, FBGN0028734, FBGN0004647, FBGN0004864, FBGN0004956, FBGN0003015, FBGN0000546	4.02961008501905	0.709184100964951
GOTERM_BP_DIRECT	GO:0072659~protein localization to plasma membrane	5	FBGN0086384, FBGN0010341, FBGN0000117, FBGN0261854, FBGN0266668	11.1589202354373	0.710773720335008
GOTERM_MF_DIRECT	GO:0051959~dynein light intermediate chain binding	3	FBGN0011760, FBGN0024432, FBGN0261797	28.5661538461538	0.734508625919798
GOTERM_MF_DIRECT	GO:1990525~BIR domain binding	3	FBGN0019972, FBGN0003997, FBGN0010501	28.5661538461538	0.734508625919798
GOTERM_MF_DIRECT	GO:0050700~CARD domain binding	3	FBGN0026404, FBGN0263864, FBGN0038928	28.5661538461538	0.734508625919798
GOTERM_BP_DIRECT	GO:0045892~negative regulation of transcription, DNA-templated	13	FBGN0020496, FBGN0026598, FBGN0004583, FBGN0013746, FBGN0000504, FBGN0001981, FBGN0003483, FBGN0016034, FBGN0013263, FBGN0038197, FBGN0000546, FBGN0002962, FBGN0003028	3.14309586631486	0.746937643570568
GOTERM_BP_DIRECT	GO:0007076~mitotic chromosome condensation	6	FBGN0015218, FBGN0051989, FBGN0267398, FBGN0003483, FBGN0004374, FBGN0000146	7.56865894229666	0.781974984392389
GOTERM_MF_DIRECT	GO:0000340~RNA 7-methylguanosine cap binding	4	FBGN0015218, FBGN0023213, FBGN0265089, FBGN0260634	11.4264615384615	0.791799242463644
GOTERM_BP_DIRECT	GO:0045570~regulation of imaginal disc growth	5	FBGN0003716, FBGN0000504, FBGN0000490, FBGN0020251, FBGN0263930	10.3618545043347	0.815517714085428
GOTERM_BP_DIRECT	GO:0032956~regulation of actin cytoskeleton organization	5	FBGN0002466, FBGN0026181, FBGN0011225, FBGN0003514, FBGN0011661	10.3618545043347	0.815517714085428
GOTERM_BP_DIRECT	GO:0035215~genital disc development	5	FBGN0000015, FBGN0003716, FBGN0001981, FBGN0000504, FBGN0000490	10.3618545043347	0.815517714085428
GOTERM_BP_DIRECT	GO:0048072~compound eye pigmentation	5	FBGN0000257, FBGN0001087, FBGN0041184, FBGN0003996, FBGN0000482	10.3618545043347	0.815517714085428
GOTERM_BP_DIRECT	GO:0008258~head involution	8	FBGN0003391, FBGN0026598, FBGN0015589, FBGN0026404, FBGN0003997, FBGN0003169, FBGN0000546, FBGN0265434	4.83553210202286	0.849066391550185
GOTERM_BP_DIRECT	GO:0016322~neuron remodeling	8	FBGN0013984, FBGN0026404, FBGN0000308, FBGN0019972, FBGN0011217, FBGN0021814, FBGN0010501, FBGN0000546	4.83553210202286	0.849066391550185
GOTERM_BP_DIRECT	GO:0051298~centrosome duplication	12	FBGN0036059, FBGN0029503, FBGN0026433, FBGN0003886, FBGN0026431, FBGN0267727, FBGN0011020, FBGN0039731, FBGN0260639, FBGN0030241, FBGN0061200, FBGN0004378	3.22368806801524	0.85397719665086
GOTERM_BP_DIRECT	GO:0030041~actin filament polymerization	4	FBGN0086346, FBGN0000308, FBGN0010341, FBGN0011726	16.5789672069355	0.872048090737512
GOTERM_BP_DIRECT	GO:0042386~hemocyte differentiation	4	FBGN0003079, FBGN0260789, FBGN0010269, FBGN0004864	16.5789672069355	0.872048090737512
GOTERM_BP_DIRECT	GO:0032507~maintenance of protein location in cell	4	FBGN0000308, FBGN0003041, FBGN0265434, FBGN0011202	16.5789672069355	0.872048090737512
GOTERM_MF_DIRECT	GO:0003779~actin binding	11	FBGN0086384, FBGN0063485, FBGN0000308, FBGN0011225, FBGN0261385, FBGN0250788, FBGN0261397, FBGN0011661, FBGN0011726, FBGN0024273, FBGN0011202	2.80560439560439	0.878733586888187
GOTERM_BP_DIRECT	GO:0003341~cilium movement	6	FBGN0001313, FBGN0035581, FBGN0036195, FBGN0267432, FBGN0051320, FBGN0263988	6.96316622691292	0.897033004910578
GOTERM_BP_DIRECT	GO:0007155~cell adhesion	11	FBGN0003391, FBGN0026598, FBGN0000464, FBGN0000463, FBGN0024189, FBGN0004657, FBGN0000117, FBGN0264491, FBGN0004647, FBGN0003041, FBGN0000546	3.39516083759052	0.898309659345488
GOTERM_BP_DIRECT	GO:0007349~cellularization	9	FBGN0015790, FBGN0010341, FBGN0261385, FBGN0028734, FBGN0261797, FBGN0001108, FBGN0003654, FBGN0014020, FBGN0011202	4.07998021108179	0.909840768342871
GOTERM_MF_DIRECT	GO:0003924~GTPase activity	12	FBGN0003889, FBGN0015790, FBGN0003886, FBGN0010341, FBGN0013750, FBGN0003205, FBGN0260639, FBGN0026479, FBGN0003884, FBGN0011596, FBGN0014020, FBGN0020443	2.5773973395026	0.918918425595009
GOTERM_MF_DIRECT	GO:0005200~structural constituent of cytoskeleton	7	FBGN0003889, FBGN0026433, FBGN0003886, FBGN0026431, FBGN0260639, FBGN0250788, FBGN0003884	4.08087912087912	0.921287214714732
GOTERM_MF_DIRECT	GO:0003729~mRNA binding	14	FBGN0034939, FBGN0003742, FBGN0011666, FBGN0265297, FBGN0000504, FBGN0264307, FBGN0028734, FBGN0014870, FBGN0264491, FBGN0011224, FBGN0011206, FBGN0034087, FBGN0263396, FBGN0264270	2.3387494376968	0.921316398213493
GOTERM_MF_DIRECT	GO:0032027~myosin light chain binding	4	FBGN0000140, FBGN0011225, FBGN0261397, FBGN0265434	9.52205128205128	0.935158284764358
GOTERM_MF_DIRECT	GO:0003777~microtubule motor activity	6	FBGN0011606, FBGN0040232, FBGN0004374, FBGN0261797, FBGN0004378, FBGN0267433	4.76102564102564	0.945224074533416
GOTERM_BP_DIRECT	GO:0007417~central nervous system development	10	FBGN0002973, FBGN0013563, FBGN0013765, FBGN0026404, FBGN0002525, FBGN0001981, FBGN0000504, FBGN0004657, FBGN0000492, FBGN0032515	3.53819422099234	0.957134353893965
GOTERM_BP_DIRECT	GO:0007448~anterior/posterior pattern specification, imaginal disc	4	FBGN0003716, FBGN0003317, FBGN0000490, FBGN0020493	14.5065963060686	0.959534580904156
GOTERM_BP_DIRECT	GO:0046673~negative regulation of compound eye retinal cell programmed cell death	4	FBGN0015589, FBGN0003731, FBGN0003205, FBGN0260635	14.5065963060686	0.959534580904156
GOTERM_MF_DIRECT	GO:0005525~GTP binding	14	FBGN0003889, FBGN0015790, FBGN0016693, FBGN0003886, FBGN0010341, FBGN0013750, FBGN0003205, FBGN0021760, FBGN0260639, FBGN0026479, FBGN0003884, FBGN0011596, FBGN0014020, FBGN0020443	2.27230769230769	0.959812144105242
GOTERM_BP_DIRECT	GO:0007474~imaginal disc-derived wing vein specification	8	FBGN0000463, FBGN0016693, FBGN0024234, FBGN0000490, FBGN0003731, FBGN0003256, FBGN0004647, FBGN0020251	4.37934982824712	0.967269925844466
GOTERM_BP_DIRECT	GO:0000902~cell morphogenesis	8	FBGN0003391, FBGN0011708, FBGN0000308, FBGN0025725, FBGN0000117, FBGN0003041, FBGN0011726, FBGN0024248	4.37934982824712	0.967269925844466
GOTERM_BP_DIRECT	GO:0007315~pole plasm assembly	5	FBGN0015925, FBGN0003483, FBGN0003891, FBGN0011661, FBGN0003015	8.53329194474623	0.975412500376753
GOTERM_BP_DIRECT	GO:0001558~regulation of cell growth	5	FBGN0086384, FBGN0015218, FBGN0003205, FBGN0028426, FBGN0038197	8.53329194474623	0.975412500376753
GOTERM_BP_DIRECT	GO:0007020~microtubule nucleation	5	FBGN0036059, FBGN0086690, FBGN0026433, FBGN0026431, FBGN0260639	8.53329194474623	0.975412500376753
GOTERM_BP_DIRECT	GO:0046331~lateral inhibition	17	FBGN0000404, FBGN0003525, FBGN0011206, FBGN0004647, FBGN0036480, FBGN0038225, FBGN0004197, FBGN0027057, FBGN0027055, FBGN0000463, FBGN0002525, FBGN0260789, FBGN0028426, FBGN0028836, FBGN0028837, FBGN0264291, FBGN0027054	2.33755580287361	0.982897687701225
GOTERM_MF_DIRECT	GO:0045505~dynein intermediate chain binding	4	FBGN0011760, FBGN0024432, FBGN0261797, FBGN0051320	8.16175824175824	0.986533867213633
GOTERM_BP_DIRECT	GO:0045727~positive regulation of translation	5	FBGN0265297, FBGN0264307, FBGN0028426, FBGN0003015, FBGN0265089	8.05922017003811	0.990321097323431
GOTERM_BP_DIRECT	GO:0030048~actin filament-based movement	4	FBGN0243516, FBGN0011225, FBGN0261397, FBGN0003514	12.8947522720609	0.990823184306376
GOTERM_BP_DIRECT	GO:0008090~retrograde axonal transport	4	FBGN0015754, FBGN0024432, FBGN0261797, FBGN0001108	12.8947522720609	0.990823184306376
GOTERM_BP_DIRECT	GO:0007098~centrosome cycle	4	FBGN0013765, FBGN0261004, FBGN0261797, FBGN0001233	12.8947522720609	0.990823184306376
GOTERM_MF_DIRECT	GO:0008569~ATP-dependent microtubule motor activity, minus-end-directed	4	FBGN0001313, FBGN0035581, FBGN0267432, FBGN0261797	7.61764102564102	0.99477419339817
GOTERM_BP_DIRECT	GO:0045887~positive regulation of synaptic growth at neuromuscular junction	6	FBGN0011648, FBGN0024234, FBGN0003716, FBGN0003317, FBGN0053094, FBGN0011655	5.80263852242744	0.995015720852394
GOTERM_BP_DIRECT	GO:0008406~gonad development	6	FBGN0000014, FBGN0003391, FBGN0004606, FBGN0003731, FBGN0027364, FBGN0000320	5.80263852242744	0.995015720852394
GOTERM_BP_DIRECT	GO:0045214~sarcomere organization	6	FBGN0063485, FBGN0264695, FBGN0004657, FBGN0263391, FBGN0264491, FBGN0265434	5.80263852242744	0.995015720852394
GOTERM_BP_DIRECT	GO:0008285~negative regulation of cell proliferation	7	FBGN0086384, FBGN0004583, FBGN0026404, FBGN0002525, FBGN0000490, FBGN0038197, FBGN0001233	4.7230778670921	0.995157654641299
GOTERM_BP_DIRECT	GO:0016477~cell migration	7	FBGN0026598, FBGN0015589, FBGN0003716, FBGN0028484, FBGN0004657, FBGN0264491, FBGN0020493	4.7230778670921	0.995157654641299
GOTERM_MF_DIRECT	GO:0004175~endopeptidase activity	6	FBGN0020381, FBGN0250746, FBGN0261394, FBGN0026404, FBGN0033672, FBGN0023175	4.08087912087912	0.996121228035427
GOTERM_BP_DIRECT	GO:0048136~male germ-line cyst formation	3	FBGN0015218, FBGN0023213, FBGN0260634	29.0131926121372	0.996265929033988
GOTERM_BP_DIRECT	GO:0061353~BMP signaling pathway involved in Malpighian tubule cell chemotaxis	3	FBGN0011648, FBGN0000490, FBGN0020493	29.0131926121372	0.996265929033988
GOTERM_BP_DIRECT	GO:0030726~male germline ring canal formation	3	FBGN0003124, FBGN0261385, FBGN0004373	29.0131926121372	0.996265929033988
GOTERM_BP_DIRECT	GO:0016558~protein import into peroxisome matrix	3	FBGN0035876, FBGN0031282, FBGN0035233	29.0131926121372	0.996265929033988
GOTERM_BP_DIRECT	GO:2001056~positive regulation of cysteine-type endopeptidase activity	3	FBGN0011706, FBGN0038233, FBGN0003997	29.0131926121372	0.996265929033988
GOTERM_BP_DIRECT	GO:0051039~positive regulation of transcription involved in meiotic cell cycle	3	FBGN0037751, FBGN0031715, FBGN0004372	29.0131926121372	0.996265929033988
GOTERM_BP_DIRECT	GO:0048135~female germ-line cyst formation	3	FBGN0015754, FBGN0000158, FBGN0263391	29.0131926121372	0.996265929033988
GOTERM_BP_DIRECT	GO:0007300~ovarian nurse cell to oocyte transport	5	FBGN0026181, FBGN0003317, FBGN0000308, FBGN0003514, FBGN0010501	7.63505068740452	0.996717383748142
GOTERM_BP_DIRECT	GO:0008103~oocyte microtubule cytoskeleton polarization	5	FBGN0015790, FBGN0000319, FBGN0011224, FBGN0016984, FBGN0003015	7.63505068740452	0.996717383748142
GOTERM_BP_DIRECT	GO:0007293~germarium-derived egg chamber formation	8	FBGN0015790, FBGN0010341, FBGN0000117, FBGN0021814, FBGN0004647, FBGN0003041, FBGN0030241, FBGN0263396	4.00181967063961	0.996865838778749
GOTERM_MF_DIRECT	GO:0097200~cysteine-type endopeptidase activity involved in execution phase of apoptosis	3	FBGN0020381, FBGN0019972, FBGN0010501	14.2830769230769	0.998020042077445
GOTERM_BP_DIRECT	GO:0002230~positive regulation of defense response to virus by host	4	FBGN0020381, FBGN0034246, FBGN0016917, FBGN0038928	11.6052770448548	0.998549088698371
GOTERM_BP_DIRECT	GO:0030589~pseudocleavage involved in syncytial blastoderm formation	4	FBGN0026598, FBGN0011225, FBGN0014020, FBGN0011202	11.6052770448548	0.998549088698371
GOTERM_BP_DIRECT	GO:0040001~establishment of mitotic spindle localization	4	FBGN0026598, FBGN0011225, FBGN0021760, FBGN0261797	11.6052770448548	0.998549088698371
GOTERM_BP_DIRECT	GO:0007096~regulation of exit from mitosis	4	FBGN0263855, FBGN0004583, FBGN0000404, FBGN0003302	11.6052770448548	0.998549088698371
GOTERM_BP_DIRECT	GO:0032465~regulation of cytokinesis	4	FBGN0002466, FBGN0031191, FBGN0261385, FBGN0011205	11.6052770448548	0.998549088698371
GOTERM_BP_DIRECT	GO:0035225~determination of genital disc primordium	4	FBGN0000014, FBGN0000015, FBGN0004666, FBGN0003731	11.6052770448548	0.998549088698371
GOTERM_BP_DIRECT	GO:0007026~negative regulation of microtubule depolymerization	4	FBGN0026598, FBGN0015589, FBGN0250788, FBGN0036480	11.6052770448548	0.998549088698371
GOTERM_BP_DIRECT	GO:0048134~germ-line cyst formation	4	FBGN0028734, FBGN0263391, FBGN0261797, FBGN0002962	11.6052770448548	0.998549088698371
GOTERM_BP_DIRECT	GO:0006727~ommochrome biosynthetic process	5	FBGN0000257, FBGN0003210, FBGN0001087, FBGN0003996, FBGN0000482	7.2532981530343	0.999051197985018
GOTERM_BP_DIRECT	GO:0031532~actin cytoskeleton reorganization	5	FBGN0015790, FBGN0026181, FBGN0010341, FBGN0014020, FBGN0011202	7.2532981530343	0.999051197985018
GOTERM_BP_DIRECT	GO:0001736~establishment of planar polarity	6	FBGN0000463, FBGN0026181, FBGN0003514, FBGN0011726, FBGN0014020, FBGN0265434	5.43997361477572	0.999163521276846
GOTERM_BP_DIRECT	GO:0040011~locomotion	6	FBGN0264695, FBGN0004666, FBGN0032248, FBGN0011020, FBGN0028734, FBGN0011205	5.43997361477572	0.999163521276846
GOTERM_BP_DIRECT	GO:0007520~myoblast fusion	7	FBGN0013984, FBGN0243516, FBGN0024189, FBGN0013750, FBGN0038197, FBGN0027364, FBGN0024273	4.41505104967305	0.999456908681863
GOTERM_BP_DIRECT	GO:0006325~chromatin organization	8	FBGN0020306, FBGN0037831, FBGN0015218, FBGN0002466, FBGN0004372, FBGN0013756, FBGN0013263, FBGN0061200	3.80500886716553	0.999532292627584
GOTERM_BP_DIRECT	GO:0010629~negative regulation of gene expression	8	FBGN0020306, FBGN0011648, FBGN0003716, FBGN0261954, FBGN0000490, FBGN0000492, FBGN0004647, FBGN0003169	3.80500886716553	0.999532292627584
GOTERM_MF_DIRECT	GO:0031625~ubiquitin protein ligase binding	7	FBGN0011706, FBGN0261268, FBGN0032956, FBGN0011217, FBGN0003997, FBGN0011241, FBGN0260635	3.22521091811414	0.999561058471725
GOTERM_BP_DIRECT	GO:0035167~larval lymph gland hemopoiesis	6	FBGN0004197, FBGN0011708, FBGN0039120, FBGN0016917, FBGN0004647, FBGN0004864	5.27512592947949	0.999703477381566
GOTERM_MF_DIRECT	GO:0043565~sequence-specific DNA binding	17	FBGN0011648, FBGN0011655, FBGN0000504, FBGN0000492, FBGN0016034, FBGN0000014, FBGN0000015, FBGN0026058, FBGN0034667, FBGN0004666, FBGN0013263, FBGN0030477, FBGN0038197, FBGN0003028, FBGN0000546, FBGN0027364, FBGN0035849	1.84648142731792	0.999751543171436
GOTERM_BP_DIRECT	GO:0036335~intestinal stem cell homeostasis	5	FBGN0013984, FBGN0005683, FBGN0003205, FBGN0004647, FBGN0004956	6.90790300288981	0.999768734312751
GOTERM_BP_DIRECT	GO:0048102~autophagic cell death	8	FBGN0015218, FBGN0026404, FBGN0261618, FBGN0265998, FBGN0029093, FBGN0016984, FBGN0010501, FBGN0260634	3.7436377564048	0.999774401463846
GOTERM_BP_DIRECT	GO:0009267~cellular response to starvation	10	FBGN0000257, FBGN0259937, FBGN0003079, FBGN0003205, FBGN0003256, FBGN0003997, FBGN0038197, FBGN0000482, FBGN0010501, FBGN0020261	3.05402027496181	0.999810453635353
GOTERM_BP_DIRECT	GO:0006405~RNA export from nucleus	4	FBGN0039120, FBGN0021761, FBGN0263396, FBGN0061200	10.5502518589589	0.99984394220047
GOTERM_BP_DIRECT	GO:0003383~apical constriction	4	FBGN0004864, FBGN0004956, FBGN0024273, FBGN0011202	10.5502518589589	0.99984394220047
GOTERM_BP_DIRECT	GO:0035172~hemocyte proliferation	4	FBGN0016917, FBGN0260789, FBGN0004647, FBGN0004864	10.5502518589589	0.99984394220047
GOTERM_BP_DIRECT	GO:0008293~torso signaling pathway	6	FBGN0003079, FBGN0003733, FBGN0003205, FBGN0000719, FBGN0003256, FBGN0001233	5.11997516684774	0.999905236548523
GOTERM_BP_DIRECT	GO:0030154~cell differentiation	7	FBGN0003741, FBGN0003742, FBGN0037751, FBGN0001276, FBGN0264491, FBGN0004647, FBGN0262598	4.23109058927	0.999909079961456
GOTERM_BP_DIRECT	GO:0006355~regulation of transcription, DNA-templated	25	FBGN0086384, FBGN0020496, FBGN0011655, FBGN0003733, FBGN0000504, FBGN0267351, FBGN0000492, FBGN0014342, FBGN0004864, FBGN0020306, FBGN0000014, FBGN0015268, FBGN0000015, FBGN0026058, FBGN0002542, FBGN0015925, FBGN0004666, FBGN0016917, FBGN0030477, FBGN0003256, FBGN0038197, FBGN0264270, FBGN0003028, FBGN0000320, FBGN0027364	1.80880253192875	0.999923267012575
GOTERM_BP_DIRECT	GO:0007446~imaginal disc growth	5	FBGN0013984, FBGN0000490, FBGN0004647, FBGN0264270, FBGN0002431	6.59390741184936	0.99995294560201
GOTERM_BP_DIRECT	GO:0042052~rhabdomere development	6	FBGN0015790, FBGN0015754, FBGN0261397, FBGN0001108, FBGN0011661, FBGN0011726	4.97369016208066	0.999972843625323
GOTERM_BP_DIRECT	GO:0007538~primary sex determination	3	FBGN0016917, FBGN0004864, FBGN0004956	21.7598944591029	0.999982343930943
GOTERM_BP_DIRECT	GO:0036090~cleavage furrow ingression	3	FBGN0004643, FBGN0053094, FBGN0035762	21.7598944591029	0.999982343930943
GOTERM_BP_DIRECT	GO:2001272~positive regulation of cysteine-type endopeptidase activity involved in execution phase of apoptosis	3	FBGN0033902, FBGN0011706, FBGN0003997	21.7598944591029	0.999982343930943
GOTERM_BP_DIRECT	GO:0046534~positive regulation of photoreceptor cell differentiation	3	FBGN0003079, FBGN0003205, FBGN0003256	21.7598944591029	0.999982343930943
GOTERM_BP_DIRECT	GO:0034454~microtubule anchoring at centrosome	3	FBGN0011760, FBGN0002542, FBGN0027513	21.7598944591029	0.999982343930943
GOTERM_BP_DIRECT	GO:2001234~negative regulation of apoptotic signaling pathway	3	FBGN0003079, FBGN0003731, FBGN0003205	21.7598944591029	0.999982343930943
GOTERM_BP_DIRECT	GO:0007276~gamete generation	3	FBGN0003009, FBGN0000158, FBGN0026206	21.7598944591029	0.999982343930943
GOTERM_BP_DIRECT	GO:0030719~P granule organization	3	FBGN0015925, FBGN0003891, FBGN0003015	21.7598944591029	0.999982343930943
GOTERM_BP_DIRECT	GO:0030237~female sex determination	3	FBGN0003741, FBGN0003742, FBGN0264270	21.7598944591029	0.999982343930943
GOTERM_BP_DIRECT	GO:0007058~spindle assembly involved in female meiosis II	3	FBGN0026433, FBGN0026431, FBGN0003124	21.7598944591029	0.999982343930943
GOTERM_MF_DIRECT	GO:0032403~protein complex binding	3	FBGN0015790, FBGN0000117, FBGN0021814	10.7123076923076	0.99998589130365
GOTERM_BP_DIRECT	GO:0035234~ectopic germ cell programmed cell death	4	FBGN0026404, FBGN0038233, FBGN0033690, FBGN0029891	9.67106420404573	0.999988820564269
GOTERM_BP_DIRECT	GO:0000082~G1/S transition of mitotic cell cycle	4	FBGN0004106, FBGN0003205, FBGN0023213, FBGN0260634	9.67106420404573	0.999988820564269
GOTERM_BP_DIRECT	GO:0090090~negative regulation of canonical Wnt signaling pathway	4	FBGN0026598, FBGN0015589, FBGN0003041, FBGN0014020	9.67106420404573	0.999988820564269
GOTERM_BP_DIRECT	GO:0007303~cytoplasmic transport, nurse cell to oocyte	4	FBGN0015754, FBGN0261285, FBGN0010501, FBGN0020278	9.67106420404573	0.999988820564269
GOTERM_BP_DIRECT	GO:0045433~male courtship behavior, veined wing generated song production	5	FBGN0003741, FBGN0002774, FBGN0000504, FBGN0014395, FBGN0011661	6.30721578524721	0.999992086238494
GOTERM_BP_DIRECT	GO:0035277~spiracle morphogenesis, open tracheal system	5	FBGN0000015, FBGN0003731, FBGN0003514, FBGN0014020, FBGN0265434	6.30721578524721	0.999992086238494
GOTERM_BP_DIRECT	GO:0016337~single organismal cell-cell adhesion	5	FBGN0003391, FBGN0026598, FBGN0015589, FBGN0003731, FBGN0000117	6.30721578524721	0.999992086238494
GOTERM_BP_DIRECT	GO:0007398~ectoderm development	5	FBGN0000463, FBGN0004666, FBGN0000490, FBGN0000492, FBGN0004647	6.30721578524721	0.999992086238494
GOTERM_BP_DIRECT	GO:0030097~hemopoiesis	5	FBGN0020306, FBGN0003079, FBGN0016917, FBGN0260789, FBGN0004864	6.30721578524721	0.999992086238494
GOTERM_BP_DIRECT	GO:0043066~negative regulation of apoptotic process	8	FBGN0003731, FBGN0003205, FBGN0028484, FBGN0003256, FBGN0264291, FBGN0002962, FBGN0260635, FBGN0020261	3.51675061965299	0.999992832579183
GOTERM_MF_DIRECT	GO:0046872~metal ion binding	33	FBGN0029503, FBGN0004606, FBGN0001981, FBGN0003733, FBGN0011207, FBGN0040298, FBGN0086350, FBGN0003169, FBGN0261854, FBGN0003512, FBGN0013678, FBGN0003317, FBGN0003079, FBGN0267363, FBGN0041100, FBGN0033690, FBGN0013263, FBGN0027053, FBGN0012037, FBGN0003028, FBGN0000320, FBGN0011648, FBGN0002466, FBGN0037751, FBGN0000504, FBGN0003483, FBGN0003942, FBGN0013984, FBGN0086907, FBGN0026181, FBGN00032…	1.43701688555347	0.999996604869301
GOTERM_MF_DIRECT	GO:0001077~transcriptional activator activity, RNA polymerase II core promoter proximal region sequence-specific binding	6	FBGN0004666, FBGN0016917, FBGN0000504, FBGN0038197, FBGN0003512, FBGN0000546	3.29609467455621	0.999997616912344
GOTERM_BP_DIRECT	GO:0042787~protein ubiquitination involved in ubiquitin-dependent protein catabolic process	9	FBGN0040291, FBGN0261268, FBGN0032956, FBGN0041100, FBGN0267351, FBGN0011217, FBGN0260635, FBGN0002431, FBGN0029891	3.10855635130041	0.999998052268388
GOTERM_BP_DIRECT	GO:0016203~muscle attachment	6	FBGN0003731, FBGN0004657, FBGN0264491, FBGN0024273, FBGN0014020, FBGN0265434	4.70484204521143	0.999998425750339
GOTERM_BP_DIRECT	GO:0007367~segment polarity determination	6	FBGN0004360, FBGN0067317, FBGN0036141, FBGN0003731, FBGN0000117, FBGN0020251	4.70484204521143	0.999998425750339
GOTERM_BP_DIRECT	GO:0009306~protein secretion	6	FBGN0033902, FBGN0028968, FBGN0011708, FBGN0265998, FBGN0004378, FBGN0011202	4.70484204521143	0.999998425750339
GOTERM_BP_DIRECT	GO:0007317~regulation of pole plasm oskar mRNA localization	5	FBGN0016034, FBGN0015790, FBGN0003483, FBGN0260934, FBGN0000146	6.04441512752858	0.999998910125734
GOTERM_MF_DIRECT	GO:0003682~chromatin binding	10	FBGN0037831, FBGN0002774, FBGN0051989, FBGN0035025, FBGN0021761, FBGN0039124, FBGN0013263, FBGN0004374, FBGN0004647, FBGN0015075	2.2144305307096	0.999998979254606
GOTERM_BP_DIRECT	GO:0036011~imaginal disc-derived leg segmentation	4	FBGN0004197, FBGN0000463, FBGN0004647, FBGN0011726	8.9271361883499	0.999999476227849
GOTERM_BP_DIRECT	GO:0008585~female gonad development	4	FBGN0000964, FBGN0013984, FBGN0011726, FBGN0002431	8.9271361883499	0.999999476227849
GOTERM_BP_DIRECT	GO:0030031~cell projection assembly	4	FBGN0003391, FBGN0010341, FBGN0003731, FBGN0025742	8.9271361883499	0.999999476227849
GOTERM_BP_DIRECT	GO:0008582~regulation of synaptic growth at neuromuscular junction	6	FBGN0003716, FBGN0032956, FBGN0010341, FBGN0028734, FBGN0020493, FBGN0024273	4.58103041244271	0.99999968484713
GOTERM_BP_DIRECT	GO:0001737~establishment of imaginal disc-derived wing hair orientation	5	FBGN0026181, FBGN0260934, FBGN0004647, FBGN0011726, FBGN0014020	5.80263852242744	0.999999878190395
GOTERM_BP_DIRECT	GO:0007169~transmembrane receptor protein tyrosine kinase signaling pathway	5	FBGN0013984, FBGN0003731, FBGN0028484, FBGN0003256, FBGN0004864	5.80263852242744	0.999999878190395
GOTERM_MF_DIRECT	GO:0008092~cytoskeletal protein binding	4	FBGN0086384, FBGN0000117, FBGN0250788, FBGN0011661	4.96802675585284	0.999999955705668
GOTERM_MF_DIRECT	GO:0004197~cysteine-type endopeptidase activity	4	FBGN0020381, FBGN0026404, FBGN0019972, FBGN0010501	4.96802675585284	0.999999955705668
GOTERM_MF_DIRECT	GO:0019887~protein kinase regulator activity	4	FBGN0053240, FBGN0053236, FBGN0053245, FBGN0053244	4.96802675585284	0.999999955705668
GOTERM_MF_DIRECT	GO:0005546~phosphatidylinositol-4,5-bisphosphate binding	3	FBGN0250788, FBGN0011661, FBGN0011202	8.56984615384615	0.999999968869838
GOTERM_BP_DIRECT	GO:0007568~aging	3	FBGN0013984, FBGN0023000, FBGN0024248	17.4079155672823	0.999999982575393
GOTERM_BP_DIRECT	GO:0045930~negative regulation of mitotic cell cycle	3	FBGN0011708, FBGN0040298, FBGN0003525	17.4079155672823	0.999999982575393
GOTERM_BP_DIRECT	GO:0051383~kinetochore organization	3	FBGN0000140, FBGN0015754, FBGN0001108	17.4079155672823	0.999999982575393
GOTERM_BP_DIRECT	GO:0051601~exocyst localization	3	FBGN0010341, FBGN0261854, FBGN0266668	17.4079155672823	0.999999982575393
GOTERM_BP_DIRECT	GO:0045468~regulation of R8 cell spacing in compound eye	3	FBGN0000463, FBGN0003731, FBGN0004647	17.4079155672823	0.999999982575393
GOTERM_BP_DIRECT	GO:0051315~attachment of mitotic spindle microtubules to kinetochore	3	FBGN0040232, FBGN0003124, FBGN0021760	17.4079155672823	0.999999982575393
GOTERM_BP_DIRECT	GO:0030423~targeting of mRNA for destruction involved in RNA interference	3	FBGN0034246, FBGN0003483, FBGN0000146	17.4079155672823	0.999999982575393
GOTERM_BP_DIRECT	GO:0034613~cellular protein localization	4	FBGN0003124, FBGN0028484, FBGN0016984, FBGN0014020	8.28948360346777	0.999999984197305
GOTERM_BP_DIRECT	GO:0007435~salivary gland morphogenesis	7	FBGN0003889, FBGN0004197, FBGN0003391, FBGN0000719, FBGN0000320, FBGN0014020, FBGN0265434	3.69258815063564	0.999999985424402
GOTERM_BP_DIRECT	GO:0030717~karyosome formation	5	FBGN0000308, FBGN0003483, FBGN0265998, FBGN0000146, FBGN0027889	5.57946011771869	0.9999999890456
GOTERM_BP_DIRECT	GO:0046777~protein autophosphorylation	5	FBGN0013984, FBGN0003079, FBGN0026371, FBGN0003733, FBGN0265998	5.57946011771869	0.9999999890456
GOTERM_BP_DIRECT	GO:0007350~blastoderm segmentation	5	FBGN0016917, FBGN0003731, FBGN0265998, FBGN0004864, FBGN0004956	5.57946011771869	0.9999999890456
GOTERM_BP_DIRECT	GO:0040008~regulation of growth	5	FBGN0004583, FBGN0003205, FBGN0000319, FBGN0004647, FBGN0038197	5.57946011771869	0.9999999890456
GOTERM_BP_DIRECT	GO:0072499~photoreceptor cell axon guidance	5	FBGN0015754, FBGN0250788, FBGN0263391, FBGN0011661, FBGN0000320	5.57946011771869	0.9999999890456
GOTERM_MF_DIRECT	GO:0061630~ubiquitin protein ligase activity	7	FBGN0040291, FBGN0041147, FBGN0041100, FBGN0267351, FBGN0011217, FBGN0011241, FBGN0260635	2.6310931174089	0.999999992485532
GOTERM_BP_DIRECT	GO:0016567~protein ubiquitination	12	FBGN0040291, FBGN0003942, FBGN0003943, FBGN0261268, FBGN0032956, FBGN0041100, FBGN0011217, FBGN0040038, FBGN0035233, FBGN0011241, FBGN0026206, FBGN0035461	2.38464596812086	0.999999996114688
GOTERM_BP_DIRECT	GO:0007143~female meiotic division	6	FBGN0002542, FBGN0003124, FBGN0040298, FBGN0002715, FBGN0036341, FBGN0027889	4.24583306519081	0.999999998862559
GOTERM_MF_DIRECT	GO:0017048~Rho GTPase binding	3	FBGN0026181, FBGN0003041, FBGN0011202	7.79076923076923	0.999999999021007
GOTERM_MF_DIRECT	GO:0008013~beta-catenin binding	3	FBGN0003391, FBGN0026598, FBGN0015589	7.79076923076923	0.999999999021007
GOTERM_BP_DIRECT	GO:0007220~Notch receptor processing	4	FBGN0000257, FBGN0003210, FBGN0001087, FBGN0000482	7.73685136323658	0.999999999696939
GOTERM_BP_DIRECT	GO:0035072~ecdysone-mediated induction of salivary gland cell autophagic cell death	4	FBGN0011706, FBGN0263231, FBGN0003997, FBGN0000546	7.73685136323658	0.999999999696939
GOTERM_BP_DIRECT	GO:0000165~MAPK cascade	4	FBGN0265998, FBGN0010269, FBGN0003256, FBGN0265778	7.73685136323658	0.999999999696939
GOTERM_BP_DIRECT	GO:0007309~oocyte axis specification	4	FBGN0026181, FBGN0003731, FBGN0003205, FBGN0261854	7.73685136323658	0.999999999696939
GOTERM_MF_DIRECT	GO:0042393~histone binding	4	FBGN0267366, FBGN0015268, FBGN0051989, FBGN0031091	4.39479289940828	0.999999999919076
GOTERM_MF_DIRECT	GO:0004702~receptor signaling protein serine/threonine kinase activity	4	FBGN0003716, FBGN0003317, FBGN0010269, FBGN0003169	4.39479289940828	0.999999999919076
GOTERM_BP_DIRECT	GO:0035159~regulation of tube length, open tracheal system	5	FBGN0000319, FBGN0003514, FBGN0014020, FBGN0265434, FBGN0024248	5.18092725216735	0.999999999955297
GOTERM_MF_DIRECT	GO:0005487~nucleocytoplasmic transporter activity	3	FBGN0039120, FBGN0013756, FBGN0061200	7.14153846153846	0.999999999976007
GOTERM_MF_DIRECT	GO:0004298~threonine-type endopeptidase activity	4	FBGN0250746, FBGN0261394, FBGN0032492, FBGN0023175	4.23202279202279	0.999999999992158
GOTERM_BP_DIRECT	GO:0048312~intracellular distribution of mitochondria	3	FBGN0034087, FBGN0020251, FBGN0029891	14.5065963060686	0.999999999996061
GOTERM_BP_DIRECT	GO:0097190~apoptotic signaling pathway	3	FBGN0011706, FBGN0263864, FBGN0003997	14.5065963060686	0.999999999996061
GOTERM_BP_DIRECT	GO:0035193~larval central nervous system remodeling	3	FBGN0011706, FBGN0000308, FBGN0000546	14.5065963060686	0.999999999996061
GOTERM_BP_DIRECT	GO:0007473~wing disc proximal/distal pattern formation	3	FBGN0000490, FBGN0003731, FBGN0004647	14.5065963060686	0.999999999996061
GOTERM_BP_DIRECT	GO:0035262~gonad morphogenesis	3	FBGN0000964, FBGN0003391, FBGN0002525	14.5065963060686	0.999999999996061
GOTERM_BP_DIRECT	GO:0016242~negative regulation of macroautophagy	3	FBGN0003079, FBGN0003205, FBGN0003256	14.5065963060686	0.999999999996061
GOTERM_BP_DIRECT	GO:0007368~determination of left/right symmetry	3	FBGN0086347, FBGN0011661, FBGN0014020	14.5065963060686	0.999999999996061
GOTERM_BP_DIRECT	GO:0060213~positive regulation of nuclear-transcribed mRNA poly(A) tail shortening	3	FBGN0004872, FBGN0003483, FBGN0000146	14.5065963060686	0.999999999996061
GOTERM_BP_DIRECT	GO:0050803~regulation of synapse structure or activity	4	FBGN0011648, FBGN0003942, FBGN0266672, FBGN0003256	7.2532981530343	0.999999999996345
GOTERM_BP_DIRECT	GO:0048803~imaginal disc-derived male genitalia morphogenesis	4	FBGN0011706, FBGN0086347, FBGN0004657, FBGN0004647	7.2532981530343	0.999999999996345
GOTERM_MF_DIRECT	GO:0043548~phosphatidylinositol 3-kinase binding	2	FBGN0013984, FBGN0024248	28.5661538461538	0.999999999996676
GOTERM_MF_DIRECT	GO:0008656~cysteine-type endopeptidase activator activity involved in apoptotic process	2	FBGN0020381, FBGN0263864	28.5661538461538	0.999999999996676
GOTERM_MF_DIRECT	GO:0045295~gamma-catenin binding	2	FBGN0026598, FBGN0015589	28.5661538461538	0.999999999996676
GOTERM_MF_DIRECT	GO:0070840~dynein complex binding	2	FBGN0001108, FBGN0003654	28.5661538461538	0.999999999996676
GOTERM_MF_DIRECT	GO:0097199~cysteine-type endopeptidase activity involved in apoptotic signaling pathway	2	FBGN0026404, FBGN0263864	28.5661538461538	0.999999999996676
GOTERM_MF_DIRECT	GO:0008494~translation activator activity	2	FBGN0264307, FBGN0011206	28.5661538461538	0.999999999996676
GOTERM_MF_DIRECT	GO:0005496~steroid binding	2	FBGN0000546, FBGN0035849	28.5661538461538	0.999999999996676
GOTERM_MF_DIRECT	GO:0000166~nucleotide binding	13	FBGN0011666, FBGN0003742, FBGN0034962, FBGN0265297, FBGN0264307, FBGN0011224, FBGN0011206, FBGN0003321, FBGN0003204, FBGN0260943, FBGN0052364, FBGN0263396, FBGN0264270	1.75169811320754	0.999999999997736
GOTERM_BP_DIRECT	GO:0030307~positive regulation of cell growth	5	FBGN0015218, FBGN0013984, FBGN0003205, FBGN0028426, FBGN0024248	5.00227458829951	0.999999999998001
GOTERM_BP_DIRECT	GO:0048675~axon extension	5	FBGN0002774, FBGN0004360, FBGN0000464, FBGN0010341, FBGN0001108	5.00227458829951	0.999999999998001
GOTERM_BP_DIRECT	GO:0042060~wound healing	7	FBGN0003391, FBGN0000308, FBGN0010341, FBGN0003514, FBGN0014020, FBGN0265434, FBGN0020261	3.384872471416	0.999999999998305
GOTERM_BP_DIRECT	GO:0007480~imaginal disc-derived leg morphogenesis	7	FBGN0011648, FBGN0000463, FBGN0036141, FBGN0011655, FBGN0263930, FBGN0004864, FBGN0014020	3.384872471416	0.999999999998305
GOTERM_MF_DIRECT	GO:0051015~actin filament binding	4	FBGN0243516, FBGN0011225, FBGN0261385, FBGN0261397	4.08087912087912	0.999999999999322
GOTERM_MF_DIRECT	GO:0016538~cyclin-dependent protein serine/threonine kinase regulator activity	3	FBGN0000404, FBGN0022936, FBGN0000405	6.59218934911242	0.999999999999536
GOTERM_BP_DIRECT	GO:0007605~sensory perception of sound	7	FBGN0086690, FBGN0036195, FBGN0266709, FBGN0014395, FBGN0003950, FBGN0051320, FBGN0011202	3.32938275876984	0.999999999999799
GOTERM_MF_DIRECT	GO:0004725~protein tyrosine phosphatase activity	5	FBGN0000464, FBGN0025742, FBGN0003525, FBGN0002673, FBGN0000320	3.10501672240802	0.999999999999801
GOTERM_BP_DIRECT	GO:0045886~negative regulation of synaptic growth at neuromuscular junction	6	FBGN0015790, FBGN0034646, FBGN0028734, FBGN0020493, FBGN0002962, FBGN0024273	3.86842568161829	0.999999999999918
GOTERM_BP_DIRECT	GO:0042067~establishment of ommatidial planar polarity	5	FBGN0000463, FBGN0026181, FBGN0004647, FBGN0004864, FBGN0011726	4.83553210202286	0.99999999999993
GOTERM_BP_DIRECT	GO:0006606~protein import into nucleus	5	FBGN0034646, FBGN0021761, FBGN0013756, FBGN0003205, FBGN0061200	4.83553210202286	0.99999999999993
GOTERM_BP_DIRECT	GO:0006417~regulation of translation	5	FBGN0015218, FBGN0011666, FBGN0028734, FBGN0011206, FBGN0264491	4.83553210202286	0.99999999999993
GOTERM_BP_DIRECT	GO:0035011~melanotic encapsulation of foreign target	5	FBGN0010341, FBGN0261854, FBGN0261797, FBGN0001108, FBGN0011202	4.83553210202286	0.99999999999993
GOTERM_BP_DIRECT	GO:0007442~hindgut morphogenesis	4	FBGN0016917, FBGN0000490, FBGN0004864, FBGN0004956	6.82663355579698	0.999999999999972
GOTERM_BP_DIRECT	GO:0016325~oocyte microtubule cytoskeleton organization	4	FBGN0016034, FBGN0021760, FBGN0260934, FBGN0263396	6.82663355579698	0.999999999999972
GOTERM_BP_DIRECT	GO:0035212~cell competition in a multicellular organism	4	FBGN0003391, FBGN0000158, FBGN0004581, FBGN0024273	6.82663355579698	0.999999999999972
GOTERM_MF_DIRECT	GO:0008134~transcription factor binding	7	FBGN0020496, FBGN0001276, FBGN0013263, FBGN0000117, FBGN0003256, FBGN0010287, FBGN0000320	2.29842617152961	0.99999999999999
GOTERM_MF_DIRECT	GO:0005112~Notch binding	3	FBGN0004197, FBGN0002973, FBGN0000463	6.12131868131868	0.999999999999992
GOTERM_BP_DIRECT	GO:0007005~mitochondrion organization	6	FBGN0038233, FBGN0041100, FBGN0026479, FBGN0004363, FBGN0003231, FBGN0029891	3.78432947114833	0.999999999999994
GOTERM_BP_DIRECT	GO:0008407~chaeta morphogenesis	6	FBGN0011760, FBGN0000463, FBGN0004647, FBGN0263930, FBGN0260635, FBGN0024273	3.78432947114833	0.999999999999994
GOTERM_BP_DIRECT	GO:0007451~dorsal/ventral lineage restriction, imaginal disc	3	FBGN0004197, FBGN0000463, FBGN0004647	12.4342254052016	0.999999999999999
GOTERM_BP_DIRECT	GO:0007312~oocyte nucleus migration involved in oocyte dorsal/ventral axis specification	3	FBGN0016034, FBGN0015754, FBGN0261797	12.4342254052016	0.999999999999999
GOTERM_BP_DIRECT	GO:0045132~meiotic chromosome segregation	3	FBGN0003346, FBGN0002715, FBGN0264291	12.4342254052016	0.999999999999999
GOTERM_BP_DIRECT	GO:0007100~mitotic centrosome separation	3	FBGN0036059, FBGN0036480, FBGN0004378	12.4342254052016	0.999999999999999
GOTERM_BP_DIRECT	GO:0048863~stem cell differentiation	3	FBGN0000463, FBGN0003205, FBGN0004647	12.4342254052016	0.999999999999999
GOTERM_BP_DIRECT	GO:0007450~dorsal/ventral pattern formation, imaginal disc	3	FBGN0000490, FBGN0000492, FBGN0004647	12.4342254052016	0.999999999999999
GOTERM_BP_DIRECT	GO:0036158~outer dynein arm assembly	3	FBGN0036195, FBGN0266709, FBGN0051320	12.4342254052016	0.999999999999999
GOTERM_BP_DIRECT	GO:0090141~positive regulation of mitochondrial fission	3	FBGN0041100, FBGN0026479, FBGN0029891	12.4342254052016	0.999999999999999
GOTERM_BP_DIRECT	GO:0050770~regulation of axonogenesis	4	FBGN0026181, FBGN0010341, FBGN0003041, FBGN0014020	6.44737613603048	0.999999999999999
GOTERM_BP_DIRECT	GO:0035214~eye-antennal disc development	4	FBGN0004197, FBGN0000490, FBGN0020493, FBGN0004647	6.44737613603048	0.999999999999999
GOTERM_BP_DIRECT	GO:0007428~primary branching, open tracheal system	4	FBGN0003079, FBGN0003205, FBGN0020251, FBGN0003169	6.44737613603048	0.999999999999999
GOTERM_BP_DIRECT	GO:0080163~regulation of protein serine/threonine phosphatase activity	4	FBGN0053240, FBGN0053236, FBGN0053245, FBGN0053244	6.44737613603048	0.999999999999999
GOTERM_BP_DIRECT	GO:0016192~vesicle-mediated transport	10	FBGN0015790, FBGN0000257, FBGN0028968, FBGN0011708, FBGN0001087, FBGN0025725, FBGN0010341, FBGN0266672, FBGN0000319, FBGN0266668	2.41776605101143	0.999999999999999
GOTERM_MF_DIRECT	GO:0004004~ATP-dependent RNA helicase activity	5	FBGN0002774, FBGN0003483, FBGN0263231, FBGN0015075, FBGN0004581	2.9149136577708	0.999999999999999
GOTERM_BP_DIRECT	GO:0022416~chaeta development	7	FBGN0020496, FBGN0015790, FBGN0011760, FBGN0011666, FBGN0261285, FBGN0004647, FBGN0263930	3.12449766592246	1
GOTERM_BP_DIRECT	GO:0048666~neuron development	6	FBGN0032248, FBGN0011655, FBGN0262167, FBGN0004647, FBGN0003169, FBGN0000546	3.55263583005761	1
GOTERM_BP_DIRECT	GO:0009952~anterior/posterior pattern specification	4	FBGN0000014, FBGN0003731, FBGN0004647, FBGN0011661	6.10804054992362	1
GOTERM_BP_DIRECT	GO:0061024~membrane organization	4	FBGN0024689, FBGN0053094, FBGN0011225, FBGN0011205	6.10804054992362	1
GOTERM_BP_DIRECT	GO:0008283~cell proliferation	7	FBGN0040291, FBGN0034939, FBGN0011708, FBGN0011655, FBGN0003205, FBGN0003525, FBGN0004864	3.03122907888	1
GOTERM_BP_DIRECT	GO:0007427~epithelial cell migration, open tracheal system	5	FBGN0264695, FBGN0001981, FBGN0000490, FBGN0004657, FBGN0020251	4.26664597237311	1
GOTERM_BP_DIRECT	GO:0051647~nucleus localization	3	FBGN0015754, FBGN0036059, FBGN0011225	10.8799472295514	1
GOTERM_BP_DIRECT	GO:0007506~gonadal mesoderm development	3	FBGN0000014, FBGN0003391, FBGN0000015	10.8799472295514	1
GOTERM_BP_DIRECT	GO:0000266~mitochondrial fission	3	FBGN0041100, FBGN0000719, FBGN0029891	10.8799472295514	1
GOTERM_BP_DIRECT	GO:0007516~hemocyte development	3	FBGN0004606, FBGN0026404, FBGN0000490	10.8799472295514	1
GOTERM_BP_DIRECT	GO:0035224~genital disc anterior/posterior pattern formation	3	FBGN0000014, FBGN0000015, FBGN0000490	10.8799472295514	1
GOTERM_BP_DIRECT	GO:0048599~oocyte development	3	FBGN0015790, FBGN0026181, FBGN0265297	10.8799472295514	1
GOTERM_BP_DIRECT	GO:0010002~cardioblast differentiation	3	FBGN0000014, FBGN0000490, FBGN0000546	10.8799472295514	1
GOTERM_BP_DIRECT	GO:0046672~positive regulation of compound eye retinal cell programmed cell death	3	FBGN0026404, FBGN0263864, FBGN0019972	10.8799472295514	1
GOTERM_BP_DIRECT	GO:0042694~muscle cell fate specification	3	FBGN0000014, FBGN0002973, FBGN0003731	10.8799472295514	1
GOTERM_BP_DIRECT	GO:0030071~regulation of mitotic metaphase/anaphase transition	3	FBGN0003268, FBGN0004889, FBGN0261797	10.8799472295514	1
GOTERM_BP_DIRECT	GO:0007485~imaginal disc-derived male genitalia development	3	FBGN0000504, FBGN0000492, FBGN0265778	10.8799472295514	1
GOTERM_BP_DIRECT	GO:0042676~compound eye cone cell fate commitment	3	FBGN0000463, FBGN0003731, FBGN0004647	10.8799472295514	1
GOTERM_BP_DIRECT	GO:0030951~establishment or maintenance of microtubule cytoskeleton polarity	3	FBGN0036059, FBGN0026598, FBGN0015589	10.8799472295514	1
GOTERM_BP_DIRECT	GO:0008361~regulation of cell size	4	FBGN0029503, FBGN0013984, FBGN0003205, FBGN0024248	5.80263852242744	1
GOTERM_BP_DIRECT	GO:0008587~imaginal disc-derived wing margin morphogenesis	5	FBGN0016693, FBGN0036141, FBGN0011224, FBGN0004647, FBGN0020251	4.14474180173388	1
GOTERM_BP_DIRECT	GO:0001700~embryonic development via the syncytial blastoderm	8	FBGN0020496, FBGN0013984, FBGN0000464, FBGN0026404, FBGN0000405, FBGN0004889, FBGN0004956, FBGN0015075	2.63756296473974	1
GOTERM_BP_DIRECT	GO:0048542~lymph gland development	4	FBGN0004606, FBGN0267727, FBGN0000490, FBGN0004647	5.52632240231184	1
GOTERM_BP_DIRECT	GO:0042332~gravitaxis	4	FBGN0045842, FBGN0267727, FBGN0001981, FBGN0003996	5.52632240231184	1
GOTERM_BP_DIRECT	GO:0007010~cytoskeleton organization	5	FBGN0016034, FBGN0010341, FBGN0011661, FBGN0003028, FBGN0014020	4.02961008501905	1
GOTERM_BP_DIRECT	GO:0007346~regulation of mitotic cell cycle	5	FBGN0013756, FBGN0003731, FBGN0003525, FBGN0004647, FBGN0020407	4.02961008501905	1
GOTERM_BP_DIRECT	GO:0001578~microtubule bundle formation	3	FBGN0038197, FBGN0024273, FBGN0004378	9.67106420404573	1
GOTERM_BP_DIRECT	GO:0010623~programmed cell death involved in cell development	3	FBGN0026404, FBGN0019972, FBGN0010501	9.67106420404573	1
GOTERM_BP_DIRECT	GO:0006997~nucleus organization	3	FBGN0002525, FBGN0011225, FBGN0267351	9.67106420404573	1
GOTERM_BP_DIRECT	GO:0060250~germ-line stem-cell niche homeostasis	3	FBGN0013984, FBGN0004647, FBGN0024248	9.67106420404573	1
GOTERM_BP_DIRECT	GO:0048024~regulation of mRNA splicing, via spliceosome	3	FBGN0003742, FBGN0014870, FBGN0264270	9.67106420404573	1
GOTERM_BP_DIRECT	GO:0046845~branched duct epithelial cell fate determination, open tracheal system	3	FBGN0003716, FBGN0000490, FBGN0003731	9.67106420404573	1
GOTERM_BP_DIRECT	GO:0006726~eye pigment biosynthetic process	3	FBGN0003210, FBGN0001087, FBGN0000482	9.67106420404573	1
GOTERM_BP_DIRECT	GO:0003384~apical constriction involved in gastrulation	3	FBGN0026181, FBGN0000719, FBGN0003514	9.67106420404573	1
GOTERM_BP_DIRECT	GO:1901739~regulation of myoblast fusion	3	FBGN0026181, FBGN0014020, FBGN0265434	9.67106420404573	1
GOTERM_BP_DIRECT	GO:0007219~Notch signaling pathway	7	FBGN0004197, FBGN0002973, FBGN0003942, FBGN0003943, FBGN0000463, FBGN0037218, FBGN0004647	2.82072705951333	1
GOTERM_BP_DIRECT	GO:0016081~synaptic vesicle docking	4	FBGN0011708, FBGN0266672, FBGN0036341, FBGN0266668	5.27512592947949	1
GOTERM_BP_DIRECT	GO:0030111~regulation of Wnt signaling pathway	4	FBGN0020496, FBGN0026598, FBGN0015589, FBGN0260934	5.27512592947949	1
GOTERM_BP_DIRECT	GO:0006891~intra-Golgi vesicle-mediated transport	4	FBGN0024689, FBGN0025725, FBGN0051040, FBGN0261787	5.27512592947949	1
GOTERM_BP_DIRECT	GO:0000381~regulation of alternative mRNA splicing, via spliceosome	7	FBGN0020306, FBGN0003742, FBGN0265998, FBGN0014870, FBGN0264491, FBGN0263396, FBGN0264270	2.78208696280767	1
GOTERM_BP_DIRECT	GO:0051028~mRNA transport	4	FBGN0013756, FBGN0028734, FBGN0001108, FBGN0061200	5.04577262819777	1
GOTERM_BP_DIRECT	GO:0045035~sensory organ precursor cell division	3	FBGN0002973, FBGN0261385, FBGN0260635	8.70395778364116	1
GOTERM_BP_DIRECT	GO:0006913~nucleocytoplasmic transport	3	FBGN0003346, FBGN0021761, FBGN0013756	8.70395778364116	1
GOTERM_BP_DIRECT	GO:0045807~positive regulation of endocytosis	3	FBGN0002973, FBGN0000319, FBGN0011661	8.70395778364116	1
GOTERM_BP_DIRECT	GO:0009994~oocyte differentiation	3	FBGN0003483, FBGN0260934, FBGN0264270	8.70395778364116	1
GOTERM_BP_DIRECT	GO:0045448~mitotic cell cycle, embryonic	3	FBGN0028734, FBGN0004374, FBGN0011202	8.70395778364116	1
GOTERM_BP_DIRECT	GO:0006904~vesicle docking involved in exocytosis	3	FBGN0000257, FBGN0266672, FBGN0000482	8.70395778364116	1
GOTERM_BP_DIRECT	GO:0045995~regulation of embryonic development	3	FBGN0015218, FBGN0266757, FBGN0264491	8.70395778364116	1
GOTERM_BP_DIRECT	GO:0034334~adherens junction maintenance	3	FBGN0015790, FBGN0003256, FBGN0014020	8.70395778364116	1
GOTERM_BP_DIRECT	GO:0007440~foregut morphogenesis	3	FBGN0000490, FBGN0004647, FBGN0004956	8.70395778364116	1
GOTERM_BP_DIRECT	GO:0035204~negative regulation of lamellocyte differentiation	3	FBGN0004197, FBGN0004647, FBGN0027053	8.70395778364116	1
GOTERM_BP_DIRECT	GO:0045186~zonula adherens assembly	3	FBGN0003391, FBGN0000117, FBGN0261854	8.70395778364116	1
GOTERM_BP_DIRECT	GO:0045165~cell fate commitment	4	FBGN0002973, FBGN0004360, FBGN0003731, FBGN0024273	4.83553210202286	1
GOTERM_BP_DIRECT	GO:0035317~imaginal disc-derived wing hair organization	4	FBGN0026181, FBGN0003514, FBGN0014020, FBGN0265434	4.83553210202286	1
GOTERM_BP_DIRECT	GO:0060271~cilium morphogenesis	5	FBGN0035168, FBGN0033447, FBGN0032248, FBGN0262167, FBGN0011020	3.53819422099234	1
GOTERM_BP_DIRECT	GO:0016239~positive regulation of macroautophagy	3	FBGN0003997, FBGN0010501, FBGN0003231	7.91268889421923	1
GOTERM_BP_DIRECT	GO:0051489~regulation of filopodium assembly	3	FBGN0004647, FBGN0014020, FBGN0011202	7.91268889421923	1
GOTERM_BP_DIRECT	GO:0045198~establishment of epithelial cell apical/basal polarity	3	FBGN0261854, FBGN0261797, FBGN0001108	7.91268889421923	1
GOTERM_BP_DIRECT	GO:0035070~salivary gland histolysis	3	FBGN0026404, FBGN0263864, FBGN0019972	7.91268889421923	1
GOTERM_BP_DIRECT	GO:0035088~establishment or maintenance of apical/basal cell polarity	3	FBGN0003731, FBGN0003205, FBGN0011661	7.91268889421923	1
GOTERM_BP_DIRECT	GO:0000022~mitotic spindle elongation	3	FBGN0026181, FBGN0013756, FBGN0021760	7.91268889421923	1
GOTERM_BP_DIRECT	GO:0007259~JAK-STAT cascade	3	FBGN0016917, FBGN0004864, FBGN0004956	7.91268889421923	1
GOTERM_BP_DIRECT	GO:0016333~morphogenesis of follicular epithelium	3	FBGN0003731, FBGN0011225, FBGN0004647	7.91268889421923	1
GOTERM_BP_DIRECT	GO:0050807~regulation of synapse organization	3	FBGN0015790, FBGN0028734, FBGN0250788	7.91268889421923	1
GOTERM_BP_DIRECT	GO:0007301~female germline ring canal formation	3	FBGN0267727, FBGN0031728, FBGN0261797	7.91268889421923	1
GOTERM_BP_DIRECT	GO:0070328~triglyceride homeostasis	4	FBGN0263864, FBGN0011205, FBGN0261285, FBGN0011204	4.64211081794195	1
GOTERM_BP_DIRECT	GO:0042127~regulation of cell proliferation	5	FBGN0086384, FBGN0013984, FBGN0000490, FBGN0028484, FBGN0028734	3.4539515014449	1
GOTERM_BP_DIRECT	GO:0007400~neuroblast fate determination	4	FBGN0000014, FBGN0002973, FBGN0000492, FBGN0004647	4.46356809417495	1
GOTERM_BP_DIRECT	GO:0043065~positive regulation of apoptotic process	4	FBGN0263864, FBGN0038233, FBGN0003997, FBGN0000546	4.46356809417495	1
GOTERM_BP_DIRECT	GO:0007362~terminal region determination	4	FBGN0003079, FBGN0003733, FBGN0010269, FBGN0000719	4.46356809417495	1
GOTERM_BP_DIRECT	GO:0000209~protein polyubiquitination	6	FBGN0035876, FBGN0041100, FBGN0267351, FBGN0011217, FBGN0260635, FBGN0002431	2.8077283173036	1
GOTERM_BP_DIRECT	GO:0007509~mesoderm migration involved in gastrulation	3	FBGN0000719, FBGN0003041, FBGN0020251	7.2532981530343	1
GOTERM_BP_DIRECT	GO:0048100~wing disc anterior/posterior pattern formation	3	FBGN0011648, FBGN0003716, FBGN0000490	7.2532981530343	1
GOTERM_BP_DIRECT	GO:0031290~retinal ganglion cell axon guidance	3	FBGN0000464, FBGN0011655, FBGN0020493	7.2532981530343	1
GOTERM_BP_DIRECT	GO:0007040~lysosome organization	3	FBGN0003210, FBGN0001087, FBGN0000482	7.2532981530343	1
GOTERM_BP_DIRECT	GO:0071480~cellular response to gamma radiation	3	FBGN0011706, FBGN0011205, FBGN0003997	7.2532981530343	1
GOTERM_BP_DIRECT	GO:0035293~chitin-based larval cuticle pattern formation	3	FBGN0026598, FBGN0015589, FBGN0000117	7.2532981530343	1
GOTERM_BP_DIRECT	GO:0035160~maintenance of epithelial integrity, open tracheal system	3	FBGN0003391, FBGN0003731, FBGN0004657	7.2532981530343	1
GOTERM_BP_DIRECT	GO:0008069~dorsal/ventral axis specification, ovarian follicular epithelium	3	FBGN0003079, FBGN0263396, FBGN0020278	7.2532981530343	1
GOTERM_BP_DIRECT	GO:0030708~germarium-derived female germ-line cyst encapsulation	3	FBGN0003391, FBGN0261285, FBGN0004647	7.2532981530343	1
GOTERM_BP_DIRECT	GO:0035282~segmentation	3	FBGN0000146, FBGN0002962, FBGN0003015	7.2532981530343	1
GOTERM_BP_DIRECT	GO:0007431~salivary gland development	4	FBGN0004197, FBGN0000015, FBGN0003731, FBGN0004657	4.29825075735366	1
GOTERM_BP_DIRECT	GO:0019730~antimicrobial humoral response	4	FBGN0015790, FBGN0004606, FBGN0260934, FBGN0003884	4.29825075735366	1
GOTERM_BP_DIRECT	GO:0007310~oocyte dorsal/ventral axis specification	4	FBGN0003731, FBGN0028734, FBGN0027053, FBGN0020278	4.29825075735366	1
GOTERM_BP_DIRECT	GO:0007613~memory	4	FBGN0267366, FBGN0003942, FBGN0261854, FBGN0003996	4.29825075735366	1
GOTERM_BP_DIRECT	GO:0007517~muscle organ development	7	FBGN0004360, FBGN0264695, FBGN0032248, FBGN0004657, FBGN0000492, FBGN0264491, FBGN0000546	2.4468957624694	1
GOTERM_BP_DIRECT	GO:0021550~medulla oblongata development	2	FBGN0026598, FBGN0015589	29.0131926121372	1
GOTERM_BP_DIRECT	GO:0034401~chromatin organization involved in regulation of transcription	2	FBGN0013756, FBGN0061200	29.0131926121372	1
GOTERM_BP_DIRECT	GO:0007066~female meiosis sister chromatid cohesion	2	FBGN0003009, FBGN0263855	29.0131926121372	1
GOTERM_BP_DIRECT	GO:0048600~oocyte fate commitment	2	FBGN0016034, FBGN0003124	29.0131926121372	1
GOTERM_BP_DIRECT	GO:0045856~positive regulation of pole plasm oskar mRNA localization	2	FBGN0063485, FBGN0261397	29.0131926121372	1
GOTERM_BP_DIRECT	GO:0030954~astral microtubule nucleation	2	FBGN0000140, FBGN0003124	29.0131926121372	1
GOTERM_BP_DIRECT	GO:0035053~dorsal vessel heart proper cell fate commitment	2	FBGN0000014, FBGN0000546	29.0131926121372	1
GOTERM_BP_DIRECT	GO:0090235~regulation of metaphase plate congression	2	FBGN0261954, FBGN0013756	29.0131926121372	1
GOTERM_BP_DIRECT	GO:0000001~mitochondrion inheritance	2	FBGN0261618, FBGN0033690	29.0131926121372	1
GOTERM_BP_DIRECT	GO:0098534~centriole assembly	2	FBGN0262167, FBGN0027513	29.0131926121372	1
GOTERM_BP_DIRECT	GO:0032925~regulation of activin receptor signaling pathway	2	FBGN0038197, FBGN0024248	29.0131926121372	1
GOTERM_BP_DIRECT	GO:0010965~regulation of mitotic sister chromatid separation	2	FBGN0263855, FBGN0013756	29.0131926121372	1
GOTERM_BP_DIRECT	GO:0046663~dorsal closure, leading edge cell differentiation	2	FBGN0014020, FBGN0265434	29.0131926121372	1
GOTERM_BP_DIRECT	GO:0009798~axis specification	2	FBGN0086384, FBGN0260934	29.0131926121372	1
GOTERM_BP_DIRECT	GO:0051078~meiotic nuclear envelope disassembly	2	FBGN0011207, FBGN0002673	29.0131926121372	1
GOTERM_BP_DIRECT	GO:0048806~genitalia development	2	FBGN0000014, FBGN0036340	29.0131926121372	1
GOTERM_BP_DIRECT	GO:0010637~negative regulation of mitochondrial fusion	2	FBGN0041100, FBGN0029891	29.0131926121372	1
GOTERM_BP_DIRECT	GO:0001675~acrosome assembly	2	FBGN0024689, FBGN0011232	29.0131926121372	1
GOTERM_BP_DIRECT	GO:0031036~myosin II filament assembly	2	FBGN0003514, FBGN0265434	29.0131926121372	1
GOTERM_BP_DIRECT	GO:0051090~regulation of sequence-specific DNA binding transcription factor activity	2	FBGN0010417, FBGN0014342	29.0131926121372	1
GOTERM_BP_DIRECT	GO:0071763~nuclear membrane organization	2	FBGN0002525, FBGN0267351	29.0131926121372	1
GOTERM_BP_DIRECT	GO:0060799~transforming growth factor beta receptor signaling pathway involved in endodermal cell fate specification	2	FBGN0011648, FBGN0003716	29.0131926121372	1
GOTERM_BP_DIRECT	GO:0019749~cytoskeleton-dependent cytoplasmic transport, nurse cell to oocyte	2	FBGN0011225, FBGN0003514	29.0131926121372	1
GOTERM_BP_DIRECT	GO:0046669~regulation of compound eye retinal cell programmed cell death	2	FBGN0086384, FBGN0086907	29.0131926121372	1
GOTERM_BP_DIRECT	GO:0048546~digestive tract morphogenesis	2	FBGN0002525, FBGN0003731	29.0131926121372	1
GOTERM_BP_DIRECT	GO:0048078~positive regulation of compound eye pigmentation	2	FBGN0041100, FBGN0029891	29.0131926121372	1
GOTERM_BP_DIRECT	GO:0000087~mitotic M phase	2	FBGN0003525, FBGN0002673	29.0131926121372	1
GOTERM_BP_DIRECT	GO:0010586~miRNA metabolic process	2	FBGN0016034, FBGN0032515	29.0131926121372	1
GOTERM_BP_DIRECT	GO:0030860~regulation of polarized epithelial cell differentiation	2	FBGN0260934, FBGN0261854	29.0131926121372	1
GOTERM_BP_DIRECT	GO:0042689~regulation of crystal cell differentiation	2	FBGN0004197, FBGN0004647	29.0131926121372	1
GOTERM_BP_DIRECT	GO:0060031~mediolateral intercalation	2	FBGN0004864, FBGN0004956	29.0131926121372	1
GOTERM_BP_DIRECT	GO:0045475~locomotor rhythm	6	FBGN0261268, FBGN0028734, FBGN0011205, FBGN0038197, FBGN0004864, FBGN0004956	2.71998680738786	1
GOTERM_BP_DIRECT	GO:0006367~transcription initiation from RNA polymerase II promoter	6	FBGN0010417, FBGN0011569, FBGN0022936, FBGN0261109, FBGN0014342, FBGN0010287	2.71998680738786	1
GOTERM_BP_DIRECT	GO:0045824~negative regulation of innate immune response	4	FBGN0003317, FBGN0032492, FBGN0004956, FBGN0260936	4.14474180173388	1
GOTERM_BP_DIRECT	GO:0009950~dorsal/ventral axis specification	4	FBGN0016034, FBGN0011655, FBGN0000490, FBGN0020407	4.14474180173388	1
GOTERM_BP_DIRECT	GO:0007163~establishment or maintenance of cell polarity	4	FBGN0003391, FBGN0000117, FBGN0261854, FBGN0266668	4.14474180173388	1
GOTERM_BP_DIRECT	GO:0006406~mRNA export from nucleus	4	FBGN0034939, FBGN0034646, FBGN0003321, FBGN0263396	4.14474180173388	1
GOTERM_BP_DIRECT	GO:0008057~eye pigment granule organization	3	FBGN0000257, FBGN0001087, FBGN0000482	6.69535214126243	1
GOTERM_BP_DIRECT	GO:0031047~gene silencing by RNA	3	FBGN0016034, FBGN0004872, FBGN0028734	6.69535214126243	1
GOTERM_BP_DIRECT	GO:0007097~nuclear migration	3	FBGN0000140, FBGN0015754, FBGN0002525	6.69535214126243	1
GOTERM_BP_DIRECT	GO:0046693~sperm storage	3	FBGN0000015, FBGN0083946, FBGN0041195	6.69535214126243	1
GOTERM_BP_DIRECT	GO:0008594~photoreceptor cell morphogenesis	3	FBGN0000464, FBGN0013765, FBGN0003205	6.69535214126243	1
GOTERM_BP_DIRECT	GO:0051321~meiotic cell cycle	3	FBGN0003483, FBGN0011573, FBGN0020407	6.69535214126243	1
GOTERM_BP_DIRECT	GO:0007080~mitotic metaphase plate congression	3	FBGN0036059, FBGN0087021, FBGN0040232	6.69535214126243	1
GOTERM_BP_DIRECT	GO:0031937~positive regulation of chromatin silencing	3	FBGN0263855, FBGN0013263, FBGN0260936	6.69535214126243	1
GOTERM_BP_DIRECT	GO:0000245~spliceosomal complex assembly	3	FBGN0003741, FBGN0003742, FBGN0015075	6.69535214126243	1
GOTERM_BP_DIRECT	GO:0007436~larval salivary gland morphogenesis	3	FBGN0004197, FBGN0028968, FBGN0000308	6.69535214126243	1
GOTERM_BP_DIRECT	GO:0008045~motor neuron axon guidance	6	FBGN0000464, FBGN0004606, FBGN0010341, FBGN0004647, FBGN0263930, FBGN0014020	2.63756296473974	1
GOTERM_BP_DIRECT	GO:0006887~exocytosis	4	FBGN0003210, FBGN0011708, FBGN0001087, FBGN0266668	4.00181967063961	1
GOTERM_BP_DIRECT	GO:0016569~covalent chromatin modification	4	FBGN0013756, FBGN0267351, FBGN0013263, FBGN0061200	4.00181967063961	1
GOTERM_BP_DIRECT	GO:0006366~transcription from RNA polymerase II promoter	6	FBGN0010417, FBGN0004666, FBGN0022936, FBGN0261109, FBGN0010287, FBGN0003028	2.59819635332572	1
GOTERM_BP_DIRECT	GO:0038083~peptidyl-tyrosine autophosphorylation	3	FBGN0003733, FBGN0028484, FBGN0004864	6.21711270260083	1
GOTERM_BP_DIRECT	GO:0030833~regulation of actin filament polymerization	3	FBGN0243516, FBGN0010341, FBGN0024273	6.21711270260083	1
GOTERM_BP_DIRECT	GO:0007549~dosage compensation	3	FBGN0002774, FBGN0013263, FBGN0264270	6.21711270260083	1
GOTERM_BP_DIRECT	GO:0046627~negative regulation of insulin receptor signaling pathway	3	FBGN0028978, FBGN0028734, FBGN0038197	6.21711270260083	1
GOTERM_BP_DIRECT	GO:0045451~pole plasm oskar mRNA localization	5	FBGN0000308, FBGN0003483, FBGN0000319, FBGN0260934, FBGN0263396	3.02220756376429	1
GOTERM_BP_DIRECT	GO:0010468~regulation of gene expression	6	FBGN0011569, FBGN0004372, FBGN0002842, FBGN0263510, FBGN0263231, FBGN0014342	2.55998758342387	1
GOTERM_BP_DIRECT	GO:0010906~regulation of glucose metabolic process	11	FBGN0020306, FBGN0013984, FBGN0011361, FBGN0010341, FBGN0003731, FBGN0000492, FBGN0004647, FBGN0003169, FBGN0000546, FBGN0035849, FBGN0024248	1.80307976685598	1
GOTERM_BP_DIRECT	GO:0007269~neurotransmitter secretion	7	FBGN0011708, FBGN0053094, FBGN0013750, FBGN0266672, FBGN0028734, FBGN0000319, FBGN0266668	2.28193649758382	1
GOTERM_BP_DIRECT	GO:0007494~midgut development	4	FBGN0000014, FBGN0000015, FBGN0013765, FBGN0004657	3.7436377564048	1
GOTERM_BP_DIRECT	GO:0030178~negative regulation of Wnt signaling pathway	4	FBGN0026598, FBGN0015589, FBGN0067317, FBGN0016917	3.7436377564048	1
GOTERM_BP_DIRECT	GO:0009047~dosage compensation by hyperactivation of X chromosome	3	FBGN0002774, FBGN0034246, FBGN0032515	5.80263852242744	1
GOTERM_BP_DIRECT	GO:0045732~positive regulation of protein catabolic process	3	FBGN0026598, FBGN0015589, FBGN0026371	5.80263852242744	1
GOTERM_BP_DIRECT	GO:0009966~regulation of signal transduction	3	FBGN0086384, FBGN0004583, FBGN0264291	5.80263852242744	1
GOTERM_BP_DIRECT	GO:0030239~myofibril assembly	3	FBGN0264695, FBGN0014020, FBGN0265434	5.80263852242744	1
GOTERM_BP_DIRECT	GO:0035006~melanization defense response	3	FBGN0026404, FBGN0263864, FBGN0014020	5.80263852242744	1
GOTERM_BP_DIRECT	GO:0048800~antennal morphogenesis	3	FBGN0000463, FBGN0003997, FBGN0260635	5.80263852242744	1
GOTERM_BP_DIRECT	GO:0045610~regulation of hemocyte differentiation	3	FBGN0003731, FBGN0003205, FBGN0004864	5.80263852242744	1
GOTERM_BP_DIRECT	GO:0030514~negative regulation of BMP signaling pathway	3	FBGN0034962, FBGN0003317, FBGN0032956	5.80263852242744	1
GOTERM_BP_DIRECT	GO:0048812~neuron projection morphogenesis	8	FBGN0033902, FBGN0028968, FBGN0025725, FBGN0010341, FBGN0028734, FBGN0266668, FBGN0027364, FBGN0014020	2.05403133537254	1
GOTERM_BP_DIRECT	GO:0045793~positive regulation of cell size	4	FBGN0013984, FBGN0003205, FBGN0040298, FBGN0024248	3.62664907651715	1
GOTERM_MF_DIRECT	GO:0004842~ubiquitin-protein transferase activity	11	FBGN0035876, FBGN0261268, FBGN0041100, FBGN0031282, FBGN0035233, FBGN0264291, FBGN0011241, FBGN0026206, FBGN0260635, FBGN0035461, FBGN0002431	1.75546196819939	1
GOTERM_BP_DIRECT	GO:0006979~response to oxidative stress	7	FBGN0013984, FBGN0041100, FBGN0011205, FBGN0038197, FBGN0023000, FBGN0020278, FBGN0029891	2.20752552483652	1
GOTERM_BP_DIRECT	GO:0047496~vesicle transport along microtubule	2	FBGN0015754, FBGN0036059	19.3421284080914	1
GOTERM_BP_DIRECT	GO:0042760~very long-chain fatty acid catabolic process	2	FBGN0037019, FBGN0035233	19.3421284080914	1
GOTERM_BP_DIRECT	GO:0018094~protein polyglycylation	2	FBGN0032248, FBGN0031853	19.3421284080914	1
GOTERM_BP_DIRECT	GO:0035156~fusion cell fate specification	2	FBGN0001981, FBGN0000490	19.3421284080914	1
GOTERM_BP_DIRECT	GO:0009786~regulation of asymmetric cell division	2	FBGN0002973, FBGN0020278	19.3421284080914	1
GOTERM_BP_DIRECT	GO:0019102~male somatic sex determination	2	FBGN0003742, FBGN0000504	19.3421284080914	1
GOTERM_BP_DIRECT	GO:2001269~positive regulation of cysteine-type endopeptidase activity involved in apoptotic signaling pathway	2	FBGN0026404, FBGN0019972	19.3421284080914	1
GOTERM_BP_DIRECT	GO:0044458~motile cilium assembly	2	FBGN0038607, FBGN0266709	19.3421284080914	1
GOTERM_BP_DIRECT	GO:0009794~regulation of mitotic cell cycle, embryonic	2	FBGN0000404, FBGN0028734	19.3421284080914	1
GOTERM_BP_DIRECT	GO:0006930~substrate-dependent cell migration, cell extension	2	FBGN0004657, FBGN0265778	19.3421284080914	1
GOTERM_BP_DIRECT	GO:1903475~mitotic actomyosin contractile ring assembly	2	FBGN0003041, FBGN0014020	19.3421284080914	1
GOTERM_BP_DIRECT	GO:0006625~protein targeting to peroxisome	2	FBGN0013563, FBGN0031282	19.3421284080914	1
GOTERM_BP_DIRECT	GO:0051257~meiotic spindle midzone assembly	2	FBGN0003124, FBGN0260991	19.3421284080914	1
GOTERM_BP_DIRECT	GO:0035191~nuclear axial expansion	2	FBGN0026181, FBGN0003514	19.3421284080914	1
GOTERM_BP_DIRECT	GO:0070481~nuclear-transcribed mRNA catabolic process, non-stop decay	2	FBGN0011207, FBGN0020261	19.3421284080914	1
GOTERM_BP_DIRECT	GO:1903723~negative regulation of centriole elongation	2	FBGN0031191, FBGN0261004	19.3421284080914	1
GOTERM_BP_DIRECT	GO:0048071~sex-specific pigmentation	2	FBGN0000015, FBGN0000504	19.3421284080914	1
GOTERM_BP_DIRECT	GO:0042327~positive regulation of phosphorylation	2	FBGN0086384, FBGN0004583	19.3421284080914	1
GOTERM_BP_DIRECT	GO:0035561~regulation of chromatin binding	2	FBGN0000404, FBGN0000405	19.3421284080914	1
GOTERM_BP_DIRECT	GO:0007338~single fertilization	2	FBGN0011606, FBGN0261004	19.3421284080914	1
GOTERM_BP_DIRECT	GO:0060285~cilium-dependent cell motility	2	FBGN0086690, FBGN0014395	19.3421284080914	1
GOTERM_BP_DIRECT	GO:2000574~regulation of microtubule motor activity	2	FBGN0015754, FBGN0036059	19.3421284080914	1
GOTERM_BP_DIRECT	GO:0042998~positive regulation of Golgi to plasma membrane protein transport	2	FBGN0015790, FBGN0004378	19.3421284080914	1
GOTERM_BP_DIRECT	GO:0045839~negative regulation of mitotic nuclear division	2	FBGN0028978, FBGN0004052	19.3421284080914	1
GOTERM_BP_DIRECT	GO:0032435~negative regulation of proteasomal ubiquitin-dependent protein catabolic process	2	FBGN0027053, FBGN0027054	19.3421284080914	1
GOTERM_BP_DIRECT	GO:1990001~inhibition of cysteine-type endopeptidase activity involved in apoptotic process	2	FBGN0264291, FBGN0260635	19.3421284080914	1
GOTERM_BP_DIRECT	GO:0043697~cell dedifferentiation	2	FBGN0016917, FBGN0041184	19.3421284080914	1
