# Supplementary material for: An evolutionary approach to recover genes predominantly expressed in the testes of the zebrafish, chicken and mouse
Source: BMC Evol Biol. 2019 Jul 3;19:137. doi: 10.1186/s12862-019-1462-8 (PMC6609395; doi:10.1186/s12862-019-1462-8)
Supplement: Supplementary file 7 — Table S5. Primer sequences used for expression analysis (qRT-PCR) of the mouse (Additional file 4: Figure S1) and chicken genes (Fig. 3 and Additional file 5: Figure S2) (XLSX 33 kb) [file 12862_2019_1462_MOESM7_ESM.xlsx]

## Sheet: mouse genes
		Mouse Ensembl Gene ID	Mouse Name Ensembl	S=sense AS=antisense	Primer sequence	product size (bp)
	1	ENSMUSG00000101605	Ace3	S	CATGAAGCACTATGCGAAGC	180
				AS	CAAAAAGGCCTTGGTGGATA
	2	ENSMUSG00000025977	Boll	S	CCCAGCACAGTGTTTACCAG	155
				AS	TCAGAGACAGTGGAGGAGGAA
	3	ENSMUSG00000027793	Ccna1	S	TTCTGGAAGCRGACCCATTC	150
				AS	GGCAAGGCACAATCTCATTT
	4	ENSMUSG00000010592	Dazl	S	TGGACCGAAGCATACAGACA	159
				AS	GCAGAGATGATCAGATTTAAGCAC
	5	ENSMUSG00000027793	Dmrtb1	S	AGAGACCTGCAGCCAACCTA	179
				AS	ACTGCTCCTGGGGAGAGTC
	6	ENSMUSG00000039224	D1Pas1	S	GGTGGAAGAAGCAGACAAGC	235
				AS	TGCTGTAGCCACGAGAATTG
	7	ENSMUSG00000102053	Gm4064	S	GGCGTCTTCCAGAAGAGATG	123
				AS	CACTTTCTTCCCGAGAGTGGT
	8	ENSMUSG00000001558	Klhl10	S	GACGAACTCAACGTGAAGCA	212
				AS	AGGGCGTTAATGATGACTGG
	9	ENSMUSG00000038770	Kpna7	S	TGGAGATGGTGACAGTTTGC	173
				AS	CACCAGAGACCATGTGGATG
	10	ENSMUSG00000024905	Mtl5	S	CCAAGTTCTCAGGACCTCCA	223
				AS	ATTTTCAGCCCCTTGGACTT
	11	ENSMUSG00000051732	Pabpc2	S	AGTTACTCTGTGGCCGCTGT	200
				AS	TGAACGTGTGAAGAGCTTGG
	12	ENSMUSG00000046173	Pabpc6	S	ACACCAGCAACACTGCTGAC	212
				AS	GGGGAATGGCTCTTCTCTCT
	13	ENSMUSG00000095365	Rbm31y	S	ATGGCTAACTCCGAAGCTCA	246
				AS	ATTTGGGTTTGCATCCAGAG
	14	ENSMUSG00000000365	Rnf7	S	ATGCCTTGCCTTGCAGAATA	206
				AS	TTAAACCCTGCCAAGAGCAC
	15	ENSMUSG00000071322	Tcp10a	S	ACGGCTTAAGGATGGATGTG	207
				AS	ACCCTCCCTGAGGCATACTT
	16	ENSMUSG00000025081	Tdrd1	S	AAACAATCCAACCAACCAAAGT	170
				AS	GAAAGAGGAGGAAGCAGCAA
	17	ENSMUSG00000040140	Tdrd6	S	CAGCTCAGCTACAGAGCACCT	331
				AS	GAATCTGCATCACCTCCACA
	18	ENSMUSG00000054003	Tdrd9	S	CTAGTGTGTGATGGGCCAAA	157
				AS	TCCACTCGTAGGGTTTCTCG
	19	ENSMUSG00000067702	Tuba3a	S	TGCAACCATCAAGACAAAGC	233
				AS	CCACGTACCAATGCACAAAG
	20	ENSMUSG00000036463	4930544g11 Riken	S	CCCTGATAGCTTTGGGAACA	173
				AS	CTTGGCCTTGTTCAGGTCTC

## Sheet: chicken genes
		Chicken Ensembl Gene ID	Chicken Name Ensembl	S=sense AS=antisense	Primer sequence	product size (bp)
1		ENSGALG00000000498	ACE	S	TTGTCAGCTTCGTGATCCAG	234
				AS	ATGTCATGAGGGGCTCAAAG
2		ENSGALG00000007864	ARMC3	S	TCAGCTGGGAGCTTCACATA	237
				AS	CTTGAGGAGGAAGCAGAAGC
3		ENSGALG00000007417	ARMC4	S	ATCATGGAGTCGTCCCTCTG	226
				AS	CTGGGATCCTCTGAAAGCTG
4		ENSGALG00000036160	BOLL	S	CACCAACGCAGTGTCTTCC	150
				AS	GGAAAGGAGAAGGTACGCAAC
5		ENSGALG00000017052	CCNA1	S	TTTGACCTCACAGTGCCAAC	160
				AS	CTGCAGCAGTTTGTGAAGGA
6		ENSGALG00000011243	DAZL	S	AGAATGTGCTGTCCCAGAGC	120
				AS	TTCCTCAGACGGTTTTCAGG
7		ENSGALG00000016231	DDX3X	S	TTCCATCTTGGCTGGAAAAC	195
				AS	CAAATCCTCTGCTGCCACTT
8		ENSGALG00000023199	HNRNPDL	S	CAAAGCTACAGCGGCTACG	152
				AS	GGCTGGTAGTTGTTTTGGTGA
9		ENSGALG00000003624	KLHL10	S	AAGTGGTATTCGACGCCATC	164
				AS	GCACTCGTTGTTGTCCTTCA
10		ENSGALG00000042548	LRRC6	S	AGATTTTGGGAGGAGCCAAC	150
				AS	TTTTCCTTCTGCAGTGACCA
11		ENSGALG00000046384	LRRC46	S	ATGAGTCGTTCTCTGAGCCG	191
				AS	GCCCAGTGAGAACAGTGGTA
12		ENSGALG00000015358	MYH15	S	AAACACCAAGCAGAGGAAGC	150
				AS	GCCAATATCCCTTGACTTGC
13		ENSGALG00000012015	NDST4	S	AACAAAGTGCCTGGGAAAAA	169
				AS	GACCTTCTGCAGCTCCTGTC
14		ENSGALG00000043882	NOVEL GENE (Tcp10a/b/c ortholog)	S	TCCTGATGGCACACAAGAAA	226
				AS	CCTGCCATTGCAGTACACAG
15		ENSGALG00000032828	NOVEL GENE (Ttll8 co-ortholog 2)	S	TGGTGCAGAAATACGTGGAG	121
				AS	AGGTAGCACTCGCGGTAGAA
16		ENSGALG00000044133	NOVEL GENE (Ttll8 co-ortholog 1)	S	GGTGCCCTACTTCATCTGGA	174
				AS	AAGAAGGTATCGGGGTCAGC
17		ENSGALG00000006241	NOVEL GENE (Tuba3a ortholog)	S	GCAGCTATCGCTACCATCAA	175
				AS	AAGCTTCAGCAATGGCAGTT
18		ENSGALG00000030280	PABPC1	S	ACAAACAATGGGTCCACGTC	183
				AS	GAAGCAGTCAAGGGTTCCTG
19		ENSGALG00000005766	PKD2L1	S	GCTGGGTCTCCAAAGAAGAGT	188
				AS	ACAGCTACCAACCTTCCTACC
20		ENSGALG00000006457	RBMX	S	GATGCTGCCAGAGACATGAA	186
				AS	TCTTGAAGGTGGTCCTCTCG
21		ENSGALG00000003806	RHOA	S	GGAGTTGGCTTTGTGGGATA	247
				AS	CTTCATTTTGGCCAGCTCTC
22		ENSGALG00000045414	RNF17	S	TGCTGGTTGAAGGACACATT	162
				AS	CTGTGGCAGACTGCTTGGTA
23		ENSGALG00000046180	TDRD1	S	GAAGTGAGACCAAATGCTGCT	100
				AS	CTGTCTGGATCGAGGTGCTT
24		ENSGALG00000033634	TDRD5	S	CAAGCAACCAGCAGAAATGA	216
				AS	TCTTGCTCAGACAACGCACT
25		ENSGALG00000011565	TDRD9	S	CCAAGACCTGGAGTTGTTCC	126
				AS	ATGCAGCCGATAAAGACCAT
26		ENSGALG00000044279	TDRD6	S	TGTAAGCTGAAGGGCTTTGC	156
				AS	CCAGACATTCTCAGGATCCAC
27		ENSGALG00000041774	TESMIN	S	ATGCTTTGCCAGTGGAGACT	209
				AS	TGAGACATCCTGAACGCTTG
28		ENSGALG00000035883	ZMYND10	S	CCTGGTGGAGATGCAGAGAT	156
				AS	TTCACCTGGTGCTTGGCTAT
29		ENSGALG00000033219 ENSGALG00000038308 ENSGALG00000013105 ENSGALG00000037958 ENSGALG00000046353 ENSGALG00000037121 ENSGALG00000043899 ENSGALG00000041021 ENSGALG00000040775 ENSGALG00000040197 ENSGALG00000045507	Sun3 co-orthologs ( 11 "novel genes")	S	AAGGAACGTTGCTGGGAGAG	101	these primers amplify a group of paralogs
				AS	GCCGTGGAGCCTGAATTGAT
30		ENSGALG00000041767	1 Sun5/Spag4 co-ortholog ("novel gene")	S	GACACTGCTTCTGGTGCTCT	229
				AS	CAGTGGAGACTTACAAAGACAGC
31		ENSGALG00000025763 ENSGALG00000044928	2 Sun5/Spag4 co-orthologs ("novel genes")	S	CTTGCCCACAAAAGTCCAGC	178	these primers amplify a group of paralogs
				AS	GGTCTGGGTCACCTCTTTCC
32		ENSGALG00000045972 ENSGALG00000046099 ENSGALG00000046178 ENSGALG00000046242 ENSGALG00000046257 ENSGALG00000046307 ENSGALG00000046324 ENSGALG00000046493 ENSGALG00000046634 ENSGALG00000046657 ENSGALG00000044320 ENSGALG00000044356 ENSGALG00000044446 ENSGALG00000044958 ENSGALG00000045379 ENSGALG00000045598 ENSGALG00000045929	17 Sun5/Spag4 co-orthologs ("novel genes")	S	AACCGCTGGCTTTCTCCATT	246	these primers amplify a group of paralogs
				AS	ACCTTCGTCCTCATCCACTC
33		ENSGALG00000045354 ENSGALG00000045840 ENSGALG00000045756 ENSGALG00000045942	4 Phf7 orthologs ("novel genes")	S	GGGACGGGACTACTCAAACA	123	these primers amplify a group of paralogs
				AS	CTGCACTCCCACGACTCAG
34		ENSGALG00000044361 ENSGALG00000046514 ENSGALG00000044587 ENSGALG00000044556 ENSGALG00000046230 ENSGALG00000044918 ENSGALG00000044445 ENSGALG00000045579 ENSGALG00000045161 ENSGALG00000046563 ENSGALG00000044499 ENSGALG00000044839 ENSGALG00000044931	13 Phf7 orthologs ("novel genes", set A)	S	CCCTGTCTGCAGAGGAAAAG	164	these primers amplify a group of paralogs
				AS	TCCCTGCCTCTTCGGTAATA
35		ENSGALG00000046037 ENSGALG00000044029 ENSGALG00000045826 ENSGALG00000044154 ENSGALG00000045993 ENSGALG00000045670 ENSGALG00000045963 ENSGALG00000045273 ENSGALG00000045526	9 Phf7 orthologs ("novel genes")	S	ATTGGCTTCTCCATCAATGC*	172	these primers amplify a group of paralogs
				AS	GCCCAAAGTATTGGGTGATG*
36		ENSGALG00000046301 ENSGALG00000045088 ENSGALG00000045491 ENSGALG00000046295 ENSGALG00000045751 ENSGALG00000044201 ENSGALP00000062083 ENSGALG00000046633	8 Phf7 orthologs ("novel genes")	S	ATCACGTGTGCAGAGAGTGG*	205	these primers amplify a group of paralogs
				AS	TGGTGTGGTAGGACAAGCTG
37		ENSGALG00000046002 ENSGALG00000045725 ENSGALG00000045694	3 Phf7 orthologs ("novel genes")	S	GCCTGCCAAGACAACACTCT	151	these primers amplify a group of paralogs
				AS	CAGCGCAAAAGCAGATGAC
38		ENSGALG00000046467 ENSGALG00000043950 ENSGALG00000044961 ENSGALG00000044183	4 Phf7 orthologs ("novel genes")	S	GCCTCAGAGGGTGAATGTGT	160	these primers amplify a group of paralogs
				AS	CCATGGTGCTGTATGACCTG
39		ENSGALG00000044131 ENSGALG00000044920 ENSGALG00000046134 ENSGALG00000045047 ENSGALG00000044596 ENSGALG00000045829	6 Phf7 orthologs ("novel genes")	S	GCTCCTCTGCAGCTCCTGT	193	these primers amplify a group of paralogs
				AS	CTCCTGTCCCGCAGAGACT
40		ENSGALG00000046190 ENSGALG00000044032 ENSGALG00000044516 ENSGALG00000045973 ENSGALG00000045663 ENSGALG00000045774 ENSGALG00000046608 ENSGALG00000046050 ENSGALG00000046591 ENSGALG00000045432 ENSGALG00000045345 ENSGALG00000046666 ENSGALG00000045008	13 Phf7 orthologs ("novel genes", set B)	S	GGGCTGTGAACACAGTTTCC	179	these primers amplify a group of paralogs
				AS	AGGACTTCTTGTCCCCCACT
41		ENSGALG00000036243 ENSGALG00000044127 ENSGALG00000045353	3 Phf7 orthologs ("novel genes")	S	GACCAACATGGGAGGACAAG	191	these primers amplify a group of paralogs
				AS	TGTTATGCTCTCGCTCAGGA
